# Supplementary material for: Poncirus trifoliata vs. Citrus junos rootstocks: reshaping lemon rhizosphere microecology through microbial and metabolic reprogramming
Source: Front Microbiol. 2025 Sep 24;16:1650631. doi: 10.3389/fmicb.2025.1650631 (PMC12505669; doi:10.3389/fmicb.2025.1650631)
Supplement: SUPPLEMENTARY Table 1 — Dataset for quality assessment results of metagenomic sequencing data. [file Table_1.csv]

	Loading (t1)	OrthoLoading (to1)	VIP	Coefficients	t.stat	p.value	-log10(p)	FDR	-log10(FDR adjusted p)
Alizarin	0.247650483684927	0.0160897754997173	3.35658159289513	0.0731372399428538	-8.8537	6.893e-10	9.1616	1.2683e-07	6.89677800754708
Caffeate	0.207785512071817	0.00505868080994505	2.81626352879601	0.0610895132348102	-5.6769	3.2879e-06	5.4831	0.00030248	3.51930333564552
L-alanine	-0.192527824732319	-0.120559758896162	2.60946533598866	-0.0571282143980907	5.0187	1.7676e-05	4.7526	0.0010841	2.9649306555789
Salicyl alcohol-b-glucoside	0.18946095454123	0.00836262972535707	2.56789788222061	0.0551479802397079	-4.7269	5.3341e-05	4.2729	0.0024537	2.61017853708948
Lactobionic acid	0.181926057743621	-0.0290774452056055	2.46577211400529	0.0537807432472067	-4.5373	7.7244e-05	4.1121	0.0028426	2.54628424829923
Lactitol	0.158232941448236	-0.05979708346711	2.14464260578841	0.0468279086178595	-3.6898	0.00078123	3.1072	0.023958	1.62054943942202
1-Monostearin	0.154117413702149	-0.070359242963198	2.08886195689963	0.0452621027568503	-3.5204	0.0012572	2.9006	0.033047	1.48086795955449
Ergocalciferol	0.151513700811886	-0.073061505539292	2.05357200054421	0.0442357034326051	-3.4127	0.0016785	2.7751	0.038606	1.41334519366007
15-Methylhexadecanoic acid	-0.142398201715342	-0.14024338854453	1.9300232150856	-0.0419796682055666	3.1849	0.0035937	2.4445	0.073472	1.13387813795416
1-Monopalmitin	0.133498087587244	-0.119677160701956	1.80939369394544	0.0386332643979101	-2.8663	0.007795	2.1082	0.1123	0.949620243738542
Benzoic acid	-0.131805992880406	-0.132830809547431	1.78645954149842	-0.0388012453068312	2.8818	0.0071905	2.1432	0.1123	0.949620243738542
L-homoserine	-0.128740924551274	0.0235965164766252	1.74491650963575	-0.0382138869067783	2.8278	0.0079344	2.1005	0.1123	0.949620243738542
L-Methionine sulfone	-0.128066202259829	0.104241016723121	1.73577152275713	-0.0384730859385697	2.8516	0.0073468	2.1339	0.1123	0.949620243738542
D-(+)-Trehalose	-0.126891420362898	-0.128402573419632	1.71984887551562	-0.0376594876191157	2.7774	0.0091006	2.0409	0.11961	0.922232509617943
HydroxyButyrate	-0.126728602513115	-0.127737030807564	1.71764209041493	-0.0370342780388373	2.7212	0.010865	1.964	0.13327	0.875267602279971
Palmitoleic acid	-0.126188798133071	-0.138453116917581	1.71032574110335	-0.0366474153137931	2.6867	0.012095	1.9174	0.13658	0.864612891617614
Methionine sulfoxide	-0.121644307539153	0.0324942626930564	1.64873105632964	-0.0361111551746208	2.6392	0.012619	1.899	0.13658	0.864612891617614
beta-Sophorose	-0.121170526750811	-0.10274592814209	1.64230957130141	-0.0351638031635357	2.5565	0.015444	1.8113	0.14956	0.825184543517818
1,2 Diaminopropane	-0.117190459815425	0.0240136020623753	1.58836491827662	-0.0354947983839707	2.5852	0.014534	1.8376	0.14857	0.828068876644033
N-Acetyl-D-glucosamine	0.116183914058382	-0.0388565220394113	1.57472249404134	0.0350914761259485	-2.5502	0.017292	1.7622	0.15908	0.798384417686057
Sophorose	-0.11417098297106	-0.116910251974812	1.54743981994786	-0.0330844436588864	2.3792	0.023107	1.6363	0.20246	0.693660767487502
Octacosanoic acid	0.111712078110093	-0.0191770894903724	1.51411254889959	0.031154197194026	-2.2195	0.035369	1.4514	0.26111	0.583176495233146
Adenosine	-0.110346800344824	0.0856348327952461	1.49560797685958	-0.0324346736396384	2.3249	0.026458	1.5774	0.22129	0.655038211210318
P-synephrine	-0.105749664405223	-0.158622956099706	1.43329975260216	-0.030960097290004	2.2037	0.034545	1.4616	0.26111	0.583176495233146
4-Hydroxycinmic acid	0.105286222279945	-0.00252870277700494	1.42701839476294	0.0308057994184735	-2.1912	0.035477	1.4501	0.26111	0.583176495233146
Palmitic acid	-0.0991786890501763	-0.105320928295946	1.34423869123884	-0.0299649301004557	2.1233	0.041401	1.383	0.29299	0.533147202236104
Isopentadecanoic acid	-0.0985284014219873	-0.100273815914941	1.33542488457718	-0.0283214651837092	1.9928	0.057145	1.243	0.35049	0.455324368586834
1,6-Anhydro-D-galactose	-0.0985246739877329	-0.0542810158593343	1.33537436403297	-0.0284692651962172	2.0045	0.054316	1.2651	0.34462	0.462659521903688
Putrescine	-0.096420680305191	-0.140118017205903	1.30685745438957	-0.0284758298879083	2.005	0.052981	1.2759	0.34462	0.462659521903688
Lauric acid	-0.0948210286528433	-0.0239683468321436	1.28517624783015	-0.0265722661217215	1.8568	0.074677	1.1268	0.38976	0.409202733383237
Stigmasterol	-0.0917507196868832	-0.0591497002331548	1.24356218592202	-0.0263325738847736	1.8384	0.076714	1.1151	0.38976	0.409202733383237
Pelargonic acid	-0.0916068225837463	-0.0881872317433897	1.24161184703928	-0.0262433253009838	1.8315	0.076006	1.1192	0.38976	0.409202733383237
Conduritol epoxide	-0.0915711892885144	0.00518034954107255	1.2411288838684	-0.0256059008247255	1.7828	0.083555	1.078	0.38976	0.409202733383237
Stigmastanol	-0.0912901342010239	-0.0895797517559545	1.2373195461307	-0.0285221534793005	2.0086	0.052591	1.2791	0.34462	0.462659521903688
Benzen-1,4-Dicarboxylic acid	0.0901268936622506	-0.0610411960936108	1.22155332705268	0.0263746313406189	-1.8416	0.081018	1.0914	0.38976	0.409202733383237
2-Hydroxyhexanoic acid	-0.0889654972530639	-0.0942167872468182	1.205812102763	-0.025673906920715	1.788	0.08399	1.0758	0.38976	0.409202733383237
Allo-inositol	-0.0888698604992807	-0.0592800516672208	1.20451587041741	-0.0256631216712305	1.7872	0.08473	1.072	0.38976	0.409202733383237
n-Butylamine	-0.0885131020316089	-0.145499975332862	1.19968047139909	-0.0263612168970093	1.8406	0.074725	1.1265	0.38976	0.409202733383237
9-Octadecenoic acid	0.0884533403881201	0.00802169626570845	1.1988704797144	0.0271121919303448	-1.8985	0.0697	1.1568	0.38976	0.409202733383237
Maleamic acid	-0.0882750858413317	-0.0722762948021222	1.1964544701767	-0.0263224942688519	1.8376	0.074918	1.1254	0.38976	0.409202733383237
Heptacosane	0.0854635871856083	-0.0423153368773465	1.15834824685812	0.0248584529174294	-1.7262	0.095473	1.0201	0.41826	0.378553666879849
2-O-alpha-L-Mannopyranosyl-D-glyceric acid	0.0832476496438263	0.0284967750370742	1.12831408317276	0.0240310807260666	-1.6639	0.11237	0.94935	0.45353	0.343393980040416
Lithocholic acid	-0.0822731209184501	-0.0778699828674519	1.11510560833891	-0.0239139030338447	1.6552	0.10886	0.96315	0.45353	0.343393980040416
trans-4-Hydroxy-3-methoxycinmate	0.0821299417029745	-0.000191444111456911	1.11316499949373	0.0254558388608777	-1.7714	0.092002	1.0362	0.41289	0.384165635404326
L-Methionine S-oxide	-0.0783820704754842	-0.00876074907092405	1.06236745859032	-0.0237099589301531	1.6399	0.1109	0.95506	0.45353	0.343393980040416
Caprylic acid	-0.0781837238638324	-0.147464087166511	1.05967912713311	-0.0228465851669818	1.5758	0.12493	0.90333	0.45353	0.343393980040416
2,4-Diaminobutyric acid	-0.0777321751474126	-0.162939265066756	1.05355896904871	-0.0228390623774621	1.5752	0.12552	0.9013	0.45353	0.343393980040416
Isobutylamine	-0.0777026896533413	-0.156204053236236	1.05315933136101	-0.0228130657448585	1.5733	0.12531	0.90203	0.45353	0.343393980040416
Methionine, 13CD3-labeled	-0.0772074960699017	-0.08374895245344	1.04644762362533	-0.0231772682642678	1.6003	0.12756	0.89428	0.45353	0.343393980040416
Glycine	0.0770735831694142	-0.0463707640367626	1.04463260767971	0.0235830430799075	-1.6305	0.11729	0.93073	0.45353	0.343393980040416
(2R,3R,4S,5S,6R)-2-[(2S,3S,4S,5R)-2-[[(2S,3S,4S,5R)-2-Ethyl-3,4-dihydroxy-5-(hydroxymethyl)oxolan-2-yl]peroxymethyl]-3,4-dihydroxy-5-(hydroxymethyl)oxolan-2-yl]oxy-6-(hydroxymethyl)oxane-3,4,5-triol	-0.076613203790849	-0.149044466613512	1.03839276140586	-0.0230553740467889	1.5912	0.12094	0.91743	0.45353	0.343393980040416
L-tyrosine	0.0764911348503685	-0.0101026756289522	1.03673827499992	0.0229393905207789	-1.5826	0.12817	0.89221	0.45353	0.343393980040416
2-O-Methyl-D-mannopyranosa	0.0756870334988796	-0.0494884346116354	1.02583972251147	0.0220126837296258	-1.5143	0.13919	0.85638	0.45468	0.342294148677382
L-(-)-Sorbose	0.0746427279880452	0.106386620792504	1.01168551371337	0.0215889049773096	-1.4832	0.14883	0.82731	0.45468	0.342294148677382
D-(+)-Cellobiose	0.074342798015131	0.0150065167297969	1.0076203513472	0.0207031056570508	-1.4187	0.16606	0.77973	0.4596	0.337619979983752
Behenic acid	0.0743238742190947	-0.0615908693396232	1.00736386379871	0.0201058268973581	-1.3755	0.17917	0.74674	0.4596	0.337619979983752
5-Aminovaleric acid	-0.0735332554747166	-0.160470477442418	0.996648050589337	-0.0210439790791942	1.4435	0.15807	0.80114	0.4596	0.337619979983752
Creatine	0.0735205812701607	-0.0693342907934958	0.996476268159988	0.0224424845127326	-1.5459	0.13163	0.88066	0.45468	0.342294148677382
Lignoceric acid	0.0734580319713964	-0.0569052068509545	0.995628493418115	0.0202768367244548	-1.3878	0.17477	0.75754	0.4596	0.337619979983752
Inositol	-0.0732112074006634	-0.12074194960755	0.992283106005706	-0.0215328634402913	1.4791	0.15074	0.82178	0.45468	0.342294148677382
1,4a-Dimethyl-7-propan-2-yl-2,3,4,9,10,10a-hexahydrophenanthrene-1-carboxylic acid	-0.0730018792879615	-0.0228468720617589	0.989445934523074	-0.0221875047399164	1.5271	0.13736	0.86214	0.45468	0.342294148677382
Icosanoic acid	-0.0722161233749289	0.00289583590769782	0.978796030695109	-0.0210995812599129	1.4475	0.16539	0.78149	0.4596	0.337619979983752
Pentadecanoic acid	-0.0718790852748498	-0.131230011557192	0.974227915721147	-0.0214872717844136	1.4758	0.14982	0.82442	0.45468	0.342294148677382
Maltotriose	-0.0716688825860367	-0.148895760368352	0.971378890491925	-0.0216008759096081	1.4841	0.14713	0.83229	0.45468	0.342294148677382
Palatinitol	0.0714044158983465	-0.114476193912334	0.967794387031137	0.0206550275822053	-1.4152	0.169	0.77211	0.4596	0.337619979983752
Inosine	0.0712004218867364	0.0728223966073367	0.965029512381013	0.0201135980047935	-1.376	0.17985	0.7451	0.4596	0.337619979983752
meso-Erythritol	0.0691529246980778	-0.0750895754807371	0.937278339547853	0.0216337066406322	-1.4865	0.14664	0.83375	0.45468	0.342294148677382
2-Amino-3-methylsuccinic acid	-0.0691449627924924	-0.0221106523572915	0.937170426228506	-0.0204490177575442	1.4003	0.17926	0.74651	0.4596	0.337619979983752
beta-Alanine	-0.0689559390103197	-0.141875560649762	0.934608453651592	-0.0204574306238449	1.4009	0.17148	0.76578	0.4596	0.337619979983752
L-Glucose	-0.0682878846712352	0.00860105219350151	0.925553842232066	-0.0200295796425646	1.3699	0.18358	0.73618	0.46272	0.334681728721582
3-methyl-1-(4-methylpiperazin-1-yl)pyrido[1,2-a]benzimidazole-4-carbonitrile	-0.06813840715776	-0.016450174930449	0.923527868113958	-0.022373506624291	1.5408	0.13899	0.85703	0.45468	0.342294148677382
Oleamide	-0.0676971477307735	0.0407220133545951	0.917547168022943	-0.0211595442027345	1.4519	0.15574	0.80761	0.4596	0.337619979983752
Diglycerol	-0.0672041389552003	-0.0263603237488018	0.910865072528511	-0.0202666269248268	1.3871	0.17486	0.7573	0.4596	0.337619979983752
Linoleic acid	0.0670207790130944	-0.0537477700119087	0.908379865968892	0.0193881516438516	-1.3238	0.19557	0.7087	0.48195	0.316998015392801
Sarcosine	-0.0641560088701104	0.0896828982921988	0.869551616628383	-0.0179064218054547	1.218	0.23191	0.63468	0.54707	0.261957100232009
L-5-Oxoproline	0.0629737854975377	0.0889752621149702	0.853528109821441	0.0179999569921469	-1.2246	0.22934	0.63953	0.54707	0.261957100232009
alpha-D-Glucose	0.0629497370268792	-0.0250010542396318	0.853202163945025	0.0172640894888416	-1.1725	0.25093	0.60044	0.54966	0.259905866474969
Campesterol	-0.0624422839209878	-0.103845619907839	0.846324294258893	-0.0193685224217113	1.3224	0.19645	0.70676	0.48195	0.316998015392801
Hexose	0.0623300078817319	-0.0247143240842811	0.844802537947006	0.017073749106573	-1.1591	0.25628	0.59129	0.55476	0.255894860514293
2,3-Bisphospho-glycerate	0.062329142414964	-0.100824184031212	0.844790807665767	0.0190431827194657	-1.299	0.207	0.68402	0.50117	0.300014933736152
D-Tagatose	0.0614986188565244	-0.0399066018569402	0.833534136379509	0.0173479062232976	-1.1784	0.24681	0.60764	0.54778	0.261393828321929
6-Aminohexanoate	-0.0610623413025071	-0.0728146418962301	0.827620959124943	-0.0168202299518407	1.1412	0.26197	0.58175	0.56049	0.251432131478573
Cysteamine	-0.0604930364874901	-0.162041748640805	0.819904769621095	-0.0173398490180457	1.1779	0.24707	0.60717	0.54778	0.261393828321929
D-(+)-Trehalose dihydrate	-0.0598868695946788	-0.155510358154339	0.81168896239004	-0.0177914655009281	1.2098	0.23506	0.62883	0.54747	0.261639674097752
Pentacosanoic acid	0.0598338173618062	-0.0658390030454565	0.810969908077396	0.0164990854925375	-1.1186	0.27136	0.56646	0.56266	0.249753958129727
Gallocatechol	0.0593166175339475	-0.010572856491112	0.803959934197241	0.0175669309349091	-1.1939	0.24709	0.60714	0.54778	0.261393828321929
Hexacosanoic acid	0.0582519346134216	-0.0397848230184301	0.789529536000023	0.0158832688124637	-1.0754	0.29029	0.53717	0.56924	0.244704590019742
1,4a-Dimethyl-7-propan-2-yl-2,3,4,4b,5,6,10,10a-octahydrophenanthrene-1-carboxylic acid	0.0571782273624628	-0.0301413523578662	0.774976824690516	0.0159551543817972	-1.0804	0.28779	0.54093	0.56924	0.244704590019742
alpha-Cubebene	0.0564295724629702	0.0464379346258469	0.764829777054363	0.0164810465761019	-1.1173	0.27215	0.56519	0.56266	0.249753958129727
2-Aminoethanol	-0.0558415124478316	-0.128106511526216	0.75685938510131	-0.0174880806718305	1.1883	0.24387	0.61284	0.54778	0.261393828321929
2-Hexen-1-OL	0.0546689533126612	-0.127268517506336	0.740966864516932	0.0150342772382866	-1.0161	0.31692	0.49905	0.60117	0.221002700007183
Heneicosanoic acid	0.0541020143825844	-0.13011950832523	0.733282741519568	0.015590119324555	-1.0549	0.29906	0.52424	0.5732	0.241693818274693
Eicosane	0.0540541369815354	-0.0131888587131786	0.732633825350758	0.0158101932975061	-1.0703	0.29894	0.52442	0.5732	0.241693818274693
Nervonic acid	-0.051250064071077	0.0205168190164125	0.694628248392729	-0.0158565742143412	1.0735	0.29081	0.5364	0.56924	0.244704590019742
D-Arabitol	0.0503604507998451	-0.066222882738162	0.6825706925722	0.016679245554068	-1.1313	0.26852	0.57102	0.56266	0.249753958129727
Dodecane	0.0492279802232563	-0.0982591213226671	0.667221520483728	0.0139532476120338	-0.94108	0.35397	0.45104	0.64997	0.187106688180424
D-Sorbitol	0.0488731962904082	-0.0955740669612155	0.662412883727871	0.0160561208355158	-1.0875	0.28528	0.54473	0.56924	0.244704590019742
D-Glucose 1-phosphate	0.0475521403101684	-0.0514489352524341	0.644507680715637	0.0136288522086426	-0.91865	0.36475	0.438	0.64997	0.187106688180424
6-Methyl-5-hepten-2-one	-0.0475174554687427	0.0146405458452523	0.644037572607832	-0.0159400625651755	1.0794	0.28805	0.54053	0.56924	0.244704590019742
Octadecanol	0.0474671310174779	-0.0493289045152134	0.643355489842337	0.0133987163840996	-0.90276	0.37415	0.42696	0.64997	0.187106688180424
Tetradecane	0.0472769014853223	-0.0682034072714993	0.64077717488588	0.0129530099364324	-0.87205	0.38972	0.40924	0.64997	0.187106688180424
(R)-3-Hydroxybutanoate	0.0463292908610288	0.00554512212728962	0.627933540052596	0.0136539866052117	-0.92038	0.36399	0.43891	0.64997	0.187106688180424
2-Methyl-3,4-dihydro-2H-phenanthren-1-one	0.0457200093517565	0.0124212842028909	0.619675518228917	0.0133952818637404	-0.90252	0.37314	0.42813	0.64997	0.187106688180424
Dihydrouracil	-0.0442792214772911	0.0615625723995478	0.600147504446195	-0.0129441597772993	0.87144	0.38963	0.40935	0.64997	0.187106688180424
Arachidonate	-0.0441046128814772	0.0193840273613841	0.597780911052354	-0.0141899414026396	0.95747	0.34541	0.46167	0.64197	0.192485266539992
Caproate (6:0)	-0.0435302677554219	-0.144002801654864	0.589996406659708	-0.0122432136357167	0.82328	0.41625	0.38064	0.67185	0.172727678499631
L-valine	0.0429656805575034	-0.0676396046307338	0.582344158346199	0.0146002984653119	-0.98593	0.33235	0.4784	0.62401	0.204808450525877
Acetylsalicylic acid	0.0427969873488408	-0.134182873122309	0.580057740364624	0.0132116220091455	-0.88986	0.3798	0.42045	0.64997	0.187106688180424
Galactinol	0.0424830089050244	-0.0826531384680063	0.575802169168482	0.0111243464962597	-0.74674	0.46042	0.33684	0.70111	0.154213838459574
3-Phenylpropionic acid	0.0422198792619377	-0.0922986769493805	0.572235787615788	0.0130328287752071	-0.87754	0.38961	0.40937	0.64997	0.187106688180424
Tranexamic acid	-0.0416138708203594	0.0426851708248767	0.564022127985997	-0.0126000770614512	0.84778	0.40788	0.38946	0.66416	0.177727283965556
Cholesterol	0.0410013303439074	-0.0625457717139315	0.555719935082641	0.0100746296961475	-0.67529	0.50447	0.29716	0.71956	0.142932986880282
Beta-sitosterol	-0.0404552082460208	-0.134089318352524	0.548317957287307	-0.0126989264312995	0.85457	0.39998	0.39796	0.65711	0.182361923599664
3-Aminoisobutyric acid	-0.040364320932294	-0.149137613046204	0.547086097451043	-0.0120987972431696	0.81338	0.42216	0.37452	0.67546	0.170400364323127
Delta-tocopherol	-0.0395624464050801	-0.0564478877390538	0.536217726681849	-0.0134264006940172	0.90467	0.37455	0.42649	0.64997	0.187106688180424
Glycimide	0.0395358706705208	-0.0668595043661125	0.535857527016127	0.0132150177890513	-0.89009	0.38573	0.41372	0.64997	0.187106688180424
Erucic acid	0.0384664385986411	0.0337590092764954	0.521362760222575	0.0101191659989331	-0.67831	0.50299	0.29844	0.71956	0.142932986880282
Propylamine	0.0378677829494682	-0.020960567792363	0.513248758171794	0.0111338913313884	-0.7474	0.46487	0.33267	0.70111	0.154213838459574
alpha-Copaene	0.0377232328386129	0.0473821785895678	0.511289568615092	0.0112986523488912	-0.75864	0.45367	0.34326	0.70111	0.154213838459574
Glycerophosphoric acid	-0.0375376861109503	0.00548978542260114	0.508774723009192	-0.0117642753404405	0.79047	0.43515	0.36136	0.69023	0.161006168557554
DL-Homocysteine	0.0365812314474704	0.0366698833145336	0.495811218677983	0.0098240697725554	-0.65827	0.51843	0.28531	0.72384	0.140357421090658
Nonadecanoic acid	0.0364440832100815	-0.130117764277828	0.49395235193051	0.0110989725276924	-0.74501	0.46195	0.3354	0.70111	0.154213838459574
Glycerol	0.0358707750821692	-0.0569371294231459	0.486181902704754	0.012987792403938	-0.87444	0.3921	0.4066	0.64997	0.187106688180424
L-Phenylalanine	0.0355747476552905	0.0949965213616065	0.482169634296197	0.0100877117526364	-0.67617	0.50378	0.29776	0.71956	0.142932986880282
Hydroquinone	0.0348405231847841	-0.135949573559866	0.472218172437191	0.0103175088694861	-0.69179	0.49395	0.30632	0.71956	0.142932986880282
Heptadecanoate	-0.0348214731266229	-0.0926694443836431	0.471959973569108	-0.0107054281445103	0.71819	0.47764	0.3209	0.71451	0.145991688616289
17-(5-Ethyl-6-methylhept-3-en-2-yl)-10,13-dimethyl-1,2,4,5,6,7,8,9,11,12,14,15,16,17-tetradecahydrocyclopenta[a]phenanthren-3-one	-0.0344432847767252	-0.131262165355693	0.466834120249438	-0.0115648347525791	0.77683	0.44289	0.35371	0.69651	0.157072643900976
p-Hydroxybenzoic acid	-0.0340058430978363	-0.113272900382039	0.460905164789809	-0.011449123259039	0.76892	0.4478	0.34891	0.69827	0.155976616292557
Docosanol	-0.0329912930208844	-0.102239523154888	0.447154252363975	-0.0104044857167991	0.69771	0.49014	0.30968	0.71956	0.142932986880282
Methyl octadeca-9,12-dienoate	0.0328629971432085	0.0295126065650531	0.445415367888388	0.00972665773003499	-0.65166	0.51961	0.28432	0.72384	0.140357421090658
Myristic acid	-0.0325266532084304	-0.0856667958315702	0.44085666142612	-0.0104049842864507	0.69774	0.49016	0.30966	0.71956	0.142932986880282
D-Glucose	-0.0324700813376514	0.0889619334953733	0.440089902979672	-0.00966630813338515	0.64757	0.52184	0.28246	0.72384	0.140357421090658
Quinic acid	0.031490558400049	0.0073134240765634	0.426813738066715	0.00919896269578504	-0.6159	0.54515	0.26349	0.73755	0.132208532654157
D-myo-Inositol 4-phosphate	0.0310755618837361	0.0800626472908587	0.421188997718767	0.00788230271531068	-0.52697	0.60184	0.22052	0.78593	0.104616133308595
Oxalate	-0.0310670290210927	0.0128111431614817	0.421073345815902	-0.00940789636274549	0.63005	0.53685	0.27014	0.73171	0.135661009589892
N-carbamylglutamate	0.0305962191425258	0.00814562620902455	0.414692127622275	0.00954161507576213	-0.63912	0.52715	0.27807	0.72384	0.140357421090658
Glycolic acid	-0.0295573610068197	-0.149989989232855	0.400611750939559	-0.00856060316827646	0.57274	0.57063	0.24365	0.76084	0.118706663101898
Bis(2-ethylhexyl) phthalate	0.0293428002404007	-0.0310461917390274	0.397703657612208	0.00788223655207821	-0.52696	0.60226	0.22021	0.78593	0.104616133308595
Citric acid	-0.0290300119276634	0.0451787843430481	0.393464217101595	-0.00954343468819072	0.63924	0.52697	0.27821	0.72384	0.140357421090658
2,3-Dihydroxypyridine	0.0273479833012944	0.101166713081255	0.370666497339514	0.00697690055203912	-0.46603	0.64487	0.19053	0.824	0.0840727883028842
Decane	-0.0258940171403485	-0.0221611133733333	0.350959868949753	-0.00827314378218217	0.55333	0.58677	0.23153	0.77673	0.109729920566021
Hydroxyurea	0.0250463005149752	0.0329227370456011	0.339470167906651	0.00701120691266691	-0.46833	0.64458	0.19072	0.824	0.0840727883028842
Sucrose	-0.024589445645651	0.0809238761439168	0.333278091791229	-0.00858782105525997	0.57457	0.5702	0.24397	0.76084	0.118706663101898
Arachidyl alcohol	0.0232504361172774	-0.0492756263411164	0.315129551684326	0.00568114116220887	-0.37907	0.70731	0.15039	0.86501	0.0629788718187517
2-Hydroxypyridine	-0.0210043824657494	-0.0619688128130754	0.284687203132464	-0.0051982641485368	0.34673	0.73094	0.13612	0.86769	0.061635407699565
Tyrosol	-0.0205519333118755	-0.00759838108707897	0.27855484078446	-0.00606265663590037	0.40464	0.68839	0.16216	0.86166	0.0646640674147454
Shikimic acid	-0.0203793178996504	-0.137860461639197	0.276215262412944	-0.00563133196139607	0.37573	0.70987	0.14882	0.86501	0.0629788718187517
5Alpha-cholestanol	-0.0194536224254016	-0.132009415194859	0.263668659057859	-0.00656940480557317	0.43865	0.66391	0.17789	0.84249	0.0744352453178622
D-(+)-Galactose	-0.0190237014983829	0.088474250194089	0.257841637650272	-0.00552904739971418	0.36888	0.71466	0.1459	0.86512	0.0629236477684506
D-Melezitose	0.0190159798085187	-0.0590497661121967	0.257736980143941	0.00524441590843064	-0.34982	0.72886	0.13736	0.86769	0.061635407699565
2,3,4,5,6-Pentahydroxycyclohexyl hexopyranoside	-0.0186319464401648	-0.0659345673931962	0.252531905168541	-0.00749953897271708	0.50119	0.62013	0.20752	0.80355	0.0949870945714594
Hydroxylamine	0.0181954017962841	-0.0605219347991319	0.246615107856764	0.00486091257073815	-0.32416	0.74934	0.12532	0.87821	0.0564016219798742
1-Octanol	-0.0179694613184678	-0.137775757695511	0.243552777278428	-0.0062968133971809	0.42035	0.67691	0.16947	0.85309	0.0690051488541551
1,5-Anhydro-D-glucitol	-0.0175052794586939	0.0747187364779138	0.237261393296093	-0.00593576891563394	0.39613	0.69471	0.15819	0.86332	0.0638281979408904
Nonadecane	-0.0164545691503894	-0.0416397225644187	0.223020375762661	-0.00534777964451607	0.35674	0.72367	0.14046	0.86769	0.061635407699565
D-mannose	-0.0164169768584696	0.0986320578973412	0.222510860928629	-0.00584156864944491	0.38982	0.6991	0.15546	0.86332	0.0638281979408904
Dibutyl phthalate	0.0144670320864016	-0.0431006212591926	0.196081884769581	0.00368733438574029	-0.24573	0.80744	0.092889	0.90591	0.0429149463020859
Squalen	-0.0139812256369578	0.0138474184615531	0.189497407478644	-0.00498701593058326	0.33259	0.7417	0.12977	0.87483	0.0580763323890191
4-Hydroxypyridine	0.013934692649577	-0.134949039284791	0.188866713096058	0.00458837100861255	-0.30593	0.76153	0.11831	0.87906	0.0559814812634131
L-Ornithine	0.0131251179901392	-0.0392136448695754	0.177893977006432	0.00425606229252146	-0.28372	0.77889	0.10852	0.88466	0.0532236089577739
D-Glucaro-1,4-lactone	-0.0125476982863149	0.0476344775393182	0.170067800693781	-0.00346214409716	0.2307	0.81907	0.086681	0.90788	0.0419715510184266
Talose	0.0113662468387194	0.0897972759060031	0.154054756330242	0.000854775416299738	-0.056916	0.95495	0.020021	0.97653	0.0103144102006783
Diethyl phthalate	0.0113279436096372	-0.0126344985235042	0.153535605663654	0.00336118818081029	-0.22396	0.82418	0.08398	0.90808	0.0418758893334425
Pyruvate	0.011223172169983	-0.00909629508892119	0.152115564480727	0.00291737094278788	-0.19436	0.84706	0.072087	0.91096	0.0405006923581385
Galactosylglycerol	0.0109211026315461	0.0383728264872731	0.148021403074681	0.00463181778013873	-0.30883	0.76041	0.11895	0.87906	0.0559814812634131
L-(-)-Malic acid	0.0106972722553275	0.0845148773220463	0.144987672190868	0.00294170419947677	-0.19598	0.84628	0.072488	0.91096	0.0405006923581385
1F-beta-D-Fructosylsucrose	-0.0106129044086869	0.00287587918015717	0.143844175288087	-0.00385697543379623	0.25706	0.79886	0.097531	0.90178	0.044899400861292
(+-)-alpha-Tocopherol	-0.0100131319755456	-0.119012245740391	0.135715036676876	-0.00453388810233129	0.30229	0.7644	0.11668	0.87906	0.0559814812634131
Phosphoric acid	-0.00983918504414743	0.0885572213059417	0.133357411287319	-0.00296336881471986	0.19742	0.84496	0.073165	0.91096	0.0405006923581385
2,3-Diaminopropionic acid	-0.00924889433179264	-0.152545799703727	0.125356785122309	-0.00312921807607334	0.20849	0.83619	0.077695	0.91096	0.0405006923581385
6-O-alpha-D-Glucopyranosyl-beta-D-glucopyranose	-0.00850126435870687	-0.115879822706101	0.115223629036294	-0.00210230343729784	0.14002	0.88953	0.050841	0.93527	0.0290629959907389
D-(-)-Fructose	-0.00839659541231401	0.118700399052303	0.113804977016793	-0.00261899153145945	0.17446	0.86255	0.064215	0.91212	0.0399480214199517
1-Dodecanol	0.00775593802352856	0.0198744921549742	0.105121695778848	0.002622542953445	-0.1747	0.86242	0.064283	0.91212	0.0399480214199517
beta-D-Fructose	0.00769794868885307	0.0129707329177741	0.104335725444933	0.00172191230480835	-0.11467	0.90938	0.041253	0.94004	0.0268536661772436
3-Hydroxypyridine	0.00767715621340023	-0.0875503579981299	0.104053910366936	0.003481118736255	-0.23197	0.81902	0.086704	0.90788	0.0419715510184266
Heptadecane	0.00751723906169626	0.0039877398329911	0.101886440472225	0.00283086038562776	-0.18859	0.85154	0.069792	0.91096	0.0405006923581385
3-Hydroxypropanoate	-0.00701602719837544	0.0496385453342535	0.0950931627465742	-0.00428125963668975	0.2854	0.7771	0.10952	0.88466	0.0532236089577739
L-Methionine-methyl-D3	0.00635271674015439	-0.136722064277462	0.0861028484887099	0.00182048380130232	-0.12124	0.90425	0.043712	0.94001	0.0268675262708136
Lactic acid	-0.0055900850938624	-0.0819993965950664	0.07576636414992	-0.0019222494808861	0.12802	0.89899	0.046247	0.93985	0.0269414542412714
Urea	-0.00374917742844787	-0.0140971547093706	0.0508152447658311	-0.000728489024123391	0.048507	0.9616	0.017007	0.97653	0.0103144102006783
L-Leucine	0.00134357921642575	0.0226934193138518	0.0182104763105924	-0.000648282447771944	0.043166	0.96584	0.015096	0.97653	0.0103144102006783
Melibiose	-0.00130626501207753	0.0573486133983635	0.0177047305934628	-0.000391300259824667	0.026054	0.97938	0.0090501	0.98473	0.00668283100914127
Conduritol-beta-epoxide	-0.000733654597495572	0.0854296388134896	0.00994373796834384	0.000646592794976618	-0.043053	0.96591	0.015062	0.97653	0.0103144102006783
Stearic acid	0.000640436669527563	-0.0363223657067999	0.00868028967424188	-6.21982308281743e-05	0.0041414	0.99674	0.0014176	0.99674	0.0014181127928363
