# Supplementary material for: Poncirus trifoliata vs. Citrus junos rootstocks: reshaping lemon rhizosphere microecology through microbial and metabolic reprogramming
Source: Front Microbiol. 2025 Sep 24;16:1650631. doi: 10.3389/fmicb.2025.1650631 (PMC12505669; doi:10.3389/fmicb.2025.1650631)
Supplement: SUPPLEMENTARY Table 2 — Dataset for soil microbial alpha diversity analysis results. [file Table_2.xls]

## Sheet: Sheet1
	Sample ID	InsertSize(bp)	SeqStrategy	RawReads(#)	Raw Base(GB)	%GC	Raw Q20(%)	Raw Q30(%)	Clean Reads(#)	Cleaned(%)	Clean Q20(%)	Clean Q30(%)
	CJ1	350	(150:150)	19719875	5.92	64	97.39	92.82	16751634	84.95	99.31	97.2
	CJ2	350	(150:150)	22641951	6.79	65	97.52	93.05	20867307	92.16	99.26	96.94
	CJ3	350	(150:150)	20476605	6.14	65	97.37	92.69	18656770	91.11	99.25	96.9
	CJL1	350	(150:150)	24721499	7.42	65	97.45	92.89	22677404	91.73	99.26	96.95
	CJL2	350	(150:150)	21869779	6.56	64	97.49	93	20005079	91.47	99.28	97.02
	CJL3	350	(150:150)	24778142	7.43	65	97.49	92.97	22914151	92.48	99.23	96.83
	CJLA1	350	(150:150)	22424750	6.73	65	97.47	92.95	20636244	92.02	99.26	96.93
	CJLA2	350	(150:150)	22229013	6.67	65	97.49	92.95	20344799	91.52	99.25	96.93
	CJLA3	350	(150:150)	24042138	7.21	65	97.52	93.05	22153754	92.15	99.27	96.97
	CJLB1	350	(150:150)	23276124	6.98	65	97.37	92.7	21204708	91.1	99.25	96.91
	CJLB2	350	(150:150)	24355789	7.31	64	97.46	92.93	22375854	91.87	99.26	96.94
	CJLB3	350	(150:150)	27178611	8.15	64	97.43	92.89	24813355	91.3	99.26	96.94
	CJLC1	350	(150:150)	23167509	6.95	64	97.61	93.26	21469352	92.67	99.25	96.92
	CJLC2	350	(150:150)	22906738	6.87	65	97.98	94.17	21443848	93.61	99.33	97.22
	CJLC3	350	(150:150)	21958553	6.59	65	97.37	92.69	20127246	91.66	99.24	96.88
	CJLD1	350	(150:150)	22587250	6.78	64	97.49	93.01	20835510	92.24	99.25	96.92
	CJLD2	350	(150:150)	26397514	7.92	64	97.43	92.82	24174783	91.58	99.26	96.94
	CJLD3	350	(150:150)	23207891	6.96	64	97.51	93.04	21421350	92.3	99.28	96.99
	CJLE1	350	(150:150)	28068140	8.42	64	97.52	93.1	25836443	92.05	99.29	97.03
	CJLE2	350	(150:150)	22174597	6.65	64	97.51	93.05	20436429	92.16	99.28	96.99
	CJLE3	350	(150:150)	19728639	5.92	65	97.19	92.35	16320014	82.72	99.3	97.15
	PT1	350	(150:150)	19854579	5.96	64	97.97	94.45	18241562	91.88	99.39	97.59
	PT2	350	(150:150)	19730378	5.92	65	97.34	92.9	15536106	78.74	99.38	97.55
	PT3	350	(150:150)	21861272	6.56	63	98.08	94.77	20447179	93.53	99.4	97.62
	PTL1	350	(150:150)	20906877	6.27	63	98.01	94.61	19472648	93.14	99.39	97.58
	PTL2	350	(150:150)	23221100	6.97	64	97.99	94.55	21703075	93.46	99.37	97.51
	PTL3	350	(150:150)	21111014	6.33	64	97.96	94.48	19703115	93.33	99.37	97.52
	PTLA1	350	(150:150)	24634028	7.39	64	97.97	94.5	22979191	93.28	99.38	97.53
	PTLA2	350	(150:150)	27038015	8.11	64	98.02	94.65	25310656	93.61	99.39	97.58
	PTLA3	350	(150:150)	23479674	7.04	64	97.95	94.47	21902498	93.28	99.37	97.52
	PTLB1	350	(150:150)	26238124	7.87	64	97.94	94.44	24499887	93.38	99.37	97.5
	PTLB2	350	(150:150)	24238713	7.27	64	97.98	94.52	22552865	93.04	99.38	97.56
	PTLB3	350	(150:150)	27586893	8.28	63	98.04	94.76	26209747	95.01	99.38	97.54
	PTLC1	350	(150:150)	23228638	6.97	64	98.08	94.8	21805624	93.87	99.39	97.59
	PTLC2	350	(150:150)	22195776	6.66	64	98.06	94.73	20767304	93.56	99.4	97.6
	PTLC3	350	(150:150)	20013680	6	63	98.12	94.74	18345756	91.67	99.41	97.63
	PTLD1	350	(150:150)	20342935	6.1	63	98.02	94.52	18672827	91.79	99.37	97.51
	PTLD2	350	(150:150)	23112126	6.93	64	98.05	94.69	21594053	93.43	99.38	97.56
	PTLD3	350	(150:150)	21330066	6.4	64	97.71	93.92	19285917	90.42	99.42	97.68
	PTLE1	350	(150:150)	23242287	6.97	64	98.01	94.63	21779539	93.71	99.39	97.57
	PTLE2	350	(150:150)	22393359	6.72	63	97.95	94.48	20823465	92.99	99.39	97.57
	PTLE3	350	(150:150)	23694563	7.11	64	97.95	94.44	22110562	93.31	99.36	97.48
