# Supplementary material for: Poncirus trifoliata vs. Citrus junos rootstocks: reshaping lemon rhizosphere microecology through microbial and metabolic reprogramming
Source: Front Microbiol. 2025 Sep 24;16:1650631. doi: 10.3389/fmicb.2025.1650631 (PMC12505669; doi:10.3389/fmicb.2025.1650631)
Supplement: SUPPLEMENTARY Table 3 — Dataset for beta diversity analysis (Bray-Curtisdistancematrix). [file Table_3.xls]

	chao1	observed_features	shannon_entropy	simpson
CJ1	2255.240875912409	2081	6.19706004514833	0.8931505093033872
CJ2	2231.3576642335765	2089	6.176041578745852	0.8880491199645986
CJ3	2096.4508196721313	1943	6.079221773239326	0.8824917787181092
CJL1	2591.326086956522	2334	6.662051801476637	0.9244038580380172
CJL2	2340.1056910569105	2126	6.409764760262371	0.916347077164606
CJL3	2304.3125	2115	6.3139242711781245	0.9120190645352538
CJLA1	2326.7906976744184	2171	6.510978711973173	0.9229636636427884
CJLA2	2275.4615384615386	2107	6.431863480356637	0.9192904477134342
CJLA3	2541.7951807228915	2298	6.509623499613925	0.9231531062203194
CJLB1	2375.8867924528304	2194	6.406158295090121	0.920515033798164
CJLB2	2634.212290502793	2416	6.569106924826946	0.925019766229822
CJLB3	2794.217948717949	2520	6.592452283157918	0.9265464393617392
CJLC1	2401.601226993865	2247	6.520327624370115	0.9231086079638008
CJLC2	2391.355072463768	2164	6.183693497165852	0.906642299934764
CJLC3	2302.8903225806453	2164	6.3460335357284725	0.9170059133903872
CJLD1	2234.377622377622	2075	6.190275071052857	0.9047014542000792
CJLD2	2317.346456692913	2099	6.042983689122408	0.9018319481197888
CJLD3	2293.2462686567164	2081	6.096912435410888	0.9024164906495884
CJLE1	2484.944444444445	2229	6.065236028093072	0.8996053160766427
CJLE2	2374.1	2132	6.144295228126838	0.9025505793057756
CJLE3	1974.39552238806	1846	6.1712770486976805	0.9048449882603392
PT1	1921.1683168316833	1803	6.211063253967332	0.8937377838097889
PT2	1784.4545454545455	1667	6.182000774028388	0.8962741758188947
PT3	2013.8921568627447	1878	6.118395439376832	0.8864587735146541
PTL1	2264.3076923076924	2079	6.354930658520309	0.9199986985200088
PTL2	2268.1478873239435	2118	6.464756119089959	0.920406660056998
PTL3	2243.3898305084745	2088	6.550552451056207	0.9227078046988684
PTLA1	2356.45	2210	6.511325399629714	0.9293498112883736
PTLA2	2640.8993288590605	2437	6.6543570131093075	0.9371692426649859
PTLA3	2443.1560283687945	2280	6.697617071230639	0.93744643382117
PTLB1	2525.195945945946	2341	6.726146492058492	0.9400598536694752
PTLB2	2358.5	2204	6.629678006010853	0.9329595591391728
PTLB3	2763.490445859873	2539	6.641524741399581	0.9322396223829992
PTLC1	2459.627329192547	2310	6.670562464236153	0.9399253086485676
PTLC2	2330.0066666666667	2159	6.5814738664495716	0.9346472690733828
PTLC3	2259.4074074074074	2103	6.624372802428511	0.9359300016422142
PTLD1	2234.5547445255474	2044	6.342134362283288	0.9356393469030384
PTLD2	2335.007352941177	2153	6.367135094389635	0.9294279896408462
PTLD3	2252.6315789473683	2111	6.3731703635535935	0.9310099275512804
PTLE1	2282.0625	2134	6.491589980481866	0.9182698883539552
PTLE2	2347.8837209302324	2156	6.502933335245046	0.9207051073767324
PTLE3	2261.566929133858	2108	6.5513987313286375	0.9192063537950692
