# Supplementary material for: Poncirus trifoliata vs. Citrus junos rootstocks: reshaping lemon rhizosphere microecology through microbial and metabolic reprogramming
Source: Front Microbiol. 2025 Sep 24;16:1650631. doi: 10.3389/fmicb.2025.1650631 (PMC12505669; doi:10.3389/fmicb.2025.1650631)
Supplement: SUPPLEMENTARY Table 4 — Dataset for LEfSe analysis results of rhizosphere microbial differentials. [file Table_4.xls]

	PTL1	PTL2	PTL3	PTLA1	PTLA2	PTLA3	PTLB1	PTLB2	PTLB3	PTLC1	PTLC2	PTLC3	PTLD1	PTLD2	PTLD3	PTLE1	PTLE2	PTLE3	CJL1	CJL2	CJL3	CJLA1	CJLA2	CJLA3	CJLB1	CJLB2	CJLB3	CJLC1	CJLC2	CJLC3	CJLD1	CJLD2	CJLD3	CJLE1	CJLE2	CJLE3
PTL1	0	0.149646418002009	0.158593491934016	0.227431761033848	0.241445607695886	0.265033470631459	0.226257423873695	0.212950067076089	0.211925387120043	0.256738956039882	0.245866562400987	0.260367132042147	0.286801178381949	0.273311806065836	0.273322592170636	0.235633245471521	0.241847390099704	0.241674812422896	0.285634930800396	0.308883031434754	0.322384538118768	0.271281321837143	0.270492587923607	0.269055339458942	0.262911304511962	0.265115714680563	0.257566789583319	0.292734884285319	0.294150560540384	0.294661552255307	0.292175355098794	0.312791646161832	0.317776174842759	0.309392674886577	0.295674097843453	0.295095692973527
PTL2	0.149646418002009	0	0.139600509643452	0.244243253628513	0.259407168714903	0.285578303750194	0.227860508699668	0.218851414665058	0.216843850909066	0.266490943042625	0.256724125145781	0.272703739407708	0.302612259756369	0.287006114373159	0.290171836132103	0.238261010253541	0.239005251484775	0.234530366255671	0.264589892071539	0.291932667740783	0.305140253068984	0.268996015882539	0.274335137758782	0.282138884581937	0.26680508834494	0.274653327850397	0.270160915200992	0.296661026432698	0.294170784486885	0.293972589811176	0.288599761357431	0.305368109532894	0.304150627953539	0.30285764364058	0.285462353123589	0.291328645871955
PTL3	0.158593491934016	0.139600509643452	0	0.233261650678513	0.254135459993663	0.272919461503718	0.242622641382239	0.230187610810374	0.230496363060288	0.271950060334774	0.263605660008494	0.277223117319114	0.297027753995915	0.282896608444172	0.292724098180519	0.238393140037347	0.24132291575378	0.24416775089491	0.268722318473227	0.300599302947977	0.308989544219659	0.273152711020028	0.284896082621563	0.289805108568886	0.277786691294939	0.286693317333945	0.283541078206001	0.306523571009647	0.316372632955595	0.305595965996805	0.304006363801832	0.317054854084226	0.321251997114717	0.308448890716534	0.292814431808223	0.299058238224607
PTLA1	0.227431761033848	0.244243253628513	0.233261650678513	0	0.138765934784514	0.185382131469135	0.217423604042093	0.198592413323536	0.19647429199334	0.191233593323401	0.167659213018828	0.189120865045605	0.239076709429078	0.207431626207538	0.208549336317489	0.214572027585463	0.233213113206911	0.236959936361982	0.308210248147824	0.328310154443538	0.336742191871322	0.258919097472681	0.274815119422404	0.257070628762497	0.252211488549876	0.252470355065087	0.248293435981097	0.279279218546707	0.277278396106216	0.274453784911588	0.29582375504756	0.305142949595184	0.312473456070218	0.326241918848044	0.307796331376105	0.313746216436675
PTLA2	0.241445607695886	0.259407168714903	0.254135459993663	0.138765934784514	0	0.153933894660204	0.22351101193887	0.218593896412946	0.214871341993677	0.173003727947472	0.161466640600247	0.175549248680387	0.233076938633805	0.209216726552019	0.194636609387956	0.227805229912565	0.247623349220367	0.246052622708795	0.30945334672608	0.347162917371696	0.364303386162776	0.270342930719501	0.278835639986787	0.258842246475977	0.267360572742165	0.263033996454068	0.257858014412933	0.296957644314712	0.291903005952582	0.293174418055939	0.298927456703901	0.332942786455349	0.334177795455005	0.344873566627792	0.324730515912875	0.318659287173299
PTLA3	0.265033470631459	0.285578303750194	0.272919461503718	0.185382131469135	0.153933894660204	0	0.246633724104922	0.25889887352618	0.24571960172308	0.197052696863266	0.195643761923702	0.201422417570565	0.265892314226198	0.227488388084051	0.228707217926506	0.242111649667316	0.270380682086302	0.267336304006364	0.331225099265871	0.365868719621947	0.388046299354856	0.297049326205516	0.301493201383318	0.282300676153945	0.296983261313613	0.278180384120157	0.265228968780968	0.316879579881218	0.307486230863091	0.314180357154895	0.320057436008063	0.355337436547368	0.35341346510358	0.37648629153493	0.34196940791026	0.34372754299274
PTLB1	0.226257423873695	0.227860508699668	0.242622641382239	0.217423604042093	0.22351101193887	0.246633724104922	0	0.126256749742145	0.141946487437559	0.199739785221688	0.212687155771577	0.222176231469809	0.245552417098673	0.253441104497132	0.240074424123123	0.24790783273448	0.248195012774793	0.251169281173528	0.308257437356326	0.329058440464072	0.348589379731561	0.284781480258058	0.291369093764957	0.285295168499181	0.284374304801839	0.284372956538739	0.282885822339371	0.310562967257431	0.312063584087799	0.30088243819899	0.32175220272484	0.337250487060045	0.324343564403158	0.344582341798178	0.329148774091776	0.333560290955177
PTLB2	0.212950067076089	0.218851414665058	0.230187610810374	0.198592413323536	0.218593896412946	0.25889887352618	0.126256749742145	0	0.117838194945362	0.214302374965451	0.201147371898152	0.216073992678931	0.253089207828016	0.237534296442608	0.232108885727961	0.228664073507304	0.230152555969772	0.233427487039821	0.302001496572041	0.319674529287645	0.338178092072887	0.258768092005474	0.276352139356474	0.265425815193577	0.267054517018451	0.270596404182312	0.2681236896568	0.287549464402484	0.294425606212796	0.287562947033484	0.296642150749297	0.312794342688032	0.307998570841114	0.325322403413802	0.303484585982109	0.318377500185386
PTLB3	0.211925387120043	0.216843850909066	0.230496363060288	0.19647429199334	0.214871341993677	0.24571960172308	0.141946487437559	0.117838194945362	0	0.204873971106722	0.209423010806329	0.214086652869441	0.247519532961662	0.236438158542258	0.230153904232872	0.215053357512185	0.223245404108158	0.231262176501122	0.304724988034165	0.324574117393268	0.341017534161616	0.265971861749102	0.271041331005332	0.267713817674381	0.259388293031502	0.260813407128267	0.264357990818328	0.293290368682545	0.297096515414018	0.290390254754313	0.292458490349807	0.303716487235319	0.308299233512428	0.324660406231672	0.308114521467719	0.315985681445877
PTLC1	0.256738956039882	0.266490943042625	0.271950060334774	0.191233593323401	0.173003727947472	0.197052696863266	0.199739785221688	0.214302374965451	0.204873971106722	0	0.145895550057638	0.131184651372869	0.194547624023352	0.191740540249024	0.175782498196698	0.226784594745819	0.250598965882202	0.246163180283	0.346994384484188	0.375864742245802	0.389340631930915	0.297696492493545	0.294220670221587	0.281890804171526	0.280293112397953	0.270024740627886	0.267588429206075	0.325442398829708	0.31010186127721	0.321593107679032	0.314405517092605	0.349185312021788	0.34659529860657	0.372584418123353	0.340964951900714	0.34814175638234
PTLC2	0.245866562400987	0.256724125145781	0.263605660008494	0.167659213018828	0.161466640600247	0.195643761923702	0.212687155771577	0.201147371898152	0.209423010806329	0.145895550057638	0	0.127112896810684	0.225223306075948	0.192109964338441	0.183371871186943	0.221391542345573	0.244248646680913	0.237530251653308	0.322167467759659	0.35362649067339	0.370206082014844	0.274331092969482	0.270019347575486	0.255311145416917	0.2659381551716	0.256620308887076	0.250690647773006	0.293419801940151	0.288667174512434	0.294037306439979	0.29075967884373	0.325457229723808	0.326740776195067	0.349422606327399	0.319373866616331	0.32416963846325
PTLC3	0.260367132042147	0.272703739407708	0.277223117319114	0.189120865045605	0.175549248680387	0.201422417570565	0.222176231469809	0.216073992678931	0.214086652869441	0.131184651372869	0.127112896810684	0	0.214679888633468	0.193752148794316	0.181480258057557	0.226183269403191	0.24284914958305	0.236235919077249	0.340054874308172	0.369712617720222	0.380014696067791	0.293289020419445	0.290756982317529	0.273164845387929	0.273758081151956	0.27163861155866	0.261021039645676	0.319240388569425	0.300192127491759	0.312221330870506	0.304339384787547	0.340189700618179	0.338179440335987	0.364798198720498	0.341080902527319	0.338842785781217
PTLD1	0.286801178381949	0.302612259756369	0.297027753995915	0.239076709429078	0.233076938633805	0.265892314226198	0.245552417098673	0.253089207828016	0.247519532961662	0.194547624023352	0.225223306075948	0.214679888633468	0	0.150410883179744	0.139735335953458	0.265814114966395	0.272258812584688	0.264426752236431	0.383494563129049	0.400466499032621	0.415468622547004	0.329104281409474	0.327637371156608	0.313504877341764	0.294444481896197	0.296027342775669	0.294100674805682	0.352785174498952	0.338648635894809	0.342292991054274	0.338636501526908	0.356639858702027	0.361048679039228	0.374449065990737	0.351223885829081	0.359224479064845
PTLD2	0.273311806065836	0.287006114373159	0.282896608444172	0.207431626207538	0.209216726552019	0.227488388084051	0.253441104497132	0.237534296442608	0.236438158542258	0.191740540249024	0.192109964338441	0.193752148794316	0.150410883179744	0	0.116286344117191	0.231796088688747	0.246022960920594	0.240783610513756	0.349581701373206	0.377981515312898	0.394015060098828	0.300366053431667	0.3033052669898	0.28593154868241	0.279098551291299	0.272595878359703	0.260945536912073	0.321803436722642	0.309260545102771	0.315694456616264	0.311726518312784	0.345051537357	0.347335495048504	0.357860036807583	0.321192673538314	0.338761889995214
PTLD3	0.273322592170636	0.290171836132103	0.292724098180519	0.208549336317489	0.194636609387956	0.228707217926506	0.240074424123123	0.232108885727961	0.230153904232872	0.175782498196698	0.183371871186943	0.181480258057557	0.139735335953458	0.116286344117191	0	0.244871544233142	0.258300244709753	0.245869258927187	0.358064972798792	0.379666844187975	0.397922326562805	0.304073776956835	0.304335339998247	0.288090117905608	0.284138358759328	0.277991627286149	0.269191514032048	0.324378619243759	0.313725992490175	0.324013239943643	0.311583602424177	0.350576719541051	0.34615441657285	0.361681014433156	0.334180491981205	0.340191048881279
PTLE1	0.235633245471521	0.238261010253541	0.238393140037347	0.214572027585463	0.227805229912565	0.242111649667316	0.24790783273448	0.228664073507304	0.215053357512185	0.226784594745819	0.221391542345573	0.226183269403191	0.265814114966395	0.231796088688747	0.244871544233142	0	0.129419774974889	0.141989631856761	0.267709772885081	0.27581553064265	0.315435590101052	0.22020911560682	0.225403973331356	0.237497893338906	0.219055002393167	0.232269329036868	0.223831898556684	0.258425633178058	0.244194716156911	0.237933382320226	0.232804589487593	0.261819211400913	0.266621724563331	0.284107348708027	0.254034340261159	0.258494394596161
PTLE2	0.241847390099704	0.239005251484775	0.24132291575378	0.233213113206911	0.247623349220367	0.270380682086302	0.248195012774793	0.230152555969772	0.223245404108158	0.250598965882202	0.244248646680913	0.24284914958305	0.272258812584688	0.246022960920594	0.258300244709753	0.129419774974889	0	0.135950761431586	0.271596815402558	0.289823984252287	0.313508922131065	0.22989234119146	0.241554817006991	0.250820081030612	0.23603637613844	0.250511328780698	0.238856942543768	0.265913886435799	0.257701615893325	0.252932809308408	0.247840419579477	0.266459932991324	0.255981232177647	0.29120325740365	0.265428511719777	0.265680636919488
PTLE3	0.241674812422896	0.234530366255671	0.24416775089491	0.236959936361982	0.246052622708795	0.267336304006364	0.251169281173528	0.233427487039821	0.231262176501122	0.246163180283	0.237530251653308	0.236235919077249	0.264426752236431	0.240783610513756	0.245869258927187	0.141989631856761	0.135950761431586	0	0.270825608909323	0.279515164589218	0.311614612475478	0.232665718388286	0.229847848509158	0.240019145336021	0.241169213760373	0.250145949480582	0.242451411968532	0.267614046204976	0.256643229359777	0.260108265526935	0.246345195801509	0.279974922306339	0.262117177546026	0.280591078543067	0.262386830166039	0.259060665098187
CJL1	0.285634930800396	0.264589892071539	0.268722318473227	0.308210248147824	0.30945334672608	0.331225099265871	0.308257437356326	0.302001496572041	0.304724988034165	0.346994384484188	0.322167467759659	0.340054874308172	0.383494563129049	0.349581701373206	0.358064972798792	0.267709772885081	0.271596815402558	0.270825608909323	0	0.157218263571953	0.194488300446949	0.204294217973695	0.19912093245876	0.198878245100749	0.234217569216457	0.240714849095653	0.237309136504898	0.227949494064272	0.221872872272295	0.223173946163854	0.210703860751387	0.252597091796493	0.246400474588611	0.242351640499127	0.228514416303197	0.213067365965795
CJL2	0.308883031434754	0.291932667740783	0.300599302947977	0.328310154443538	0.347162917371696	0.365868719621947	0.329058440464072	0.319674529287645	0.324574117393268	0.375864742245802	0.35362649067339	0.369712617720222	0.400466499032621	0.377981515312898	0.379666844187975	0.27581553064265	0.289823984252287	0.279515164589218	0.157218263571953	0	0.165023358658209	0.21054611396868	0.206656374925003	0.217720221924106	0.237088021356488	0.253315716028826	0.26351532638079	0.23252415076278	0.205917526746169	0.204975090839226	0.196195201531627	0.201164899318453	0.202580575573517	0.191848401297029	0.201123103162351	0.198102993818214
CJL3	0.322384538118768	0.305140253068984	0.308989544219659	0.336742191871322	0.364303386162776	0.388046299354856	0.348589379731561	0.338178092072887	0.341017534161616	0.389340631930915	0.370206082014844	0.380014696067791	0.415468622547004	0.394015060098828	0.397922326562805	0.315435590101052	0.313508922131065	0.311614612475478	0.194488300446949	0.165023358658209	0	0.237503286391306	0.235311010590607	0.243172732727064	0.261917634607217	0.277418615468623	0.299464065417726	0.267804151302085	0.229591678520146	0.236393665859956	0.220076985823013	0.220418096387329	0.216687452389459	0.222246341151012	0.231467112492332	0.228890581708115
CJLA1	0.271281321837143	0.268996015882539	0.273152711020028	0.258919097472681	0.270342930719501	0.297049326205516	0.284781480258058	0.258768092005474	0.265971861749102	0.297696492493545	0.274331092969482	0.293289020419445	0.329104281409474	0.300366053431667	0.304073776956835	0.22020911560682	0.22989234119146	0.232665718388286	0.204294217973695	0.21054611396868	0.237503286391306	0	0.120131590478566	0.118986915106614	0.180080760959694	0.201151416687452	0.198611289006937	0.191458753261111	0.195632975818901	0.185388872784635	0.190342391414261	0.222502511140024	0.227787702492264	0.236760393423173	0.220753813899244	0.21450461443046
CJLA2	0.270492587923607	0.274335137758782	0.284896082621563	0.274815119422404	0.278835639986787	0.301493201383318	0.291369093764957	0.276352139356474	0.271041331005332	0.294220670221587	0.270019347575486	0.290756982317529	0.327637371156608	0.3033052669898	0.304335339998247	0.225403973331356	0.241554817006991	0.229847848509158	0.19912093245876	0.206656374925003	0.235311010590607	0.120131590478566	0	0.114981225436332	0.182731446214414	0.196795178611154	0.192138277863542	0.193877537262621	0.179385057200062	0.175537114312487	0.175957772399706	0.22044506164933	0.219237017911675	0.232789758593492	0.213229157537802	0.209861196313849
CJLA3	0.269055339458942	0.282138884581937	0.289805108568886	0.257070628762497	0.258842246475977	0.282300676153945	0.285295168499181	0.265425815193577	0.267713817674381	0.281890804171526	0.255311145416917	0.273164845387929	0.313504877341764	0.28593154868241	0.288090117905608	0.237497893338906	0.250820081030612	0.240019145336021	0.198878245100749	0.217720221924106	0.243172732727064	0.118986915106614	0.114981225436332	0	0.185262136053229	0.191987272396335	0.183369174660743	0.193931467786624	0.17758242943528	0.186618488731891	0.188059781985857	0.237880800059324	0.234797322349483	0.244913340389244	0.22659179312251	0.214878083309177
CJLB1	0.262911304511962	0.26680508834494	0.277786691294939	0.252211488549876	0.267360572742165	0.296983261313613	0.284374304801839	0.267054517018451	0.259388293031502	0.280293112397953	0.2659381551716	0.273758081151956	0.294444481896197	0.279098551291299	0.284138358759328	0.219055002393167	0.23603637613844	0.241169213760373	0.234217569216457	0.237088021356488	0.261917634607217	0.180080760959694	0.182731446214414	0.185262136053229	0	0.125825305550125	0.146881130383783	0.185744814243051	0.170210126804145	0.175644975360492	0.189832747962437	0.203312682436851	0.213369376900208	0.225362177175254	0.204763413532517	0.211190583730509
CJLB2	0.265115714680563	0.274653327850397	0.286693317333945	0.252470355065087	0.263033996454068	0.278180384120157	0.284372956538739	0.270596404182312	0.260813407128267	0.270024740627886	0.256620308887076	0.27163861155866	0.296027342775669	0.272595878359703	0.277991627286149	0.232269329036868	0.250511328780698	0.250145949480582	0.240714849095653	0.253315716028826	0.277418615468623	0.201151416687452	0.196795178611154	0.191987272396335	0.125825305550125	0	0.124819501277479	0.187950572674752	0.181233525910246	0.18725486891512	0.204679821220313	0.231511605174634	0.231132743243517	0.240400703793338	0.212658842246476	0.221663891491786
CJLB3	0.257566789583319	0.270160915200992	0.283541078206001	0.248293435981097	0.257858014412933	0.265228968780968	0.282885822339371	0.2681236896568	0.264357990818328	0.267588429206075	0.250690647773006	0.261021039645676	0.294100674805682	0.260945536912073	0.269191514032048	0.223831898556684	0.238856942543768	0.242451411968532	0.237309136504898	0.26351532638079	0.299464065417726	0.198611289006937	0.192138277863542	0.183369174660743	0.146881130383783	0.124819501277479	0	0.191054274331093	0.195179959417281	0.207764647193253	0.208530460634088	0.252677987582497	0.254000633683657	0.260892954651171	0.225252967864149	0.234530366255671
CJLC1	0.292734884285319	0.296661026432698	0.306523571009647	0.279279218546707	0.296957644314712	0.316879579881218	0.310562967257431	0.287549464402484	0.293290368682545	0.325442398829708	0.293419801940151	0.319240388569425	0.352785174498952	0.321803436722642	0.324378619243759	0.258425633178058	0.265913886435799	0.267614046204976	0.227949494064272	0.23252415076278	0.267804151302085	0.191458753261111	0.193877537262621	0.193931467786624	0.185744814243051	0.187950572674752	0.191054274331093	0	0.171815908156318	0.15032189781514	0.180594449200817	0.213280391535604	0.215456488179103	0.241395721961184	0.220780779161246	0.224039531074094
CJLC2	0.294150560540384	0.294170784486885	0.316372632955595	0.277278396106216	0.291903005952582	0.307486230863091	0.312063584087799	0.294425606212796	0.297096515414018	0.31010186127721	0.288667174512434	0.300192127491759	0.338648635894809	0.309260545102771	0.313725992490175	0.244194716156911	0.257701615893325	0.256643229359777	0.221872872272295	0.205917526746169	0.229591678520146	0.195632975818901	0.179385057200062	0.17758242943528	0.170210126804145	0.181233525910246	0.195179959417281	0.171815908156318	0	0.134799344744133	0.147238420105299	0.174850848394556	0.179212479523254	0.200737499915734	0.185515609516041	0.188631445540283
CJLC3	0.294661552255307	0.293972589811176	0.305595965996805	0.274453784911588	0.293174418055939	0.314180357154895	0.30088243819899	0.287562947033484	0.290390254754313	0.321593107679032	0.294037306439979	0.312221330870506	0.342292991054274	0.315694456616264	0.324013239943643	0.237933382320226	0.252932809308408	0.260108265526935	0.223173946163854	0.204975090839226	0.236393665859956	0.185388872784635	0.175537114312487	0.186618488731891	0.175644975360492	0.18725486891512	0.207764647193253	0.15032189781514	0.134799344744133	0	0.171296826862794	0.174846803605256	0.175282292586575	0.219285555383277	0.204594880645009	0.210608134071283
CJLD1	0.292175355098794	0.288599761357431	0.304006363801832	0.29582375504756	0.298927456703901	0.320057436008063	0.32175220272484	0.296642150749297	0.292458490349807	0.314405517092605	0.29075967884373	0.304339384787547	0.338636501526908	0.311726518312784	0.311583602424177	0.232804589487593	0.247840419579477	0.246345195801509	0.210703860751387	0.196195201531627	0.220076985823013	0.190342391414261	0.175957772399706	0.188059781985857	0.189832747962437	0.204679821220313	0.208530460634088	0.180594449200817	0.147238420105299	0.171296826862794	0	0.140129028778676	0.15626908634951	0.18284739684102	0.160621279636508	0.157237139255354
CJLD2	0.312791646161832	0.305368109532894	0.317054854084226	0.305142949595184	0.332942786455349	0.355337436547368	0.337250487060045	0.312794342688032	0.303716487235319	0.349185312021788	0.325457229723808	0.340189700618179	0.356639858702027	0.345051537357	0.350576719541051	0.261819211400913	0.266459932991324	0.279974922306339	0.252597091796493	0.201164899318453	0.220418096387329	0.222502511140024	0.22044506164933	0.237880800059324	0.203312682436851	0.231511605174634	0.252677987582497	0.213280391535604	0.174850848394556	0.174846803605256	0.140129028778676	0	0.120789542871396	0.162223016199381	0.168598952399571	0.186009073810663
CJLD3	0.317776174842759	0.304150627953539	0.321251997114717	0.312473456070218	0.334177795455005	0.35341346510358	0.324343564403158	0.307998570841114	0.308299233512428	0.34659529860657	0.326740776195067	0.338179440335987	0.361048679039228	0.347335495048504	0.34615441657285	0.266621724563331	0.255981232177647	0.262117177546026	0.246400474588611	0.202580575573517	0.216687452389459	0.227787702492264	0.219237017911675	0.234797322349483	0.213369376900208	0.231132743243517	0.254000633683657	0.215456488179103	0.179212479523254	0.175282292586575	0.15626908634951	0.120789542871396	0	0.175070615279866	0.174787480028853	0.18527966347353
CJLE1	0.309392674886577	0.30285764364058	0.308448890716534	0.326241918848044	0.344873566627792	0.37648629153493	0.344582341798178	0.325322403413802	0.324660406231672	0.372584418123353	0.349422606327399	0.364798198720498	0.374449065990737	0.357860036807583	0.361681014433156	0.284107348708027	0.29120325740365	0.280591078543067	0.242351640499127	0.191848401297029	0.222246341151012	0.236760393423173	0.232789758593492	0.244913340389244	0.225362177175254	0.240400703793338	0.260892954651171	0.241395721961184	0.200737499915734	0.219285555383277	0.18284739684102	0.162223016199381	0.175070615279866	0	0.121012006282906	0.141702451816447
CJLE2	0.295674097843453	0.285462353123589	0.292814431808223	0.307796331376105	0.324730515912875	0.34196940791026	0.329148774091776	0.303484585982109	0.308114521467719	0.340964951900714	0.319373866616331	0.341080902527319	0.351223885829081	0.321192673538314	0.334180491981205	0.254034340261159	0.265428511719777	0.262386830166039	0.228514416303197	0.201123103162351	0.231467112492332	0.220753813899244	0.213229157537802	0.22659179312251	0.204763413532517	0.212658842246476	0.225252967864149	0.220780779161246	0.185515609516041	0.204594880645009	0.160621279636508	0.168598952399571	0.174787480028853	0.121012006282906	0	0.123867627528836
CJLE3	0.295095692973527	0.291328645871955	0.299058238224607	0.313746216436675	0.318659287173299	0.34372754299274	0.333560290955177	0.318377500185386	0.315985681445877	0.34814175638234	0.32416963846325	0.338842785781217	0.359224479064845	0.338761889995214	0.340191048881279	0.258494394596161	0.265680636919488	0.259060665098187	0.213067365965795	0.198102993818214	0.228890581708115	0.21450461443046	0.209861196313849	0.214878083309177	0.211190583730509	0.221663891491786	0.234530366255671	0.224039531074094	0.188631445540283	0.210608134071283	0.157237139255354	0.186009073810663	0.18527966347353	0.141702451816447	0.123867627528836	0
