# Supplementary material for: Poncirus trifoliata vs. Citrus junos rootstocks: reshaping lemon rhizosphere microecology through microbial and metabolic reprogramming
Source: Front Microbiol. 2025 Sep 24;16:1650631. doi: 10.3389/fmicb.2025.1650631 (PMC12505669; doi:10.3389/fmicb.2025.1650631)
Supplement: SUPPLEMENTARY Table 5 — Dataset for microbial functional traits LEfSe analysis results. [file Table_5.xls]

Subject	PTL1	PTL2	PTL3	PTLA1	PTLA2	PTLA3	PTLB1	PTLB2	PTLB3	PTLC1	PTLC2	PTLC3	PTLD1	PTLD2	PTLD3	PTLE1	PTLE2	PTLE3	CJL1	CJL2	CJL3	CJLA1	CJLA2	CJLA3	CJLB1	CJLB2	CJLB3	CJLC1	CJLC2	CJLC3	CJLD1	CJLD2	CJLD3	CJLE1	CJLE2	CJLE3
X2zm_18	PTL18	PTL18	PTL18	PTL18	PTL18	PTL18	PTL18	PTL18	PTL18	PTL18	PTL18	PTL18	PTL18	PTL18	PTL18	PTL18	PTL18	PTL18	CJL18	CJL18	CJL18	CJL18	CJL18	CJL18	CJL18	CJL18	CJL18	CJL18	CJL18	CJL18	CJL18	CJL18	CJL18	CJL18	CJL18	CJL18
k__Bacteria|p__Acidobacteriota|c__Holophagae|o__Acanthopleuribacterales|f__Acanthopleuribacteraceae|g__Sulfidibacter|s__Sulfidibacter_corallicola	0	0	1.99581875969843e-06	0	0	0	0	0	0	0	0	0	0	0	0	0	0	9.57535227721028e-07	8.1588561936325e-07	0	0	0	0	0	0	0	0	0	0	9.62325903215035e-07	0	9.06067116015552e-07	0	0	0	0
k__Bacteria|p__Acidobacteriota|c__Terriglobia|o__Bryobacterales|f__Bryobacteraceae|g__Paludibaculum|s__Paludibaculum_fermentans	4.1417728858838e-06	1.91793722016097e-06	3.99163751939686e-06	2.38275457548447e-06	1.41960661281152e-06	3.21372905050375e-06	7.46313769712945e-07	9.45371290277114e-06	4.59462750206184e-06	5.06130505750908e-06	3.63082168217784e-06	2.16771855209407e-06	2.03819163485389e-06	1.78567920987266e-06	3.99522171482906e-06	1.9679673947162e-06	2.08093375659526e-06	3.83014091088411e-06	1.6317712387265e-06	8.03845597337663e-06	2.6220040326422e-06	9.29719698808006e-07	5.68599652775145e-06	4.32934168030409e-06	7.40228064266601e-06	3.47786167152988e-06	4.64379032357931e-06	1.78630280869322e-06	3.8037999961962e-06	4.81162951607517e-06	4.11082369602103e-06	9.06067116015552e-06	1.9915835678423e-06	2.50766719244089e-06	3.13899468463567e-06	1.03144089714729e-05
k__Bacteria|p__Acidobacteriota|c__Terriglobia|o__Bryobacterales|f__Solibacteraceae|g__Candidatus_Solibacter|s__Candidatus_Solibacter_usitatus	0.000345838035971298	0.000120830044870141	0	5.00378460851739e-05	0.000114278332331328	0.000137386916909035	4.40325124130638e-05	9.79748428105373e-05	0	0.000456361006018735	0.000116186293829691	0.000172333624891479	0.00100279028434812	4.46419802468166e-05	0.000107870986300385	0.000139725685024851	0.000121734624760823	0.000151290565979922	0	0.00017885564540763	0	0.000128301318435505	0.000158260236689082	9.52455169666901e-05	0.000152672038254986	0.00041908233141935	0.000358345819969537	0	0	0	0.000116130769412594	0	5.9747507035269e-05	0	6.90578830619847e-05	0
k__Bacteria|p__Acidobacteriota|c__Terriglobia|o__Terriglobales|f__Acidobacteriaceae|g__Acidisarcina|s__Acidisarcina_polymorpha	0	0	0	0	1.41960661281152e-06	0	0	0	0	0	0	0	2.03819163485389e-06	0	0	0	0	0	0	4.01922798668832e-06	0	0	0	0	2.77585524099975e-06	0	0	0	9.5094999904905e-07	0	0	1.8121342320311e-06	9.95791783921149e-07	0	0	0
k__Bacteria|p__Acidobacteriota|c__Terriglobia|o__Terriglobales|f__Acidobacteriaceae|g__Acidobacterium|s__Acidobacterium_capsulatum	9.31898899323856e-06	3.7399775793139e-05	6.98536565894451e-06	1.35022759277454e-05	2.27137058049844e-05	1.52652129898928e-05	1.49262753942589e-06	2.5782853371194e-06	3.06308500137456e-06	5.06130505750908e-06	0	7.58701493232925e-06	9.17186235684251e-06	8.92839604936332e-06	9.98805428707266e-06	4.91991848679051e-06	0	1.91507045544206e-06	0	6.02884198003248e-06	0	1.67349545785441e-05	1.13719930555029e-05	3.46347334424327e-06	1.20287060443323e-05	9.56411959670716e-06	3.86982526964943e-06	4.46575702173305e-06	8.55854999144145e-06	5.77395541929021e-06	6.16623554403155e-06	2.71820134804666e-06	7.96633427136919e-06	0	1.04633156154522e-06	1.03144089714729e-05
k__Bacteria|p__Acidobacteriota|c__Terriglobia|o__Terriglobales|f__Acidobacteriaceae|g__Alloacidobacterium|s__Alloacidobacterium_dinghuense	4.1417728858838e-06	7.67174888064389e-06	5.9874562790953e-06	5.55976067613044e-06	1.06470495960864e-05	4.82059357575563e-06	5.22419638799062e-06	6.87542756565174e-06	4.59462750206184e-06	8.4355084291818e-07	0	4.33543710418814e-06	5.09547908713473e-06	4.46419802468166e-06	1.99761085741453e-06	0	3.12140063489289e-06	6.70274659404719e-06	8.1588561936325e-07	1.00480699667208e-06	3.49600537685627e-06	6.50803789165604e-06	9.47666087958576e-07	5.19521001636491e-06	1.1103420963999e-05	0	3.09586021571954e-06	4.46575702173305e-06	1.9018999980981e-06	1.92465180643007e-06	4.11082369602103e-06	7.24853692812441e-06	4.97895891960575e-06	3.34355625658785e-06	5.23165780772611e-06	6.44650560717058e-06
k__Bacteria|p__Acidobacteriota|c__Terriglobia|o__Terriglobales|f__Acidobacteriaceae|g__Candidatus_Koribacter|s__Candidatus_Koribacter_versatilis	7.66227983888504e-05	1.91793722016097e-06	5.78787440312545e-05	7.94251525161491e-06	2.83921322562305e-06	7.47192004242122e-05	3.13451783279437e-05	0	5.36039875240548e-05	8.4355084291818e-07	0	0	0	4.10706218270713e-05	9.98805428707266e-07	2.95195109207431e-06	0	0	2.9371882297077e-05	0	0	9.29719698808006e-07	4.83309704858874e-05	0	6.47699556233275e-06	1.73893083576494e-06	5.10816935593724e-05	8.93151404346611e-07	0	9.62325903215035e-07	1.02770592400526e-06	2.71820134804666e-06	9.95791783921149e-07	2.50766719244089e-05	2.8250952161721e-05	0
k__Bacteria|p__Acidobacteriota|c__Terriglobia|o__Terriglobales|f__Acidobacteriaceae|g__Edaphobacter|s__Edaphobacter_sp._12200R_103	6.2126593288257e-06	1.53434977612878e-05	8.98118441864294e-06	8.97504223432485e-05	0.000105050889348053	2.24961033535263e-05	4.62714537222026e-05	9.45371290277114e-05	8.65321512888313e-05	8.4355084291818e-05	3.90313330834118e-05	3.0348059729317e-05	6.52221323153246e-05	4.19634614320076e-05	7.4910407153045e-05	2.06636576445201e-05	8.32373502638104e-06	1.43630284158154e-05	5.71119933554275e-06	1.90913329367695e-05	5.2440080652844e-05	1.11566363856961e-05	5.68599652775145e-06	1.38538933769731e-05	1.57298463656653e-05	4.69511325656533e-05	2.32189516178965e-06	8.75288376259678e-05	6.75174499324825e-05	4.13800138382465e-05	5.13852962002629e-06	2.08395436683577e-05	3.9831671356846e-06	0	2.09266312309044e-06	2.57860224286823e-06
k__Bacteria|p__Acidobacteriota|c__Terriglobia|o__Terriglobales|f__Acidobacteriaceae|g__Edaphobacter|s__Edaphobacter_sp._4G125	1.03544322147095e-06	0	0	0	0	0	0	0	1.53154250068728e-06	0	0	0	0	0	1.99761085741453e-06	0	4.16186751319052e-06	0	0	0	1.74800268842813e-06	0	0	0	0	3.47786167152988e-06	0	0	0	0	0	0	0	0	0	0
k__Bacteria|p__Acidobacteriota|c__Terriglobia|o__Terriglobales|f__Acidobacteriaceae|g__Granulicella|s__Granulicella_mallensis	0	0	0	0	0	0	0	0	0	0	0	1.08385927604704e-06	0	8.92839604936332e-07	0	0	0	0	0	0	0	3.71887879523203e-06	0	0	0	0	0	0	0	0	0	0	0	0	0	0
k__Bacteria|p__Acidobacteriota|c__Terriglobia|o__Terriglobales|f__Acidobacteriaceae|g__Granulicella|s__Granulicella_sp._5B5	0	0	0	0	4.96862314484033e-06	0	0	0	0	0	0	0	0	0	2.9964162861218e-06	0	0	0	1.6317712387265e-06	0	0	0	0	0	0	0	2.32189516178965e-06	0	0	0	3.08311777201577e-06	0	9.95791783921149e-07	8.35889064146963e-07	0	0
k__Bacteria|p__Acidobacteriota|c__Terriglobia|o__Terriglobales|f__Acidobacteriaceae|g__Granulicella|s__Granulicella_sp._WH15	0	0	9.97909379849216e-07	0	0	0	1.49262753942589e-06	0	0	8.4355084291818e-07	0	0	0	0	0	0	0	0	0	0	0	0	0	8.65868336060819e-07	0	8.69465417882469e-07	0	0	0	0	1.02770592400526e-06	0	9.95791783921149e-07	0	1.04633156154522e-06	0
k__Bacteria|p__Acidobacteriota|c__Terriglobia|o__Terriglobales|f__Acidobacteriaceae|g__Granulicella|s__Granulicella_tundricola	0	0	0	0	0	0	0	0	3.06308500137456e-06	0	0	0	0	0	0	0	0	0	0	0	0	0	0	0	0	0	0	0	0	0	0	0	0	8.35889064146963e-07	0	0
k__Bacteria|p__Acidobacteriota|c__Terriglobia|o__Terriglobales|f__Acidobacteriaceae|g__Terriglobus|s__Terriglobus_albidus	0	1.91793722016097e-06	0	0	3.54901653202881e-06	1.60686452525188e-06	0	0	7.6577125034364e-07	0	0	2.16771855209407e-06	0	8.92839604936332e-07	0	0	0	9.57535227721028e-07	8.1588561936325e-07	1.00480699667208e-06	0	0	0	0	0	0	7.73965053929885e-07	8.93151404346611e-07	9.5094999904905e-07	0	0	1.8121342320311e-06	0	0	0	0
k__Bacteria|p__Acidobacteriota|c__Terriglobia|o__Terriglobales|f__Acidobacteriaceae|g__Terriglobus|s__Terriglobus_roseus	1.03544322147095e-06	0	0	0	0	0	0	8.59428445706467e-07	0	0	0	0	0	0	0	5.90390218414861e-06	2.08093375659526e-06	0	0	0	0	6.50803789165604e-06	0	8.65868336060819e-07	0	0	0	8.93151404346611e-07	0	0	0	0	0	0	0	0
k__Bacteria|p__Acidobacteriota|c__Terriglobia|o__Terriglobales|f__Acidobacteriaceae|g__Terriglobus|s__Terriglobus_saanensis	0	0	0	2.38275457548447e-06	5.6784264512461e-06	8.03432262625938e-07	0	0	7.6577125034364e-07	0	0	0	0	0	0	0	0	0	0	0	0	0	0	2.59760500818246e-06	0	0	7.73965053929885e-07	0	0	0	0	3.62426846406221e-06	0	1.67177812829393e-06	0	0
k__Bacteria|p__Acidobacteriota|c__Vicinamibacteria|o__Vicinamibacterales|f__Vicinamibacteraceae|g__Luteitalea|s__Luteitalea_pratensis	0.00028267599946157	0.000319336547156802	0.000303364451474162	0.000181883599261981	0.000192356696035961	0.000212106117333248	0.000302257076733743	0.000292205671540199	0.000349957461407043	0.000238724888545845	0.000211495362986859	0.000213520277381266	0.000210952834207378	0.000174996562567521	0.000206752723742404	0.000278467386352343	0.00027676418962717	0.000248959159207467	0.000280664653060958	0.00022708638124789	0.000222870342774587	0.000209186932231801	0.000209434205438845	0.000223394030703691	0.000192459296709316	0.000238233524499797	0.00027166173392939	0.00021614263985188	0.000221571349778429	0.000189578202933362	0.00022095677366113	0.000182119490319126	0.000198162565000309	0.000219002934806504	0.000231239275101494	0.000202420276065156
k__Bacteria|p__Acidobacteriota|c__Vicinamibacteria|o__Vicinamibacterales|f__Vicinamibacteraceae|g__Luteitalea|s__Luteitalea_sp._TBR_22	0.000117005084026217	8.53482062971633e-05	8.88139348065802e-05	6.98941342142112e-05	5.74940678188667e-05	5.2223097070686e-05	7.38850632015816e-05	0.000121179410844612	0.000126352256306701	8.4355084291818e-05	6.62624956997456e-05	3.79350746616462e-05	5.40120783236281e-05	8.74982812837605e-05	7.99044342965813e-05	6.10069892362023e-05	7.38731483591317e-05	9.86261284552659e-05	8.4852104413778e-05	9.84710856738638e-05	0.000105754162649902	6.22912198201364e-05	7.77086192126032e-05	8.5720965270021e-05	8.97526527923253e-05	8.5207610952482e-05	9.90675269030253e-05	6.52000525173026e-05	7.5125049924875e-05	8.08353758700629e-05	8.42718857684311e-05	6.52368323531197e-05	7.46843837940862e-05	8.10812392222554e-05	4.81312518310802e-05	6.05971527074034e-05
k__Bacteria|p__Actinomycetota|c__Acidimicrobiia|o__Acidimicrobiales|f__Acidimicrobiaceae|g__Acidimicrobium|s__Acidimicrobium_ferrooxidans	2.0708864429419e-06	0	9.97909379849216e-07	1.58850305032298e-06	1.41960661281152e-06	0	0	0	7.6577125034364e-07	0	0	0	0	0	9.98805428707266e-07	1.9679673947162e-06	0	0	0	0	0	0	0	8.65868336060819e-07	0	3.47786167152988e-06	0	0	0	9.62325903215035e-07	6.16623554403155e-06	1.8121342320311e-06	0	0	1.04633156154522e-06	0
k__Bacteria|p__Actinomycetota|c__Acidimicrobiia|o__Acidimicrobiales|f__Iamiaceae|g__Actinomarinicola|s__Actinomarinicola_tropica	6.2126593288257e-05	5.27432735544267e-05	6.38662003103498e-05	3.73298216825901e-05	3.2650952094665e-05	4.17784776565488e-05	5.00030225707673e-05	7.04731325479303e-05	7.04509550316149e-05	5.82050081613544e-05	6.17239685970233e-05	3.79350746616462e-05	3.66874494273701e-05	2.94637069628989e-05	3.79546062908761e-05	3.8375364196966e-05	4.36996088885004e-05	1.24479579603734e-05	7.58773626007823e-05	8.33989807237826e-05	6.99201075371254e-05	9.76205683748407e-05	0.000127934921874408	7.87940185815345e-05	6.84710959446605e-05	5.5645786744478e-05	8.51361559322873e-05	0.000108964471330286	5.8007949941992e-05	7.89107240636328e-05	0.000103798298324531	7.15793021652286e-05	9.55960112564303e-05	7.77376829656675e-05	8.68455196082535e-05	6.7043658314574e-05
k__Bacteria|p__Actinomycetota|c__Acidimicrobiia|o__Acidimicrobiales|f__Iamiaceae|g__Aquihabitans|s__Aquihabitans_sp._G128	2.27797508723609e-05	2.20562780318512e-05	5.58829252715561e-05	2.06505396541988e-05	1.84548859665498e-05	2.97269937171597e-05	5.00030225707673e-05	4.12525653939104e-05	5.7432843775773e-05	2.10887710729545e-05	3.17696897190561e-05	1.30063113125644e-05	3.8725641062224e-05	1.16069148641723e-05	2.09749140028526e-05	2.26316250392363e-05	3.84972744970123e-05	2.01082397821416e-05	1.38700555291753e-05	2.91394029034903e-05	3.67080564569908e-05	4.09076667475523e-05	5.02263026618045e-05	0.000101306595319116	1.66551314459985e-05	6.26015100875378e-05	1.39313709707379e-05	5.80548412825297e-05	5.42041499457958e-05	4.90786210639668e-05	3.49420014161788e-05	4.07730202206998e-05	4.6802213844294e-05	5.34969001054056e-05	4.49922571464446e-05	2.57860224286823e-05
k__Bacteria|p__Actinomycetota|c__Acidimicrobiia|o__Acidimicrobiales|f__Iamiaceae|g__Aquihabitans|s__Aquihabitans_sp._Kera_3	0.0002174430765089	0.000234947309469719	0.000242491979303359	0.000168381323334236	0.000183129253052687	0.000126138865232272	0.000275389781024077	0.00018735540116401	0.000262659538867868	0.000124845524751891	0.000156125332333647	0.000143069424438209	0.000104966869194975	8.30340832590788e-05	0.000178786171738601	0.000135789750235418	0.000168555634284216	0.000155120706890807	0.000140332326530479	0.000116557611613961	0.000117990181468899	7.99558940974886e-05	9.47666087958576e-05	7.35988085651696e-05	5.64423899003283e-05	7.91213530273047e-05	9.90675269030253e-05	7.94904749868483e-05	0.00011031019988969	5.00409469671818e-05	9.76320627804995e-05	9.60431142976485e-05	5.57643398995844e-05	7.27223485807857e-05	8.05675302389821e-05	0.000117326402050505
k__Bacteria|p__Actinomycetota|c__Acidimicrobiia|o__Acidimicrobiales|f__Iamiaceae|g__Iamia|s__Iamia_sp._SCSIO_61187	7.86936848317923e-05	9.20609865677267e-05	0.000102784666124469	8.7367667767764e-05	7.66587570918223e-05	8.11466585252197e-05	0.000151501695251728	8.33645592335273e-05	0.000124820713806013	7.42324741767998e-05	0.000129801875137858	7.58701493232925e-05	5.09547908713473e-05	0.000108033592197296	9.08912940123612e-05	6.39589403282766e-05	7.38731483591317e-05	0.000125437114831455	0.000137068784053026	0.000111533576630601	0.000129352198943682	0.000118074401748617	0.000126987255786449	0.000128148513737001	7.12469511856603e-05	8.17297492809521e-05	0.000106033212388394	7.94904749868483e-05	0.000105555449894445	0.000101044219837579	0.000109964533868563	9.96673827617107e-05	3.48527124372402e-05	0.000125383359622044	0.000110911145523794	8.76724762575199e-05
k__Bacteria|p__Actinomycetota|c__Acidimicrobiia|o__Acidimicrobiales|f__Ilumatobacteraceae|g__Ilumatobacter|s__Ilumatobacter_coccineus	1.13898754361805e-05	1.63024663713683e-05	1.29728219380398e-05	1.03252698270994e-05	0	8.83775488888532e-06	1.4179961624546e-05	1.54697120227164e-05	1.30181112558419e-05	8.4355084291818e-06	0	1.19224520365174e-05	4.07638326970778e-06	8.03555644442698e-06	5.9928325722436e-06	1.9679673947162e-06	1.76879369310597e-05	1.72356340989785e-05	2.36606829615343e-05	1.00480699667208e-05	6.99201075371254e-06	7.43775759046405e-06	1.23196591434615e-05	8.65868336060819e-06	1.75804165263318e-05	2.52144971185916e-05	1.78011962403874e-05	0	1.8068049981932e-05	5.77395541929021e-06	1.43878829360736e-05	9.96673827617107e-06	1.59326685427384e-05	7.52300157732266e-06	1.46486418616331e-05	0
k__Bacteria|p__Actinomycetota|c__Actinomycetes|o__Acidothermales|f__Acidothermaceae|g__Acidothermus|s__Acidothermus_cellulolyticus	0	0	9.97909379849216e-07	0	7.09803306405762e-07	8.03432262625938e-07	0	0	7.6577125034364e-07	8.4355084291818e-07	9.0770542054446e-07	0	0	8.92839604936332e-07	0	0	0	0	0	0	8.74001344214067e-07	0	0	8.65868336060819e-07	0	0	2.32189516178965e-06	0	0	0	0	0	0	0	0	0
k__Bacteria|p__Actinomycetota|c__Actinomycetes|o__Actinomycetales|f__Actinomycetaceae|g__Actinomyces|s__Actinomyces_radicidentis	0	0	2.7941462635778e-05	2.46217972800062e-05	0	0	0	0	0	0	0	0	2.95537787053814e-05	0	0	0	0	0	2.12130261034445e-05	0	0	0	0	0	0	0	0	0	0	0	0	2.99002148285132e-05	0	0	0	0
k__Bacteria|p__Actinomycetota|c__Actinomycetes|o__Actinomycetales|f__Actinomycetaceae|g__Actinomyces|s__Actinomyces_sp._HMT_175	0	0	0	0	0	0	0	0	0	0	0	3.0348059729317e-05	0	0	0	0	0	0	0	0	0	0	2.36916521989644e-05	0	0	0	0	0	0	2.30958216771608e-05	0	0	0	0	2.8250952161721e-05	0
k__Bacteria|p__Actinomycetota|c__Actinomycetes|o__Actinomycetales|f__Actinomycetaceae|g__Actinomyces|s__Actinomyces_sp._oral_taxon_414	0	0	1.29728219380398e-05	0	0	0	0	1.20319982398905e-05	0	0	0	0	0	0	0	0	0	0	0	0	0	0	0	0	0	0	0	0	0	0	0	0	0	1.25383359622044e-05	0	0
k__Bacteria|p__Actinomycetota|c__Actinomycetes|o__Actinomycetales|f__Actinomycetaceae|g__Actinomyces|s__Actinomyces_wuliandei	0	0	0	0	0	0	0	0	0	0	0	0	0	0	0	1.9679673947162e-06	0	0	0	0	0	0	0	0	0	0	0	2.67945421303983e-06	0	0	0	0	0	0	0	0
k__Bacteria|p__Actinomycetota|c__Actinomycetes|o__Actinomycetales|f__Actinomycetaceae|g__Changpingibacter|s__Changpingibacter_yushuensis	5.38430475164894e-05	0	0	0	0	0	0	0	0	0	9.16782474749905e-05	0	0	4.10706218270713e-05	0	0	0	0	0	0	0	0	0	0	0	0	6.50130645301103e-05	0	0	0	0	5.16458256128865e-05	0	0	0	0
k__Bacteria|p__Actinomycetota|c__Actinomycetes|o__Actinomycetales|f__Actinomycetaceae|g__Flaviflexus|s__Flaviflexus_salsibiostraticola	0	0	0	0	0	0	0	0	2.7567765012371e-05	0	0	0	0	0	0	6.29749566309185e-05	0	0	5.14007940198848e-05	0	0	0	0	0	0	0	0	2.67945421303983e-05	0	0	3.39142954921735e-05	0	0	0	0	0
k__Bacteria|p__Actinomycetota|c__Actinomycetes|o__Actinomycetales|f__Actinomycetaceae|g__Pauljensenia|s__Pauljensenia_hongkongensis	0	4.02766816233804e-05	0	0	3.19411487882593e-05	0	0	0	0	0	0	0	0	0	0	0	0	0	0	0	0	0	0	0	0	0	0	0	3.70870499629129e-05	0	0	0	0	0	0	0
k__Bacteria|p__Actinomycetota|c__Actinomycetes|o__Actinomycetales|f__Actinomycetaceae|g__Schaalia|s__Schaalia_odontolytica	0	1.24665919310463e-05	0	0	0	0	0	0	0	0	0	0	0	0	0	0	0	0	0	0	0	1.11566363856961e-05	0	0	0	0	0	0	0	0	0	0	0	0	0	0
k__Bacteria|p__Actinomycetota|c__Actinomycetes|o__Actinomycetales|f__Actinomycetaceae|g__Schaalia|s__Schaalia_sp._JY_X169	0	0	0	0	0	8.03432262625938e-07	0	0	0	0	0	0	0	0	0	0	0	0	0	0	8.74001344214067e-07	0	0	0	0	0	0	0	0	0	0	0	0	0	0	0
k__Bacteria|p__Actinomycetota|c__Actinomycetes|o__Bifidobacteriales|f__Bifidobacteriaceae|g__Bifidobacterium|s__Bifidobacterium_adolescentis	0	2.39742152520122e-05	2.39498251163812e-05	2.62103003303292e-05	1.7745082660144e-05	0	1.71652167033977e-05	0	0	0	0	0	0	0	0	2.45995924339526e-05	2.28902713225479e-05	2.48959159207467e-05	0	0	0	0	0	0	0	0	0	0	0	0	0	4.89276242648398e-05	0	0	0	0
k__Bacteria|p__Actinomycetota|c__Actinomycetes|o__Bifidobacteriales|f__Bifidobacteriaceae|g__Bifidobacterium|s__Bifidobacterium_animalis	0	0	0	0	7.09803306405762e-07	0	0	0	0	0	0	0	0	0	0	0	0	0	0	0	0	0	0	0	0	0	0	0	0	9.62325903215035e-07	0	0	0	0	0	0
k__Bacteria|p__Actinomycetota|c__Actinomycetes|o__Bifidobacteriales|f__Bifidobacteriaceae|g__Bifidobacterium|s__Bifidobacterium_breve	0	0	0	0	0	0	0	0	1.68469675075601e-05	0	0	0	0	0	0	0	0	0	0	0	0	0	0	0	0	0	0	0.000443003096555919	0	0	0	0	0	0	0	0
k__Bacteria|p__Actinomycetota|c__Actinomycetes|o__Bifidobacteriales|f__Bifidobacteriaceae|g__Bifidobacterium|s__Bifidobacterium_longum	0	2.01383408116902e-05	0	0	0	0	0	0	0	0	1.63386975698003e-05	0	0	0	0	0	0	0	0	2.11009469301137e-05	0	0	0	0	0	0	1.23834408628782e-05	0	0	0	0	0	0	0	0	0
k__Bacteria|p__Actinomycetota|c__Actinomycetes|o__Bifidobacteriales|f__Bifidobacteriaceae|g__Bifidobacterium|s__Bifidobacterium_pseudocatenulatum	0	0	1.89602782171351e-05	0	1.34862628217095e-05	0	0	0	0	0	0	0	0	0	0	0	0	0	0	0	0	0	0	0	0	0	0	0	0	3.75307102253864e-05	0	0	2.09116274623441e-05	0	1.67413049847236e-05	0
k__Bacteria|p__Actinomycetota|c__Actinomycetes|o__Bifidobacteriales|f__Bifidobacteriaceae|g__Bifidobacterium|s__Bifidobacterium_pseudolongum	5.17721610735475e-06	0	0	0	0	0	0	0	0	0	0	0	0	0	0	0	5.20233439148815e-06	0	0	0	0	0	0	0	0	0	0	0	4.75474999524525e-06	2.7907451193236e-05	0	0	0	0	0	1.54716134572094e-05
k__Bacteria|p__Actinomycetota|c__Actinomycetes|o__Candidatus_Nanopelagicales|f__Candidatus_Nanopelagicaceae|g__Candidatus_Nanopelagicus|s__Candidatus_Nanopelagicus_limnes	0	0	0	0	0	0	0	0	0	0	0	2.16771855209407e-06	0	0	0	0	0	0	0	0	0	0	0	0	0	0	0	0	0	0	0	1.8121342320311e-06	0	0	0	0
k__Bacteria|p__Actinomycetota|c__Actinomycetes|o__Catenulisporales|f__Catenulisporaceae|g__Catenulispora|s__Catenulispora_acidiphila	1.65670915435352e-05	0	1.49686406977382e-05	1.66792820283913e-05	1.13568529024922e-05	1.68720775151447e-05	1.26873340851201e-05	4.29714222853234e-06	1.22523400054982e-05	1.43403643296091e-05	9.0770542054446e-06	3.0348059729317e-05	1.63055330788311e-05	0	4.99402714353633e-06	2.36156087365945e-05	1.9768870687655e-05	2.87260568316308e-05	2.36606829615343e-05	9.04326297004871e-06	4.37000672107034e-06	8.36747728927206e-06	9.47666087958576e-06	8.65868336060819e-06	0	4.34732708941235e-06	1.00615457010885e-05	1.69698766825856e-05	0	8.66093312893531e-06	9.24935331604732e-06	0	1.09537096231326e-05	1.75536703470862e-05	5.23165780772611e-06	0
k__Bacteria|p__Actinomycetota|c__Actinomycetes|o__Frankiales|f__Frankiaceae|g__Frankia|s__Candidatus_Frankia_datiscae	0	0	6.98536565894451e-06	2.38275457548447e-06	2.12940991921729e-06	0	0	0	0	0	0	0	0	0	0	2.95195109207431e-06	0	0	0	0	0	2.78915909642402e-06	0	2.59760500818246e-06	0	0	0	0	5.7056999942943e-06	0	0	0	0	0	3.13899468463567e-06	3.86790336430235e-06
k__Bacteria|p__Actinomycetota|c__Actinomycetes|o__Frankiales|f__Frankiaceae|g__Frankia|s__Frankia_casuarinae	0	6.7127802705634e-06	5.9874562790953e-06	1.11195213522609e-05	1.27764595153037e-05	4.82059357575563e-06	5.22419638799062e-06	0	0	0	0	0	6.11457490456168e-06	0	0	6.88788588150672e-06	1.45665362961668e-05	0	0	1.60769119467533e-05	5.2440080652844e-06	4.64859849404003e-06	5.68599652775145e-06	6.06107835242573e-06	4.62642540166625e-06	4.34732708941235e-06	3.86982526964943e-06	0	0	4.81162951607517e-06	0	0	1.9915835678423e-05	0	0	0
k__Bacteria|p__Actinomycetota|c__Actinomycetes|o__Frankiales|f__Frankiaceae|g__Frankia|s__Frankia_inefficax	1.34607618791224e-05	3.83587444032194e-06	3.99163751939686e-06	1.66792820283913e-05	2.34235091113901e-05	2.6513264666656e-05	1.3433647854833e-05	1.63291404684229e-05	6.12617000274912e-06	1.85581185442e-05	7.26164336435568e-06	0	4.07638326970778e-06	1.42854336789813e-05	1.89773031454381e-05	1.57437391577296e-05	7.28326814808341e-06	9.57535227721028e-06	1.22382842904488e-05	3.01442099001624e-05	6.99201075371254e-06	1.02269166868881e-05	3.7906643518343e-06	1.73173667212164e-05	7.40228064266601e-06	6.08625792517728e-06	8.51361559322873e-06	9.82466544781272e-06	2.85284999714715e-06	6.73628132250524e-06	1.43878829360736e-05	3.62426846406221e-06	7.96633427136919e-06	1.00306687697636e-05	1.67413049847236e-05	5.15720448573646e-06
k__Bacteria|p__Actinomycetota|c__Actinomycetes|o__Frankiales|f__Frankiaceae|g__Frankia|s__Frankia_sp._QA3	6.2126593288257e-06	0	4.98954689924608e-06	2.06505396541988e-05	0	0	8.95576523655534e-06	0	1.83785100082474e-05	8.4355084291818e-06	1.08924650465335e-05	0	0	4.46419802468166e-06	0	0	0	0	0	2.00961399334416e-05	3.49600537685627e-06	0	0	0	0	6.95572334305975e-06	3.09586021571954e-06	2.67945421303983e-06	1.14113999885886e-05	3.84930361286014e-06	0	6.34246981210886e-06	0	0	0	5.15720448573646e-06
k__Bacteria|p__Actinomycetota|c__Actinomycetes|o__Geodermatophilales|f__Geodermatophilaceae|g__Blastococcus|s__Blastococcus_saxobsidens	0.000384149435165723	0.000471812556159599	0.000400161661319536	0.000455106123917534	0.000523834840127452	0.000405733292626099	0.000494806029319683	0.000323145095585632	0.000624103569030066	0.000456361006018735	0.000271403920742794	0.000514833156122342	0.00028025134979241	0.000304458305283289	0.000447464832060855	0.000319794701641383	0.000430753287615219	0.000296835920593519	0.000320643048409757	0.000348668027845211	0.000377568580700477	0.000165490106387825	0.00134094751446138	0.00128061926903395	0.000204488002753648	0.000413865538912055	0.000226771760801456	0.000141117921886764	0.000164514349835486	0.00127123251814706	0.000225067597357151	0.000302626416749194	0.00029475436804066	0.000303427730285347	0.000289833842548027	0.000252703019801087
k__Bacteria|p__Actinomycetota|c__Actinomycetes|o__Geodermatophilales|f__Geodermatophilaceae|g__Geodermatophilus|s__Geodermatophilus_obscurus	0.000416248175031322	0.000345228699628975	0.000437084308373957	0.000177118090111013	0.000207972368776888	0.00026111548535343	0.000362708492080491	0.000884351870631955	0.000390543337675256	0.000456361006018735	0.000454760415692774	0.000227610447969877	0.000419867476779902	0.000275887437925326	0.000220735999744306	0.000329634538614964	0.00032046379851567	0.000288218103544029	0.00023334328713789	0.000289384415041559	0.000194028298415523	0.000267759273256706	0.000139306914929911	0.000102172463655177	0.000132315766487655	0.000181718272337436	0.000233737446286825	0.000227753608108386	0.000654253599345746	0.00012606469332117	0.000714255617183654	0.00016490421511483	0.00019019623072894	0.000232377159832856	0.000230192943539949	0.000257860224286823
k__Bacteria|p__Actinomycetota|c__Actinomycetes|o__Geodermatophilales|f__Geodermatophilaceae|g__Modestobacter|s__Modestobacter_marinus	0.000354121581743065	0.000159188789273361	0.000182617416512407	0.000225567433145864	0.000240623320871553	0.000290039046807964	0.00021792362075618	0.000129773695301677	0.000239686401357559	0.000161961761840291	0.000122540231773502	8.23733049795747e-05	5.91075574107629e-05	0.000199996071505738	0.000152817230592212	0.000160389342669371	0.000168555634284216	0.00013980014324727	0.000191733120550364	3.51682448835228e-05	0.000166060255400673	0.000134809356327161	6.63366261571003e-05	6.92694668848655e-05	0.000118436490282656	0.000157373240636727	7.58485752851287e-05	7.85973235825017e-05	3.8037999961962e-05	0.000116441434289019	8.32441798444259e-05	8.87945773695241e-05	8.26507180654554e-05	0.000168013701893539	0.000131837776754698	0.000202420276065156
k__Bacteria|p__Actinomycetota|c__Actinomycetes|o__Geodermatophilales|f__Geodermatophilaceae|g__Modestobacter|s__Modestobacter_sp._L9_4	3.52050695300123e-05	1.63024663713683e-05	1.59665500775875e-05	3.25643125316211e-05	1.27764595153037e-05	1.36583484646409e-05	0	1.03131413484776e-05	2.60362225116838e-05	0	1.63386975698003e-05	4.01027932137403e-05	1.8343724713685e-05	0	3.19617737186325e-05	1.67277228550877e-05	0	1.62780988712575e-05	0	0	1.3110020163211e-05	4.27671061451683e-05	0	0	3.23849778116638e-05	0	4.87597983975828e-05	0	1.9018999980981e-05	9.62325903215035e-06	1.02770592400526e-05	1.72152752042955e-05	0	1.33742250263514e-05	0	0
k__Bacteria|p__Actinomycetota|c__Actinomycetes|o__Glycomycetales|f__Glycomycetaceae|g__Glycomyces|s__Glycomyces_sp._NRRL_B_16210	0	0	0	0	9.2274429832749e-06	0	1.04483927759812e-05	0	0	0	0	0	0	0	0	0	0	0	0	0	0	1.02269166868881e-05	0	0	0	0	0	0	0	0	0	0	0	0	0	0
k__Bacteria|p__Actinomycetota|c__Actinomycetes|o__Glycomycetales|f__Glycomycetaceae|g__Glycomyces|s__Glycomyces_sp._TRM65418	2.58860805367738e-05	5.08253363342658e-05	4.59038314730639e-05	0.000200151384340696	9.65332496711836e-05	0.000100429032828242	0.000214192051907615	0.000204543970078139	0.000130946883808762	3.88033387742363e-05	3.26773951396006e-05	7.58701493232925e-05	3.7706545244797e-05	2.76780277530263e-05	2.49701357176817e-05	0.000377849739785511	0.000329828000420349	0.000313114019464776	0.000116671643568945	0.000133639330557387	0.000108376166682544	0.000113425803254577	0.000193323881943549	0.000142868275450035	4.16378286149963e-05	2.60839625364741e-05	2.63148118336161e-05	0.000130400105034605	3.61360999638639e-05	5.77395541929021e-05	4.52190606562313e-05	2.35577450164043e-05	2.78821699497922e-05	4.01226750790542e-05	4.7084920269535e-05	7.60687661646128e-05
k__Bacteria|p__Actinomycetota|c__Actinomycetes|o__Glycomycetales|f__Glycomycetaceae|g__Natronoglycomyces|s__Natronoglycomyces_albus	0	0	0	0	0	8.03432262625938e-07	0	0	0	0	0	0	1.01909581742695e-06	0	0	0	0	0	0	0	0	0	0	0	0	0	0	8.93151404346611e-07	0	0	0	0	0	8.35889064146963e-07	0	0
k__Bacteria|p__Actinomycetota|c__Actinomycetes|o__Glycomycetales|f__Glycomycetaceae|g__Stackebrandtia|s__Stackebrandtia_nassauensis	0	1.91793722016097e-06	0	0	0	0	0	0	0	0	1.81541084108892e-06	0	0	0	0	0	0	0	0	0	0	1.85943939761601e-06	0	0	0	4.34732708941235e-06	0	8.03836263911949e-06	1.9018999980981e-06	0	2.05541184801052e-06	0	0	1.67177812829393e-06	2.09266312309044e-06	2.57860224286823e-06
k__Bacteria|p__Actinomycetota|c__Actinomycetes|o__Jatrophihabitantales|f__Jatrophihabitantaceae|g__Jatrophihabitans|s__Jatrophihabitans_sp._GAS493	1.13898754361805e-05	1.05486547108853e-05	0	0	7.80783637046338e-06	0	0	0	0	2.02452202300363e-05	0	0	0	8.92839604936332e-06	0	9.83983697358102e-06	0	0	0	0	0	0	1.99009878471301e-05	8.65868336060819e-06	0	0	0	0	0	0	1.02770592400526e-05	0	0	9.19477970561659e-06	1.15096471769974e-05	0
k__Bacteria|p__Actinomycetota|c__Actinomycetes|o__Jiangellales|f__Jiangellaceae|g__Jiangella|s__Jiangella_alkaliphila	0.000111827867918863	4.89073991141048e-05	0.000170642503954216	6.35401220129193e-05	7.4529347172605e-05	0.000138190349171661	9.32892212141182e-05	4.64091360681492e-05	8.34690662874567e-05	0.0001206277705373	7.80626661668236e-05	6.93669936670102e-05	5.29929825062012e-05	6.42844515554159e-05	8.38996560114104e-05	7.08468262097834e-05	0.00011861322412593	4.50041557028883e-05	0.000183574264356731	0.000190913329367695	0.000138966213730037	0.000215694970123457	0.00031936347164204	0.000176637140556407	0.000198936292271649	0.00027822893372239	0.00020123091402177	0.000232219365130119	0.000242492249757508	0.000227108913158748	8.52995916924364e-05	0.000123225127778115	0.000192187814296782	0.000229033603576268	0.000244841585401582	0.000208866781672327
k__Bacteria|p__Actinomycetota|c__Actinomycetes|o__Jiangellales|f__Jiangellaceae|g__Jiangella|s__Jiangella_sp._DSM_45060	0.000665789991405821	0.000539899327475314	0.00112065223357067	0.000800605537362783	0.000879446296636739	0.00145099866630244	0.000889606013497831	0.000931620435145811	0.000682302184056183	0.000958273757555052	0.000911336242226638	0.00136132725071508	0.000708271593111728	0.000931231707948594	0.000849983419829883	0.00107746214860712	0.000946824859250843	0.00220807623512469	0.000914607779306203	0.00102590794360219	0.000647634996062624	0.000863709600192638	0.00130019787267917	0.00113428752023967	0.000802222164648928	0.00110074321903921	0.00102937352172675	0.000836882865872774	0.000927176249072824	0.000860319357474241	0.000722477264575696	0.00047659130302418	0.000541710730453105	0.000878519406418458	0.000926003431967522	0.00112298127676911
k__Bacteria|p__Actinomycetota|c__Actinomycetes|o__Kineosporiales|f__Kineosporiaceae|g__Kineococcus|s__Kineococcus_radiotolerans	0	0	1.19749125581906e-05	9.53101830193789e-06	0	9.64118715151126e-06	9.70207900626829e-06	0	9.95502625446732e-06	0	0	1.40901705886115e-05	0	0	0	0	0	0	8.97474181299575e-06	0	0	0	0	0	0	0	7.73965053929885e-06	9.82466544781272e-06	0	0	0	2.6275946364451e-05	0	1.08665578339105e-05	0	0
k__Bacteria|p__Actinomycetota|c__Actinomycetes|o__Kitasatosporales|f__Streptomycetaceae|g__Kitasatospora|s__Kitasatospora_albolonga	0	0	4.78996502327624e-05	3.41528155819441e-05	2.48431157242017e-05	0	4.85103950313414e-05	0	0	0	0	0	0	0	4.59450497205342e-05	0.000214508446024066	0	0	0	0	0	3.62590682535123e-05	9.66619409717747e-05	3.03053917621286e-05	0	0	3.63763575347046e-05	4.01918131955975e-05	0	0	3.49420014161788e-05	0	0	0	9.31235089775248e-05	5.41506471002328e-05
k__Bacteria|p__Actinomycetota|c__Actinomycetes|o__Kitasatosporales|f__Streptomycetaceae|g__Kitasatospora|s__Kitasatospora_aureofaciens	0	0	0	0	0.000403168278038473	0	0.000376142139935324	0	0	0	0	0	0	0	0	0	0.000633644328883257	0.00052185669910796	0	0.000438095850549027	0	0	0	0.000511728186611944	0	0	0	0	0.000503052549496947	0	0	0	0.000375413502538273	0	0	0
k__Bacteria|p__Actinomycetota|c__Actinomycetes|o__Kitasatosporales|f__Streptomycetaceae|g__Kitasatospora|s__Kitasatospora_griseola	0	0	0	0.000167587071809075	0	0	0	0	0	0	0	0	0	0	0	0	0	0	0	0	0	0.000168279265484249	0.000176265892360295	0.000161051510507312	0.000200786862432315	0	0.000150923185516328	0.000350115350503871	0.00017022004982978	0.000192465180643007	0	0	0.000186213063593255	0	0	0
k__Bacteria|p__Actinomycetota|c__Actinomycetes|o__Kitasatosporales|f__Streptomycetaceae|g__Kitasatospora|s__Kitasatospora_setae	1.44962051005933e-05	0	0	0	0	1.36583484646409e-05	1.11947065456942e-05	0	5.43697587743984e-05	0	1.45232867287114e-05	0	0	0	0	1.57437391577296e-05	0	0	0	0	1.13620174747829e-05	2.23132727713922e-05	1.13719930555029e-05	0	1.29539911246655e-05	2.43450317007091e-05	1.08355107550184e-05	0	1.14113999885886e-05	1.25102367417955e-05	0	0	0	1.17024468980575e-05	0	0
k__Bacteria|p__Actinomycetota|c__Actinomycetes|o__Kitasatosporales|f__Streptomycetaceae|g__Kitasatospora|s__Kitasatospora_sp._MMS16_BH015	2.38151940938319e-05	1.24665919310463e-05	0	0	1.56156727409268e-05	8.03432262625938e-06	0.000111947065456942	0.00011430398327896	0.000150091165067353	1.34968134866909e-05	9.98475962598906e-06	1.30063113125644e-05	1.42673414439772e-05	0	1.39832760019017e-05	0	2.39307382008455e-05	0	0.000841993959182874	0.000733509107570618	0.00153911636716097	5.48534622296724e-05	5.87552974534317e-05	4.41592851391018e-05	0.000260005107573643	0.000247797644096504	0.00020355280918356	0.000777041721781551	0.000564864299435136	0.000783333285217038	0.00141515105735524	0.000637871249674948	0.000547685481156632	5.76763454261404e-05	6.17335621311681e-05	4.64148403716282e-05
k__Bacteria|p__Actinomycetota|c__Actinomycetes|o__Kitasatosporales|f__Streptomycetaceae|g__Kitasatospora|s__Kitasatospora_sp._NA04385	1.44962051005933e-05	0	0	2.62103003303292e-05	3.2650952094665e-05	1.36583484646409e-05	3.58230609462214e-05	0	9.80187200439859e-05	0	1.54309921492558e-05	2.16771855209407e-05	0	2.58923485431536e-05	0	0	0	1.24479579603734e-05	0	1.2057683960065e-05	1.13620174747829e-05	1.11566363856961e-05	0	1.12562883687906e-05	1.38792762049988e-05	0	1.16094758089483e-05	1.33972710651992e-05	0	0	1.33601770120684e-05	0	0	0	0	0
k__Bacteria|p__Actinomycetota|c__Actinomycetes|o__Kitasatosporales|f__Streptomycetaceae|g__Peterkaempfera|s__Peterkaempfera_bronchialis	5.28076042950185e-05	2.20562780318512e-05	3.59247376745718e-05	6.98941342142112e-05	5.25254446740264e-05	0	3.88083160250732e-05	0	1.83785100082474e-05	3.37420337167272e-05	3.3585100560145e-05	1.40901705886115e-05	1.22291498091234e-05	3.12493861727716e-05	0	1.18078043682972e-05	2.28902713225479e-05	8.61781704948925e-06	3.5898967251983e-05	4.22018938602273e-05	1.04880161305688e-05	5.02048637356323e-05	4.35926400460945e-05	4.93544951554667e-05	5.73676749806615e-05	7.21656296842449e-05	3.48284274268448e-05	7.14521123477289e-05	0.000104604499895395	3.46437325157412e-05	3.39142954921735e-05	5.07397584968709e-05	4.87937974121363e-05	4.26303422714951e-05	7.74285355543465e-05	6.7043658314574e-05
k__Bacteria|p__Actinomycetota|c__Actinomycetes|o__Kitasatosporales|f__Streptomycetaceae|g__Streptacidiphilus|s__Streptacidiphilus_sp._P02_A3a	0	2.20562780318512e-05	1.09770031783414e-05	8.7367667767764e-06	1.63254760473325e-05	0	2.7613609479379e-05	0	8.42348375378004e-06	4.2177542145909e-05	0	1.30063113125644e-05	1.12100539916964e-05	0	0	1.08238206709391e-05	0	1.72356340989785e-05	8.97474181299575e-06	1.00480699667208e-05	2.18500336053517e-05	0	0	1.81832350572772e-05	1.01781358836658e-05	1.91282391934143e-05	1.70272311864575e-05	0	9.5094999904905e-06	1.15479108385804e-05	1.02770592400526e-05	1.17788725082022e-05	5.9747507035269e-05	0	0	0
k__Bacteria|p__Actinomycetota|c__Actinomycetes|o__Kitasatosporales|f__Streptomycetaceae|g__Streptacidiphilus|s__Streptacidiphilus_sp._PB12_B1b	1.44962051005933e-05	1.24665919310463e-05	1.29728219380398e-05	1.03252698270994e-05	2.83921322562305e-05	1.04446194141372e-05	0	0	2.06758237592783e-05	2.44629744446272e-05	0	0	0	0	0	0	0	0	0	2.31105609234578e-05	0	0	0	1.03904200327298e-05	0	0	0	0	0	0	0	0	0	0	0	1.80502157000776e-05
k__Bacteria|p__Actinomycetota|c__Actinomycetes|o__Kitasatosporales|f__Streptomycetaceae|g__Streptantibioticus|s__Streptantibioticus_cattleyicolor	0	0	1.69644594574367e-05	0	0	1.36583484646409e-05	2.08967855519625e-05	0	1.30181112558419e-05	7.59195758626362e-06	0	9.75473348442332e-06	1.73246288962581e-05	1.42854336789813e-05	1.59808868593163e-05	1.57437391577296e-05	7.28326814808341e-06	0	1.87653692453548e-05	1.50721049500812e-05	3.67080564569908e-05	2.04538333737761e-05	1.51626574073372e-05	2.77077867539462e-05	1.4804561285332e-05	6.95572334305975e-06	1.16094758089483e-05	1.33972710651992e-05	0	2.30958216771608e-05	1.64432947840841e-05	2.6275946364451e-05	0	6.6871125131757e-06	8.37065249236178e-06	3.48111302787211e-05
k__Bacteria|p__Actinomycetota|c__Actinomycetes|o__Kitasatosporales|f__Streptomycetaceae|g__Streptomyces|s__Streptomyces_abikoensis	0	0.000558119731066843	0.000302366542094312	0.00023430419992264	0	0	0.000238820406308143	0	0	0	0	0.000339247953402722	0	0.000256244966616727	0.000285658352610278	0	0.000278845123383765	0	0.000700029861413669	0.000567715953119725	0.000267444411329505	0	0	0.000501337766579214	0	0.000741654001453746	0.000614528252820329	0	0	0	0.000288785364645477	0	0.000319649162638689	0.000261633277077999	0.000625706273804043	0.000417733563344653
k__Bacteria|p__Actinomycetota|c__Actinomycetes|o__Kitasatosporales|f__Streptomycetaceae|g__Streptomyces|s__Streptomyces_actuosus	1.13898754361805e-05	9.58968610080486e-06	0	8.7367667767764e-06	0	0	2.6867295709666e-05	1.03131413484776e-05	2.60362225116838e-05	1.01226101150182e-05	9.98475962598906e-06	0	0	9.82123565429965e-06	1.09868597157799e-05	0	0	0	2.44765685808975e-05	1.00480699667208e-05	1.92280295727095e-05	1.76646742773521e-05	3.03253148146744e-05	2.77077867539462e-05	2.03562717673315e-05	2.69534279543565e-05	1.47053360246678e-05	8.93151404346611e-06	0	9.62325903215035e-06	0	0	0	0	0	2.96539257929847e-05
k__Bacteria|p__Actinomycetota|c__Actinomycetes|o__Kitasatosporales|f__Streptomycetaceae|g__Streptomyces|s__Streptomyces_aculeolatus	0.000144962051005933	4.31535874536219e-05	0	3.49470671071056e-05	0	0.000113283949030257	0	0	0	3.96468896171545e-05	0	0	4.58593117842126e-05	0	0	0	0	8.04329591285663e-05	0	4.72259288435877e-05	0	0	0	0	0	3.82564783868286e-05	0	4.19781160042907e-05	0	0	0	0	0	0	0	0
k__Bacteria|p__Actinomycetota|c__Actinomycetes|o__Kitasatosporales|f__Streptomycetaceae|g__Streptomyces|s__Streptomyces_akebiae	0.00193213705126479	0.00210397713051659	0.0026115288470654	0.00155117322864039	0.00162402996505638	0.00165587389327206	0.00188294964098576	0.00196551285533069	0.00181947249081649	0.00146018650909137	0.00155762250165429	0.00121392238917268	0.00363001930167478	0.00360350064552303	0.00432083228458763	0.00496321376947427	0.00523875073222857	0.00524633551268351	0.0151999490887374	0.0130896207456472	0.00934132636695995	0.00651826480834293	0.0059342850427966	0.00616498255275303	0.00154800193939753	0.00151460875795126	0.00202314465097272	0.00210247840583192	0.00186291104813709	0.00200548718230013	0.003908365628992	0.00256145173697596	0.00253030692294364	0.00114934746320207	0.00109760180806094	0.00134345176853435
k__Bacteria|p__Actinomycetota|c__Actinomycetes|o__Kitasatosporales|f__Streptomycetaceae|g__Streptomyces|s__Streptomyces_akiyoshiensis	0	0	0	0	0	0	0	0	0	0	0	0	0	0.000358921521184405	0	0	0	0.000377268879722085	0	0	0	0.000386763394704131	0	0	0	0	0	0.000785080084420671	0.000423172749576827	0	0	0	0	0	0	0
k__Bacteria|p__Actinomycetota|c__Actinomycetes|o__Kitasatosporales|f__Streptomycetaceae|g__Streptomyces|s__Streptomyces_albidoflavus	0.000190521552750655	0	0.000217544244807129	0	0	0	0	0	0	0	0	0	0.000210952834207378	0	0	0	0.000210174309416121	0	0.000146043525866022	0	0	0	0	0.000181832350572772	0.000194309866869983	0	0	0	0	0.000327190807093112	0	0	0	0.000173864925342568	0	0
k__Bacteria|p__Actinomycetota|c__Actinomycetes|o__Kitasatosporales|f__Streptomycetaceae|g__Streptomyces|s__Streptomyces_albireticuli	0	0	2.19540063566827e-05	0	7.80783637046338e-06	0	0	0	1.68469675075601e-05	9.27905927209998e-06	0	0	0	0	0	9.83983697358102e-06	9.36420190467867e-06	8.61781704948925e-06	0	0	8.74001344214067e-06	8.36747728927206e-06	9.47666087958576e-06	8.65868336060819e-06	0	0	6.96568548536896e-06	0	9.5094999904905e-06	9.62325903215035e-06	0	0	1.09537096231326e-05	0	0	0
k__Bacteria|p__Actinomycetota|c__Actinomycetes|o__Kitasatosporales|f__Streptomycetaceae|g__Streptomyces|s__Streptomyces_alboflavus	4.86658314091347e-05	5.84970852149097e-05	6.4864109690199e-05	5.55976067613044e-05	9.29842331391548e-05	0.000125335432969646	5.07493363404803e-05	2.83611387083134e-05	1.83785100082474e-05	2.69936269733818e-05	2.90465734574227e-05	7.37024307711984e-05	9.68141026555599e-05	6.16059327406069e-05	3.79546062908761e-05	5.31351196573375e-05	5.20233439148815e-05	1.91507045544206e-05	0.000154202382059654	6.53124547836851e-05	7.42901142581957e-05	0.000511345834344404	7.20226226848517e-05	0.000189625165597319	1.38792762049988e-05	5.12984596550657e-05	3.17325672111253e-05	3.30466019608246e-05	4.84984499515015e-05	4.23423397414615e-05	2.26095303281157e-05	7.24853692812441e-06	1.59326685427384e-05	6.6871125131757e-06	0	0
k__Bacteria|p__Actinomycetota|c__Actinomycetes|o__Kitasatosporales|f__Streptomycetaceae|g__Streptomyces|s__Streptomyces_albogriseolus	0.00507470722842913	0.00274265022483019	0.00353559293280577	0.00213018259048312	0.00239487635581304	0.00433692735365481	0.00229118327301874	0.0023788979377155	0.00141591104188539	0.00264706254507725	0.00225292485379135	0.00192385021498349	0.00174061565616522	0.00253834299683399	0.00184379482139361	0.00345771871251637	0.00242636876019007	0.00305740998211324	0.00635656486045908	0.00388860307712095	0.00336228317119152	0.00607757767110794	0.006176887561314	0.0057545609614602	0.00500394171444222	0.0052872192061433	0.00604544103624633	0.00392182781648597	0.00304018714695981	0.00314680570351316	0.00866253323344032	0.00227422846119903	0.00254325221613462	0.0046776352029664	0.00533105930607291	0.0056574533208529
k__Bacteria|p__Actinomycetota|c__Actinomycetes|o__Kitasatosporales|f__Streptomycetaceae|g__Streptomyces|s__Streptomyces_alboniger	9.31898899323856e-06	8.63071749072438e-06	0	7.14826372645342e-06	7.09803306405762e-06	0	0	8.59428445706467e-06	6.89194125309276e-06	0	8.16934878490014e-06	0	0	0	0	9.83983697358102e-06	1.87284038093573e-05	0	2.12130261034445e-05	0	0	0	8.52899479162718e-06	7.79281502454737e-06	8.32756572299926e-06	0	0	8.03836263911949e-06	8.55854999144145e-06	0	0	0	9.95791783921149e-06	1.67177812829393e-05	0	0
k__Bacteria|p__Actinomycetota|c__Actinomycetes|o__Kitasatosporales|f__Streptomycetaceae|g__Streptomyces|s__Streptomyces_albus	2.38151940938319e-05	0	6.98536565894451e-06	5.55976067613044e-06	3.83293785459111e-05	7.39157681615863e-05	1.19410203154071e-05	2.06262826969552e-05	4.21174187689002e-05	6.74840674334544e-06	4.90160927094008e-05	2.60126226251288e-05	4.68784076016395e-05	4.55348198517529e-05	4.39474388631197e-05	1.37757717630134e-05	2.08093375659526e-05	5.74521136632617e-06	5.71119933554275e-05	5.62691918136364e-05	5.94320914065566e-05	1.85943939761601e-05	1.32673252314201e-05	5.02203634915275e-05	4.16378286149963e-05	2.52144971185916e-05	1.00615457010885e-05	2.50082393217051e-05	1.996994998003e-05	2.02088439675157e-05	3.5969707340184e-05	1.54031409722644e-05	0	1.92254484753801e-05	2.30192943539949e-05	0
k__Bacteria|p__Actinomycetota|c__Actinomycetes|o__Kitasatosporales|f__Streptomycetaceae|g__Streptomyces|s__Streptomyces_alfalfae	0	0.000159188789273361	0.000204571422869089	0.00012231473487487	0.000444336869810007	0.000176755097777706	0	0.000183058258935478	0.00059117540526529	0.000159431109311536	0	0	0.000194647301128547	0.000380349671702877	0	0.00120439604556632	0.000400579748144587	0.0011883012176018	0.000268426368770509	0	0	0.000300299462714986	0.00053258834143272	0.000345481466088267	0	0	0.000407105618367119	0	0	0.000291584748674155	0.000183959360396941	0	0	0.00015965481125207	0	0
k__Bacteria|p__Actinomycetota|c__Actinomycetes|o__Kitasatosporales|f__Streptomycetaceae|g__Streptomyces|s__Streptomyces_ambofaciens	1.13898754361805e-05	1.05486547108853e-05	3.49268282947226e-05	8.7367667767764e-06	6.45921008829243e-05	8.83775488888532e-06	2.38820406308143e-05	1.03131413484776e-05	8.42348375378004e-06	2.69936269733818e-05	1.63386975698003e-05	0	0	3.66064238023896e-05	0	5.31351196573375e-05	0.000133179760422097	5.45795079800986e-05	1.71335980066283e-05	2.11009469301137e-05	9.61401478635474e-06	4.36968258439763e-05	1.04243269675443e-05	4.50251534751626e-05	1.01781358836658e-05	1.91282391934143e-05	2.39929166718264e-05	0	0	9.62325903215035e-06	2.15818244041104e-05	4.98336913808553e-05	5.07853809799786e-05	1.00306687697636e-05	3.03436152848115e-05	1.54716134572094e-05
k__Bacteria|p__Actinomycetota|c__Actinomycetes|o__Kitasatosporales|f__Streptomycetaceae|g__Streptomyces|s__Streptomyces_amphibiosporus	0	0	0	0	7.09803306405762e-07	1.60686452525188e-06	7.46313769712945e-07	0	1.53154250068728e-06	2.53065252875454e-06	0	2.16771855209407e-06	2.03819163485389e-06	1.78567920987266e-06	0	0	0	0	8.1588561936325e-07	1.00480699667208e-06	1.74800268842813e-06	2.78915909642402e-06	9.47666087958576e-07	8.65868336060819e-07	9.25285080333251e-07	1.73893083576494e-06	0	8.93151404346611e-07	0	0	0	0	9.95791783921149e-07	0	0	0
k__Bacteria|p__Actinomycetota|c__Actinomycetes|o__Kitasatosporales|f__Streptomycetaceae|g__Streptomyces|s__Streptomyces_angustmyceticus	0	2.01383408116902e-05	4.49059220932147e-05	0	7.80783637046338e-06	0	0	0	0	0	9.98475962598906e-06	0	0	0	0	2.16476413418782e-05	0	8.61781704948925e-06	0	0	0	0	0	8.65868336060819e-06	0	0	7.73965053929885e-06	0	0	0	1.02770592400526e-05	1.08728053921866e-05	0	0	0	0
k__Bacteria|p__Actinomycetota|c__Actinomycetes|o__Kitasatosporales|f__Streptomycetaceae|g__Streptomyces|s__Streptomyces_ansochromogenes	0	0	0	0	0	2.08892388282744e-05	0	0	0	0	0	0	0	0	0	0	0	0	0	0	0	8.36747728927206e-06	0	9.524551696669e-06	0	0	0	0	0	0	1.02770592400526e-05	0	0	0	0	0
k__Bacteria|p__Actinomycetota|c__Actinomycetes|o__Kitasatosporales|f__Streptomycetaceae|g__Streptomyces|s__Streptomyces_antibioticus	9.42253331538565e-05	0.000200424439506822	0.000219540063566828	0.000204122641966503	0.000175321416682223	9.0787845676731e-05	0.000329124372443409	0.000269001103506124	7.12167262819585e-05	0.0001206277705373	9.34936583160794e-05	0.000172333624891479	0.000139616126987492	0.000176782241777394	0.000110867402586507	0.000165309261156161	0.000268440454600788	0.0002049125387323	0.000219473231608714	0.000115552804617289	0.000213256327988232	0.000192451977653257	0.000154469572337248	0.000225991635711874	7.12469511856603e-05	0.000185196134008966	0.000215162284992508	0.00021882209406492	0.000221571349778429	0.000191502854739792	0.000109964533868563	4.62094229167931e-05	8.26507180654554e-05	9.77990205051946e-05	3.45289415309923e-05	6.18864538288375e-05
k__Bacteria|p__Actinomycetota|c__Actinomycetes|o__Kitasatosporales|f__Streptomycetaceae|g__Streptomyces|s__Streptomyces_antimycoticus	0	4.21946188435414e-05	5.18912877521592e-05	0.000100075692170348	0	0	5.4480905189045e-05	2.32045680340746e-05	3.8288562517182e-05	2.10887710729545e-05	2.1784930093067e-05	2.92642004532699e-05	0	2.32138297283446e-05	0	0.000118078043682972	0	7.27726773067981e-05	5.30325652586113e-05	2.5120174916802e-05	7.7786119635052e-05	1.95241136749681e-05	0.000161103234952958	4.41592851391018e-05	7.03216661053271e-05	0	1.70272311864575e-05	4.8230175834717e-05	4.65965499534034e-05	1.92465180643007e-05	7.09117087563628e-05	2.35577450164043e-05	2.48947945980287e-05	8.35889064146963e-05	7.21968777466204e-05	0.000126351509900543
k__Bacteria|p__Actinomycetota|c__Actinomycetes|o__Kitasatosporales|f__Streptomycetaceae|g__Streptomyces|s__Streptomyces_anulatus	6.2126593288257e-05	0.000206178251167305	0.000153678044496779	3.09758094812982e-05	4.68470182227803e-05	0.000125335432969646	4.77640812616285e-05	9.96936997019502e-05	3.21623925144329e-05	0.000130750380652318	7.71549607462791e-05	0.000100798912672374	0.000107005060829829	0.000139282978370068	0.000107870986300385	4.62472337758308e-05	8.32373502638104e-05	3.83014091088411e-05	7.66932482201455e-05	2.00961399334416e-05	0	5.11345834344403e-05	3.7906643518343e-05	1.81832350572772e-05	0	5.21679250729482e-05	0	3.92986617912509e-05	3.8037999961962e-05	0	0	2.08395436683577e-05	0	0	2.09266312309044e-05	2.83646246715505e-05
k__Bacteria|p__Actinomycetota|c__Actinomycetes|o__Kitasatosporales|f__Streptomycetaceae|g__Streptomyces|s__Streptomyces_aquilus	0.000441098812346625	0.000341392825188653	0.000532883608839481	0.00133672531684679	0.00117969309524638	0.00115613902591872	0.0010955886139386	0.000812159881192612	0.00107590860673281	0.000868857368205725	0.000806950118864025	0.00076412078961316	0.000813238462306703	0.000885696888096841	0.000871957139261443	0.00130279441530213	0.00101445520634019	0.00108201480732476	0.00109247084432739	0.00101987910162216	0.00110998170715187	0.00126348907068008	0.00108318233853665	0.00114727554528058	0.000239648835806312	0.000232147266574619	0.000282497244684408	0.000451041459195038	0.000305254949694745	0.000479238299801087	0.000342226072693751	0.00059891036368628	0.000300729118744187	6.01840126185813e-05	0.000167413049847236	0.000195973770457986
k__Bacteria|p__Actinomycetota|c__Actinomycetes|o__Kitasatosporales|f__Streptomycetaceae|g__Streptomyces|s__Streptomyces_argillaceus	0	0	0	0	0	0	0	0	0	0	0	0	0	0	0	0	0	4.78767613860514e-06	0	0	4.37000672107034e-06	0	0	4.32934168030409e-06	0	0	0	0	0	0	0	0	0	0	0	0
k__Bacteria|p__Actinomycetota|c__Actinomycetes|o__Kitasatosporales|f__Streptomycetaceae|g__Streptomyces|s__Streptomyces_armeniacus	0	0	2.39498251163812e-05	0	4.25881983843457e-06	9.64118715151126e-06	1.94041580125366e-05	0	4.59462750206184e-06	5.06130505750908e-06	1.08924650465335e-05	6.50315565628221e-06	0	0	5.9928325722436e-06	5.90390218414861e-06	0	0	8.97474181299575e-06	0	0	4.64859849404003e-06	0	4.32934168030409e-06	0	4.34732708941235e-06	1.62532661325276e-05	0	0	1.05855849353654e-05	1.13047651640578e-05	0	1.89200438945018e-05	1.50460031546453e-05	5.23165780772611e-06	7.73580672860469e-06
k__Bacteria|p__Actinomycetota|c__Actinomycetes|o__Kitasatosporales|f__Streptomycetaceae|g__Streptomyces|s__Streptomyces_asoensis	9.42253331538565e-05	5.37022421645072e-05	4.19121939536671e-05	0.000130257250126485	3.61999686266939e-05	7.31123358989604e-05	8.65723972867017e-05	5.24251351880945e-05	3.90543337675256e-05	5.82050081613544e-05	8.35088986900903e-05	3.90189339376933e-05	0.000204838259302816	0.000137497299160195	0.000278666714609327	7.28147936044996e-05	7.90754827506199e-05	0.000103413804593871	0.000142779983388569	0.000185889294384335	0.000156446240614318	9.39016895796086e-05	0.000121301259258698	0.000117758093704271	2.9609122570664e-05	4.08648746404761e-05	3.32804973189851e-05	4.91233272390636e-05	8.84383499115616e-05	8.85339830957832e-05	0.000114075357564584	0.000299002148285132	7.76717591458496e-05	6.6871125131757e-06	3.34826099694471e-05	5.67292493431011e-05
k__Bacteria|p__Actinomycetota|c__Actinomycetes|o__Kitasatosporales|f__Streptomycetaceae|g__Streptomyces|s__Streptomyces_atratus	6.2126593288257e-06	1.82204035915292e-05	1.29728219380398e-05	2.70045518554907e-05	1.91646892729556e-05	1.60686452525188e-05	1.56725891639719e-05	1.20319982398905e-05	1.53154250068728e-05	1.77145677012818e-05	1.1800170467078e-05	7.58701493232925e-06	1.32482456265503e-05	1.16069148641723e-05	5.9928325722436e-06	2.55835761313107e-05	2.49712050791431e-05	4.78767613860514e-06	1.46859411485385e-05	2.41153679201299e-05	0	1.67349545785441e-05	0	1.12562883687906e-05	0	5.21679250729481e-06	0	5.35890842607966e-06	1.8068049981932e-05	1.15479108385804e-05	1.95264125560999e-05	6.34246981210886e-06	1.39410849748961e-05	5.85122344902874e-06	6.27798936927133e-06	9.02510785003881e-06
k__Bacteria|p__Actinomycetota|c__Actinomycetes|o__Kitasatosporales|f__Streptomycetaceae|g__Streptomyces|s__Streptomyces_auratus	0	1.34255605411268e-05	0	1.03252698270994e-05	1.13568529024922e-05	0	0	0	0	2.61500761304636e-05	2.72311626163338e-05	1.73417484167526e-05	0	1.42854336789813e-05	0	0	0	0	0	0	0	0	1.32673252314201e-05	0	2.86838374903308e-05	1.21725158503546e-05	0	0	2.75775499724224e-05	0	0	0	0	1.25383359622044e-05	1.46486418616331e-05	0
k__Bacteria|p__Actinomycetota|c__Actinomycetes|o__Kitasatosporales|f__Streptomycetaceae|g__Streptomyces|s__Streptomyces_aureoverticillatus	0	0	0	0	1.06470495960864e-05	5.62402583838157e-06	0	0	5.36039875240548e-06	0	0	0	7.13367072198862e-06	0	0	6.88788588150672e-06	1.35260694178692e-05	5.74521136632617e-06	0	0	0	5.57831819284804e-06	0	1.21221567048515e-05	0	6.08625792517728e-06	0	0	0	6.73628132250524e-06	7.1939414680368e-06	1.54031409722644e-05	0	0	0	1.03144089714729e-05
k__Bacteria|p__Actinomycetota|c__Actinomycetes|o__Kitasatosporales|f__Streptomycetaceae|g__Streptomyces|s__Streptomyces_autolyticus	0	0	0	0	0	0	0	0	0.000136307282561168	7.33889233338816e-05	0	0	0	8.74982812837605e-05	0	0.000110206174104107	0.00046092682708585	9.00083114057766e-05	0.000434051149501249	0.000277326731081494	6.72981035044832e-05	0	0.000163946233216834	0.000159319773835191	8.42009423103258e-05	0.000276490002886625	6.26911693683207e-05	0.000360833167356031	0	0.000203050765578372	8.42718857684311e-05	0.00016490421511483	0.000454081053468044	7.35582376449327e-05	0.000167413049847236	0
k__Bacteria|p__Actinomycetota|c__Actinomycetes|o__Kitasatosporales|f__Streptomycetaceae|g__Streptomyces|s__Streptomyces_avermitilis	0	2.30152466419317e-05	1.69644594574367e-05	2.62103003303292e-05	0.000160415547247702	2.81201291919078e-05	0.000167920598185413	0.00034291194983688	0.000152388478818384	6.74840674334544e-06	0.000431160074758618	1.95094669688466e-05	0.000182418151319423	2.94637069628989e-05	2.49701357176817e-05	8.46225979727968e-05	4.89019432799886e-05	0.000174271411445227	2.52924542002608e-05	0.000296418064018263	6.55501008160551e-05	0.000156192909399745	3.1272980902633e-05	2.07808400654596e-05	3.05344076509973e-05	2.7822893372239e-05	2.94106720493356e-05	3.6619207578211e-05	3.8037999961962e-05	5.29279246768269e-05	1.64432947840841e-05	3.4430550408591e-05	1.69284603266595e-05	1.42101140904984e-05	1.67413049847236e-05	1.1603710092907e-05
k__Bacteria|p__Actinomycetota|c__Actinomycetes|o__Kitasatosporales|f__Streptomycetaceae|g__Streptomyces|s__Streptomyces_bacillaris	0	0	0	0	0	0	7.16461218924428e-05	0	0	0	0	0.000120308379641221	0	0	0	0	0	0	0	0	0	0	0.000183847221063964	0	0	0	0	0	0	0	0	0	0	0	0	0
k__Bacteria|p__Actinomycetota|c__Actinomycetes|o__Kitasatosporales|f__Streptomycetaceae|g__Streptomyces|s__Streptomyces_bathyalis	0.0024167244789132	0.00286060336387009	0.00305060897419905	0.00284342046007814	0.00352772243283664	0.0044076293927659	0.0024844785393744	0.00229037680780774	0.001932040864617	0.00400855360554719	0.00357726706236572	0.00392031900146213	0.00398364555032193	0.00510436402142101	0.00474931981350305	0.00348625423973976	0.00327018739848945	0.00322114850605354	0.00407045335500326	0.00283255092361859	0.00234669360921477	0.00453703213018307	0.00352721317938182	0.00411806980630525	0.00443211553479627	0.004409059134082	0.00653768281054574	0.00394951551002071	0.00326841514673158	0.00322379177577037	0.0034798122586818	0.00229416193775138	0.00219970405068182	0.00253692330968603	0.00297681329259616	0.00337539033591451
k__Bacteria|p__Actinomycetota|c__Actinomycetes|o__Kitasatosporales|f__Streptomycetaceae|g__Streptomyces|s__Streptomyces_bingchenggensis	0.000431779823353386	0.000282895739973743	0.000310349817133106	0.000530560018807876	0.00106541476291505	0.000396895537737213	0.000133590164778617	0.000212278826089497	0.000245812571360308	0.000435272234945781	0.000313158370087839	0.000287222708152464	0.00012025330645638	0.000288387192394435	0.000346585483761421	0.000450664533390011	0.000546245111106256	0.000357160639939943	0.000362253214997283	0.000442115078535715	0.000294538453000141	0.000530869948019372	0.000434978734372986	0.000554155735078924	0.000210964998315981	0.000239972455335561	0.000254634502742932	0.000277770086751796	0.00023012989976987	0.000208824720997663	0.000159294418220815	0.00014859500702655	0.000160322477211305	0.000169685480021833	0.000335872431256016	0.000208866781672327
k__Bacteria|p__Actinomycetota|c__Actinomycetes|o__Kitasatosporales|f__Streptomycetaceae|g__Streptomyces|s__Streptomyces_bottropensis	0	0	5.68808346514053e-05	3.73298216825901e-05	0	2.49064001414041e-05	0	0	3.44597062654638e-05	0	0	0	8.56040486638635e-05	3.57135841974533e-05	0	3.93593478943241e-05	4.26591420102028e-05	0	0	0	0	0	0	0	0	0	2.78627419414759e-05	0	0	0	5.44684139722787e-05	0	0	0	0	0
k__Bacteria|p__Actinomycetota|c__Actinomycetes|o__Kitasatosporales|f__Streptomycetaceae|g__Streptomyces|s__Streptomyces_broussonetiae	0	6.7127802705634e-06	1.59665500775875e-05	1.19137728774224e-05	1.70352793537383e-05	3.05304259797856e-05	1.19410203154071e-05	0	1.14865687551546e-05	1.34968134866909e-05	0	8.67087420837628e-06	1.52864372614042e-05	1.3392594074045e-05	6.99163800095086e-06	1.47597554603715e-05	2.18498044442502e-05	3.83014091088411e-05	4.65054803037053e-05	2.11009469301137e-05	2.6220040326422e-05	4.36968258439763e-05	4.26449739581359e-05	3.89640751227368e-05	6.47699556233275e-06	6.08625792517728e-06	4.64379032357931e-06	2.59013907260517e-05	2.75775499724224e-05	2.02088439675157e-05	1.43878829360736e-05	2.35577450164043e-05	2.38990028141076e-05	1.33742250263514e-05	3.97605993387185e-05	3.22325280358529e-05
k__Bacteria|p__Actinomycetota|c__Actinomycetes|o__Kitasatosporales|f__Streptomycetaceae|g__Streptomyces|s__Streptomyces_buecherae	9.31898899323856e-06	0	8.98118441864294e-06	7.14826372645342e-06	6.38822975765186e-06	2.32995356161522e-05	0	1.71885689141293e-05	0	0	8.16934878490014e-06	2.27610447969877e-05	9.17186235684251e-06	0	3.79546062908761e-05	8.85585327622292e-06	3.6416340740417e-05	2.29808454653047e-05	0	3.51682448835228e-05	1.66060255400673e-05	3.16104697594722e-05	2.55869843748815e-05	3.98299434587977e-05	2.5907982249331e-05	0	6.19172043143908e-06	2.41150879173585e-05	8.55854999144145e-06	7.69860722572028e-06	1.84987066320946e-05	0	9.95791783921149e-06	8.35889064146963e-06	2.92972837232662e-05	5.28613459787987e-05
k__Bacteria|p__Actinomycetota|c__Actinomycetes|o__Kitasatosporales|f__Streptomycetaceae|g__Streptomyces|s__Streptomyces_cadmiisoli	0.000112863311140334	8.63071749072438e-05	4.69017408529131e-05	6.75113796387268e-05	0.000119246955476168	0.000129352594282776	0.000106722869068951	7.73485601135821e-05	0.000109505288799141	4.13339913029908e-05	0.000121632526352958	8.99603199119039e-05	5.50311741410551e-05	0.000119640507061468	9.08912940123612e-05	8.85585327622292e-05	7.28326814808341e-05	4.97918318414935e-05	9.87221599429533e-05	0.000185889294384335	0.000106628163994116	0.000125512159339081	4.92786365738459e-05	0.000841624022651116	9.80802185153246e-05	0.000114769435160486	0.000105259247334464	8.93151404346611e-05	8.17816999182183e-05	0.000125102367417954	0.000105853710172542	0.000144064671446473	7.26928002262439e-05	8.69324626712841e-05	3.97605993387185e-05	8.63831751360857e-05
k__Bacteria|p__Actinomycetota|c__Actinomycetes|o__Kitasatosporales|f__Streptomycetaceae|g__Streptomyces|s__Streptomyces_californicus	0	0	0	0	0.000139121448055529	0	0	0	0	7.76066775484725e-05	0	0	0	0	0	0.000110206174104107	0.000281966524018658	0.000271940004672772	0.000194180777408454	0	0	7.25181365070245e-05	0	0	0	0	0	0	0	7.21744427411276e-05	0	0	0	0	0	0
k__Bacteria|p__Actinomycetota|c__Actinomycetes|o__Kitasatosporales|f__Streptomycetaceae|g__Streptomyces|s__Streptomyces_calvus	0	9.58968610080486e-06	1.09770031783414e-05	1.74735335535528e-05	0	0	8.95576523655534e-06	0	1.76127387579037e-05	0	0	1.30063113125644e-05	1.12100539916964e-05	9.82123565429965e-06	0	3.34554457101755e-05	1.04046687829763e-05	3.73438738811201e-05	5.05849084005215e-05	2.11009469301137e-05	4.80700739317737e-05	2.69618712654322e-05	1.99009878471301e-05	0	0	0	2.32189516178965e-05	2.85808449390915e-05	1.996994998003e-05	9.62325903215035e-06	0	1.08728053921866e-05	1.19495014070538e-05	1.92254484753801e-05	1.15096471769974e-05	6.05971527074034e-05
k__Bacteria|p__Actinomycetota|c__Actinomycetes|o__Kitasatosporales|f__Streptomycetaceae|g__Streptomyces|s__Streptomyces_candidus	0	0	1.59665500775875e-05	0	0	0	0	0	0	0	0	0	0	0	0	0	1.56070031744644e-05	0	0	0	1.48580228516391e-05	0	1.51626574073372e-05	0	2.9609122570664e-05	1.3041981268237e-05	0	0	0	0	0	0	0	0	1.67413049847236e-05	0
k__Bacteria|p__Actinomycetota|c__Actinomycetes|o__Kitasatosporales|f__Streptomycetaceae|g__Streptomyces|s__Streptomyces_canus	0	0	0	0.000358207437847833	8.02077736238511e-05	0	0.000180607932270533	0	0.00025040719886237	9.78518977785089e-05	0	0	0	0	0	0	0.000108208555342953	0	9.54586174655003e-05	0.000112538383627273	0.000213256327988232	0.000396990311391019	0.000108981600115236	9.69772536388117e-05	0	0	0	0	0.000323322999676677	0.000111629804772944	0.000113047651640578	0	0	0.000201449264459418	0	0
k__Bacteria|p__Actinomycetota|c__Actinomycetes|o__Kitasatosporales|f__Streptomycetaceae|g__Streptomyces|s__Streptomyces_capitiformicae	0.000100437992482682	5.17843049443463e-05	8.58202066670326e-05	0.000112783716572932	0.000110019512492893	0.00015024183311105	0.000104483927759812	0.000100553128147657	6.66220987798967e-05	7.92937792343089e-05	4.08467439245007e-05	6.61154158388691e-05	5.40120783236281e-05	0.000109819271407169	0.000104874570014263	0.000328650554917606	0.000174798435554002	0.000245129018296583	0.000142779983388569	0.000151725856497484	0.000144210221795321	0.000119004121447425	0.000153521906249289	0.000138538933769731	6.01435302216613e-05	6.69488371769501e-05	5.72734139908115e-05	6.4306901112956e-05	7.41740999258259e-05	7.89107240636328e-05	7.91333561484049e-05	5.16458256128865e-05	5.07853809799786e-05	5.93481235544344e-05	5.33629096388063e-05	5.93078515859693e-05
k__Bacteria|p__Actinomycetota|c__Actinomycetes|o__Kitasatosporales|f__Streptomycetaceae|g__Streptomyces|s__Streptomyces_cavourensis	0	0	0	0	3.90391818523169e-05	4.49922067070525e-05	3.80620022553602e-05	0	0	0	0	0	0	0	0	0	0	0	0	0	0	4.36968258439763e-05	0	0	0	0	0	0	0	0	0	0	0	0	0	0
k__Bacteria|p__Actinomycetota|c__Actinomycetes|o__Kitasatosporales|f__Streptomycetaceae|g__Streptomyces|s__Streptomyces_chartreusis	0.00119386603435601	0.00176162533671785	0.00205669123186923	0.00249474404053224	0.00226143333420876	0.00146385358250446	0.00175980786898312	0.00278712644942607	0.0017635711895414	0.00183978438840455	0.00157486890464464	0.00163879522538312	0.00154393016340182	0.00161871820374957	0.00225730026887842	0.0026538040317748	0.00189989251977147	0.00180591143948186	0.0027862493901255	0.00268886352309448	0.00346628933115299	0.00423394350837166	0.00335568561746132	0.00346347334424327	0.00173861066594618	0.00170763008072117	0.0016756343417582	0.00269285148410503	0.00181251069818749	0.00205745278107374	0.00187453560538559	0.00206673909163147	0.00151459930334407	0.00190582706625507	0.00202360524002846	0.00229624529727416
k__Bacteria|p__Actinomycetota|c__Actinomycetes|o__Kitasatosporales|f__Streptomycetaceae|g__Streptomyces|s__Streptomyces_chromofuscus	1.86379779864771e-05	1.63024663713683e-05	8.98118441864294e-06	5.08320976103354e-05	4.04587884651284e-05	1.52652129898928e-05	0	2.5782853371194e-05	4.36489612695875e-05	1.60274660154454e-05	8.16934878490014e-06	2.16771855209407e-05	1.8343724713685e-05	4.01777822221349e-05	1.79784977167308e-05	8.26546305780806e-05	7.90754827506199e-05	8.52206352671715e-05	4.16101665875258e-05	3.41634378868507e-05	5.50620846854862e-05	3.81185076511283e-05	3.31683130785501e-05	2.33784450736421e-05	4.25631136953295e-05	0	2.55408467796862e-05	2.32219365130119e-05	3.32832499667168e-05	0	0	3.71487517566376e-05	1.89200438945018e-05	2.3404893796115e-05	3.7667936215628e-05	0
k__Bacteria|p__Actinomycetota|c__Actinomycetes|o__Kitasatosporales|f__Streptomycetaceae|g__Streptomyces|s__Streptomyces_cinereoruber	0	0	0.000169644594574367	0	0	0	0	0	0	0.000134124584023991	0	0.000189675373308231	0	0	0	0.00019679673947162	0	0	0.000112592215472129	0	0.000246468379068367	0	0.000147835909721538	0	0	0	0	0	0	0	0	0.000150407141258582	0	0	0.000152764407985602	0
k__Bacteria|p__Actinomycetota|c__Actinomycetes|o__Kitasatosporales|f__Streptomycetaceae|g__Streptomyces|s__Streptomyces_clavuligerus	0	0	0	5.55976067613044e-06	0	0	5.22419638799062e-06	0	0	0	0	1.62578891407055e-05	0	0	0	0	0	0	0	0	0	0	0	5.19521001636491e-06	5.5517104819995e-06	0	9.28758064715862e-06	0	5.7056999942943e-06	0	0	0	0	5.85122344902874e-06	0	0
k__Bacteria|p__Actinomycetota|c__Actinomycetes|o__Kitasatosporales|f__Streptomycetaceae|g__Streptomyces|s__Streptomyces_coelicolor	0.00505814013688559	0.00100979394641475	0.000583776987211791	0.00553275612427495	0.000212231188615323	0.00197081934022143	0.000219416248295606	0.000531986207892303	0.000447210410200686	0.00150489470376603	0.00152676051735578	0.00134723708012646	0.000589037382472775	0.000780341814714354	0.000564325067219605	0	0.000277804656505467	0.000507493670692145	0.000819149161840703	0.000828965772254465	0.00264385406624755	0.00090461726694019	0.000779929190389908	0.00024330900243309	0.000260930392653977	0.000909460827105063	0.00318486619692148	0.00420049105464211	0.000517316799482683	0.000235769846287683	0	0.000282692940196852	0.000599466653920532	0	0	0
k__Bacteria|p__Actinomycetota|c__Actinomycetes|o__Kitasatosporales|f__Streptomycetaceae|g__Streptomyces|s__Streptomyces_coeruleorubidus	5.17721610735475e-05	2.78100896923341e-05	7.3845294108842e-05	4.6860839984528e-05	4.54274116099688e-05	4.33853421818007e-05	4.85103950313414e-05	6.70354187651045e-05	1.60811962572164e-05	5.48308047896817e-05	5.62777360737565e-05	9.64634755681861e-05	2.03819163485389e-05	3.66064238023896e-05	6.09271311511432e-05	0.000181053000313891	8.01159496289175e-05	0.00021448789100951	9.95380455623165e-05	0.000147706628510796	0.00018266628094074	6.69398183141765e-05	9.47666087958576e-05	4.32934168030409e-05	1.8505701606665e-05	1.65198429397669e-05	6.42390994761804e-05	7.23452637520755e-05	4.65965499534034e-05	2.6945125290021e-05	5.9606943592305e-05	0.000186649825899204	0.000140406641532882	5.34969001054056e-05	1.04633156154522e-05	5.5439948221667e-05
k__Bacteria|p__Actinomycetota|c__Actinomycetes|o__Kitasatosporales|f__Streptomycetaceae|g__Streptomyces|s__Streptomyces_collinus	0.000415212731809851	0.000189875784795936	0.000406149117598631	0.000312935100913628	0.000288889945707145	0.000616232545434094	1.4179961624546e-05	0.0010493621322076	0	0.000183050532913245	0.000541900136065043	0	0.000201780971850535	0.000163389647703349	8.98924885836539e-06	0.000366041935417214	1.66474700527621e-05	1.53205636435364e-05	0.000481372515424318	0.000228091188244562	0.000875749346902496	1.48755151809281e-05	0.00091828843923186	0.00065546233039804	0.000882721966637921	0.000483422772342653	0.00013776577959952	0.000517134663116688	0.000352802449647198	0.000733292338249856	0.000585792376682997	0.000218362174959748	0.000634319366357772	0.000510728218193794	0.000432134934918177	0
k__Bacteria|p__Actinomycetota|c__Actinomycetes|o__Kitasatosporales|f__Streptomycetaceae|g__Streptomyces|s__Streptomyces_cyaneochromogenes	8.18000144962051e-05	5.17843049443463e-05	0.000155673863256478	6.83056311638882e-05	8.23371835430684e-05	8.43603875757235e-05	8.28408284381369e-05	9.45371290277114e-05	8.19375237867695e-05	4.89259488892544e-05	5.80931469148454e-05	3.68512153855992e-05	2.44582996182467e-05	2.05353109135356e-05	7.09151854382159e-05	0.000125949913261837	0.000152948631109752	8.71357057226135e-05	0.000119119300427035	0.000119572032603977	9.52661465193333e-05	0.000161771227592593	0.000145940577545621	0.000134209592089427	0.000109183639479324	8.5207610952482e-05	7.12047849615494e-05	6.78795067303424e-05	4.27927499572072e-05	7.79483981604178e-05	6.98840028323575e-05	3.26184161765599e-05	0.000116507638718774	7.52300157732266e-05	8.16138618005274e-05	4.38362381287599e-05
k__Bacteria|p__Actinomycetota|c__Actinomycetes|o__Kitasatosporales|f__Streptomycetaceae|g__Streptomyces|s__Streptomyces_cyaneogriseus	0	0	0	0	0	0	0	0	0	0	1.54309921492558e-05	0	1.8343724713685e-05	0	0	0	1.76879369310597e-05	0	1.22382842904488e-05	1.70817189434253e-05	0	0	0	0	0	1.39114466861195e-05	1.23834408628782e-05	1.6076725278239e-05	0	0	0	1.72152752042955e-05	0	0	5.33629096388063e-05	0
k__Bacteria|p__Actinomycetota|c__Actinomycetes|o__Kitasatosporales|f__Streptomycetaceae|g__Streptomyces|s__Streptomyces_cyanogenus	1.13898754361805e-05	9.58968610080486e-06	1.09770031783414e-05	1.74735335535528e-05	8.44665934622857e-05	1.92823743030225e-05	8.95576523655534e-06	1.03131413484776e-05	0	5.1456601418009e-05	2.08772246725226e-05	4.01027932137403e-05	0	0	0	3.44394294075336e-05	3.32949401055242e-05	2.87260568316308e-05	2.52924542002608e-05	1.00480699667208e-05	0	0.000168279265484249	0.000115615262730946	0.000263223974162489	4.16378286149963e-05	3.73870129689462e-05	7.73965053929885e-06	2.94739963434381e-05	6.18117499381882e-05	1.92465180643007e-05	5.44684139722787e-05	0.000174870953391001	8.46423016332977e-05	0.000168849590957686	0.000233331938224585	0.000186948662607947
k__Bacteria|p__Actinomycetota|c__Actinomycetes|o__Kitasatosporales|f__Streptomycetaceae|g__Streptomyces|s__Streptomyces_dangxiongensis	7.24810255029665e-06	0	2.2951915736532e-05	1.19137728774224e-05	1.63254760473325e-05	1.20514839393891e-05	5.97051015770356e-06	0	2.9865078763402e-05	2.69936269733818e-05	0	0	0	0	6.99163800095086e-06	4.42792663811146e-05	0	0	3.34513103938933e-05	4.22018938602273e-05	1.92280295727095e-05	1.76646742773521e-05	6.63366261571003e-06	6.06107835242573e-06	2.03562717673315e-05	2.43450317007091e-05	1.00615457010885e-05	1.25041196608525e-05	1.33132999866867e-05	6.73628132250524e-06	2.87757658721472e-05	1.54031409722644e-05	1.49368767588172e-05	5.85122344902874e-06	1.56949734231783e-05	2.06288179429458e-05
k__Bacteria|p__Actinomycetota|c__Actinomycetes|o__Kitasatosporales|f__Streptomycetaceae|g__Streptomyces|s__Streptomyces_davaonensis	1.44962051005933e-05	4.02766816233804e-05	9.08097535662786e-05	8.02194040413106e-05	9.2274429832749e-05	0.000269953240242315	7.68703182804334e-05	8.59428445706467e-05	5.7432843775773e-05	5.73614573184362e-05	0.000127986464296769	6.82831343909632e-05	8.25467612115826e-05	8.92839604936332e-05	6.49223528659723e-05	0.000107254223012033	0.000132139293543799	0.000146502889841317	0.000147675297104748	8.8423015707143e-05	0.000112746173403615	0.000304948061209026	0.000153521906249289	0.000122087435384575	8.60515124709923e-05	0.000113899969742603	0.000144731465084888	9.28877460520475e-05	9.79478499020522e-05	6.54381614186224e-05	9.35212390844785e-05	8.97006444855396e-05	0.000144389808668567	7.52300157732266e-05	0.000136023103000879	0.000132798015507714
k__Bacteria|p__Actinomycetota|c__Actinomycetes|o__Kitasatosporales|f__Streptomycetaceae|g__Streptomyces|s__Streptomyces_decoyicus	0	0	3.6922647054421e-05	7.14826372645342e-06	0	0	0	0	0	7.59195758626362e-06	0	0	0	0	8.98924885836539e-06	3.64073968022498e-05	1.76879369310597e-05	2.29808454653047e-05	0	8.03845597337663e-06	7.86601209792661e-06	0	0	0	1.66551314459985e-05	0	0	0	0	7.69860722572028e-06	0	0	0	0	0	0
k__Bacteria|p__Actinomycetota|c__Actinomycetes|o__Kitasatosporales|f__Streptomycetaceae|g__Streptomyces|s__Streptomyces_dengpaensis	3.93468424158961e-05	4.98663677241853e-05	3.09351907753257e-05	7.22768887896957e-05	5.03960347548091e-05	2.97269937171597e-05	4.92567088010544e-05	2.06262826969552e-05	4.13516475185566e-05	3.96468896171545e-05	9.89398908393461e-05	8.02055864274806e-05	4.68784076016395e-05	5.89274139257979e-05	7.4910407153045e-05	0.000109222190406749	0.000115491823491037	0.000162780988712575	9.70903887042268e-05	8.44037877204547e-05	8.47781303887645e-05	9.85502880736487e-05	4.83309704858874e-05	6.92694668848655e-05	3.42355479723303e-05	3.13007550437689e-05	6.65609946379701e-05	5.00164786434102e-05	3.99398999600601e-05	3.36814066125262e-05	9.04381213124627e-05	3.08062819445288e-05	5.47685481156632e-05	6.51993470034631e-05	5.54555727618968e-05	6.44650560717058e-05
k__Bacteria|p__Actinomycetota|c__Actinomycetes|o__Kitasatosporales|f__Streptomycetaceae|g__Streptomyces|s__Streptomyces_diastatochromogenes	0	0	0	0	0.000182419449746281	0	0	0	0	7.33889233338816e-05	0	0	0	0	0	0.000170229179642952	0	0	9.4642731846137e-05	0	0.000102258157273046	7.62370153022565e-05	7.96039513885204e-05	0	0	0	0	0	0	0.000298321029996661	0	0	0	0	0	0
k__Bacteria|p__Actinomycetota|c__Actinomycetes|o__Kitasatosporales|f__Streptomycetaceae|g__Streptomyces|s__Streptomyces_exfoliatus	0	2.01383408116902e-05	3.29310095350241e-05	7.94251525161491e-06	7.80783637046338e-06	2.6513264666656e-05	0	2.92205671540199e-05	8.42348375378004e-06	0	9.98475962598906e-06	1.19224520365174e-05	1.12100539916964e-05	8.92839604936332e-06	0	2.06636576445201e-05	3.01735394706313e-05	1.72356340989785e-05	1.6317712387265e-05	0	2.79680430148502e-05	4.46265455427843e-05	9.47666087958576e-06	4.50251534751626e-05	9.25285080333251e-06	8.69465417882469e-06	6.96568548536896e-06	1.78630280869322e-05	1.9018999980981e-05	0	3.08311777201577e-05	0	2.29032110301864e-05	2.84202281809967e-05	0	1.41823123357753e-05
k__Bacteria|p__Actinomycetota|c__Actinomycetes|o__Kitasatosporales|f__Streptomycetaceae|g__Streptomyces|s__Streptomyces_fagopyri	7.24810255029665e-06	6.7127802705634e-06	0	1.11195213522609e-05	2.12940991921729e-05	1.12480516767631e-05	5.22419638799062e-06	0	0	0	6.35393794381122e-06	2.49287633490818e-05	1.42673414439772e-05	2.58923485431536e-05	1.39832760019017e-05	6.88788588150672e-06	6.24280126978578e-06	3.15986625147939e-05	2.12130261034445e-05	1.3062490956737e-05	1.83540282284954e-05	5.57831819284804e-06	0	6.06107835242573e-06	1.29539911246655e-05	1.73893083576494e-05	4.64379032357931e-06	2.50082393217051e-05	1.23623499876376e-05	5.77395541929021e-06	2.87757658721472e-05	0	6.97054248744804e-06	0	1.46486418616331e-05	2.96539257929847e-05
k__Bacteria|p__Actinomycetota|c__Actinomycetes|o__Kitasatosporales|f__Streptomycetaceae|g__Streptomyces|s__Streptomyces_ferrugineus	2.79569669797157e-05	2.39742152520122e-05	3.49268282947226e-05	4.8449343034851e-05	6.45921008829243e-05	6.66848777979529e-05	4.25398848736379e-05	9.02399867991791e-05	6.27932425281785e-05	5.56743556325999e-05	4.81083872888564e-05	2.05933262448937e-05	2.75155870705275e-05	7.14271683949065e-06	5.19378822927778e-05	0.000105286255617317	0.000161272366136133	0.000267152328534167	7.91409050782353e-05	6.63172617803572e-05	5.33140819970581e-05	5.76426213260964e-05	5.68599652775145e-05	7.44646769012304e-05	3.97872584543298e-05	5.04289942371832e-05	4.25680779661437e-05	6.07342954955695e-05	6.37136499362864e-05	3.84930361286014e-05	6.7828590984347e-05	6.34246981210886e-05	2.78821699497922e-05	5.34969001054056e-05	0	4.77041414930623e-05
k__Bacteria|p__Actinomycetota|c__Actinomycetes|o__Kitasatosporales|f__Streptomycetaceae|g__Streptomyces|s__Streptomyces_ficellus	0	1.05486547108853e-05	0	9.53101830193789e-06	8.51763967686914e-06	0	3.95546297947861e-05	0	0	0	2.1784930093067e-05	2.81803411772229e-05	0	0	1.09868597157799e-05	6.88788588150672e-05	3.32949401055242e-05	1.91507045544206e-05	8.97474181299575e-06	1.10528769633929e-05	1.04880161305688e-05	0	1.04243269675443e-05	0	1.1103420963999e-05	1.99977046112968e-05	2.47668817257563e-05	9.82466544781272e-06	0	0	2.36372362521209e-05	1.17788725082022e-05	0	0	1.25559787385427e-05	3.3521829157287e-05
k__Bacteria|p__Actinomycetota|c__Actinomycetes|o__Kitasatosporales|f__Streptomycetaceae|g__Streptomyces|s__Streptomyces_finlayi	9.31898899323856e-06	1.63024663713683e-05	2.69435532559288e-05	1.42965274529068e-05	3.2650952094665e-05	4.25819099191747e-05	3.58230609462214e-05	3.26582809368458e-05	6.89194125309276e-06	3.20549320308908e-05	2.45080463547004e-05	9.75473348442332e-06	9.17186235684251e-06	1.51782732839176e-05	7.99044342965813e-06	0.000197780723168979	0.000169596101162514	0.000225020778514442	2.03971404840813e-05	3.21538238935065e-05	3.14640483917064e-05	0.000104128606266497	4.07496417822188e-05	3.72323384506152e-05	3.3310262891997e-05	2.26061008649442e-05	1.23834408628782e-05	5.269593285645e-05	3.99398999600601e-05	7.69860722572028e-06	3.49420014161788e-05	9.06067116015552e-06	2.78821699497922e-05	3.92867860149072e-05	2.8250952161721e-05	2.44967213072482e-05
k__Bacteria|p__Actinomycetota|c__Actinomycetes|o__Kitasatosporales|f__Streptomycetaceae|g__Streptomyces|s__Streptomyces_flavogriseus	0.00116694451059776	0.00105007062803813	0.00171141458644141	0.00174973610993077	0.000793560096561642	0.000844407308019861	0.00178891410600193	0.00147220092749518	0.000835456434124911	0.00143234933127507	0	0.00436686902319351	0.0011006234828211	0.00184996366142808	0.0005223752392139	0	0	0.000443338810434836	0.00217841460369988	0.00102892236459221	0.00148230627978706	0.00181946145056727	0.00255490777313632	0.00365223264150453	0.00199028820779682	0.00136506070607548	0.00148833479870717	0	0.0014967952985032	0.00206515138829946	0.00109142369129358	0.00115161130445577	0.000579550818242109	0.00143689330126863	0.00290566274641108	0.00156521156142102
k__Bacteria|p__Actinomycetota|c__Actinomycetes|o__Kitasatosporales|f__Streptomycetaceae|g__Streptomyces|s__Streptomyces_fodineus	1.65670915435352e-05	1.53434977612878e-05	3.49268282947226e-05	1.27080244025839e-05	2.55529190306074e-05	3.45475872929153e-05	2.6867295709666e-05	7.73485601135821e-06	0	6.74840674334544e-06	2.3600340934156e-05	3.0348059729317e-05	0	1.51782732839176e-05	4.19498280057052e-05	6.00230055388442e-05	1.56070031744644e-05	2.20233102375836e-05	3.18195391551668e-05	8.03845597337663e-06	3.58340551127768e-05	1.39457954821201e-05	7.5813287036686e-06	2.16467084015205e-05	7.40228064266601e-06	6.95572334305975e-06	1.70272311864575e-05	0	6.18117499381882e-05	0	8.22164739204206e-06	0	8.06591344976131e-05	1.42101140904984e-05	3.45289415309923e-05	2.32074201858141e-05
k__Bacteria|p__Actinomycetota|c__Actinomycetes|o__Kitasatosporales|f__Streptomycetaceae|g__Streptomyces|s__Streptomyces_formicae	0	7.67174888064389e-06	0	0	0	6.4274581010075e-06	0	0	0	0	0	9.75473348442332e-06	0	0	7.99044342965813e-06	8.85585327622292e-06	0	4.50041557028883e-05	0	0	6.99201075371254e-06	6.50803789165604e-06	0	0	0	1.3041981268237e-05	0	0	7.6075999923924e-06	0	0	0	0	6.6871125131757e-06	0	0
k__Bacteria|p__Actinomycetota|c__Actinomycetes|o__Kitasatosporales|f__Streptomycetaceae|g__Streptomyces|s__Streptomyces_fradiae	0	0	0	0	0	0.000107659923191876	0	0	9.26583212915804e-05	0	0.00175096375623026	0	0	0	0	0	0	0	0	0	0	0.000283564508136442	0.000554384661455767	0	0	0	0	0	0	0	0	0.00011416445661796	0	0.000202285153523565	0	0.00015342683345066
k__Bacteria|p__Actinomycetota|c__Actinomycetes|o__Kitasatosporales|f__Streptomycetaceae|g__Streptomyces|s__Streptomyces_fungicidicus	0.0013616078362343	0.00318377578546721	0.00252570864039837	0.00184742904752563	0.00262272321716929	0.00294136551347356	0.00126574815343316	0.00133898951841068	0.00161730888072577	0.00169891139763721	0.00222569369117502	0.00203765543896843	0.00144609696492884	0.00244013064029099	0.00197663594341168	0.00248751078692128	0.00137029487871798	0.002272231095382	0.00200463096677551	0.0015152489509815	0.00122272788055548	0.0011147339188708	0.00164799132695996	0.00197764327956291	0.00119084189838889	0.00146678815996773	0.00203320619667381	0.00146387515172409	0.0013997983986002	0.00123177715611524	0.000790305855560043	0.000994861693385076	0.00114814792686109	0.00131736116509561	0.00150776378018667	0.00219825841204517
k__Bacteria|p__Actinomycetota|c__Actinomycetes|o__Kitasatosporales|f__Streptomycetaceae|g__Streptomyces|s__Streptomyces_galbus	0	0	0	0.000173941084010367	0	0	0	0	0	0	0	0	0	0	0	0.000203684625353127	0	0	0.000169704208827556	0	0	0	0	0	0	0	0	0	0	0	0.000210679714421078	0	0	0	0	0
k__Bacteria|p__Actinomycetota|c__Actinomycetes|o__Kitasatosporales|f__Streptomycetaceae|g__Streptomyces|s__Streptomyces_galilaeus	9.31898899323856e-06	1.72614349814488e-05	8.98118441864294e-06	2.85930549058137e-05	6.03332810444898e-05	6.4274581010075e-06	6.71682392741651e-06	1.63291404684229e-05	6.89194125309276e-06	3.12113811879726e-05	1.63386975698003e-05	4.22705117658344e-05	1.8343724713685e-05	7.05343287899702e-05	8.98924885836539e-06	4.32952826837565e-05	8.32373502638104e-06	6.70274659404719e-06	5.5480222116701e-05	3.41634378868507e-05	3.14640483917064e-05	5.20643031332484e-05	2.4639318286923e-05	8.39892285978994e-05	8.32756572299926e-06	6.95572334305975e-06	3.09586021571954e-05	2.23287851086653e-05	2.47246999752753e-05	2.40581475803759e-05	1.74710007080894e-05	9.06067116015552e-06	1.89200438945018e-05	2.3404893796115e-05	3.7667936215628e-05	1.28930112143412e-05
k__Bacteria|p__Actinomycetota|c__Actinomycetes|o__Kitasatosporales|f__Streptomycetaceae|g__Streptomyces|s__Streptomyces_genisteinicus	7.04101390600246e-05	9.20609865677267e-05	0.000132721947519946	8.81619192929255e-05	3.19411487882593e-05	0.000114087381292883	6.26903566558874e-05	3.00799955997264e-05	4.28831900192438e-05	0.000109661609579363	0.000112555472147513	0.000141985565162162	4.48402159667856e-05	4.73204990616256e-05	0.000129844705731945	3.05034946181012e-05	3.01735394706313e-05	0.000104371339821592	0.000139516440911116	5.92836128036527e-05	4.71960725875596e-05	2.60321515666242e-05	1.99009878471301e-05	2.68419184178854e-05	1.94309866869983e-05	2.69534279543565e-05	6.73349596919e-05	3.57260561738644e-05	0.000174023849825976	4.90786210639668e-05	2.05541184801052e-05	0	3.38569206533191e-05	4.76456766563769e-05	4.49922571464446e-05	1.41823123357753e-05
k__Bacteria|p__Actinomycetota|c__Actinomycetes|o__Kitasatosporales|f__Streptomycetaceae|g__Streptomyces|s__Streptomyces_gilvosporeus	9.31898899323856e-06	0	0	6.35401220129193e-06	1.27764595153037e-05	7.23089036363344e-06	6.71682392741651e-06	7.73485601135821e-06	0	0	0	0	9.17186235684251e-06	0	1.69796922880235e-05	0	0	1.43630284158154e-05	1.9581254864718e-05	8.03845597337663e-06	3.8456059145419e-05	6.50803789165604e-06	2.36916521989644e-05	2.94395234260678e-05	7.40228064266601e-06	6.95572334305975e-06	1.85751612943172e-05	1.51835738738924e-05	0	1.53972144514406e-05	8.22164739204206e-06	9.06067116015552e-06	0	0	1.77876365462688e-05	2.44967213072482e-05
k__Bacteria|p__Actinomycetota|c__Actinomycetes|o__Kitasatosporales|f__Streptomycetaceae|g__Streptomyces|s__Streptomyces_glaucescens	0	1.05486547108853e-05	1.09770031783414e-05	0	2.48431157242017e-05	8.83775488888532e-06	8.95576523655534e-06	0	8.42348375378004e-06	3.12113811879726e-05	0	0	1.12100539916964e-05	0	0	0	2.18498044442502e-05	1.81931693266995e-05	8.1588561936325e-06	0	9.61401478635474e-06	9.29719698808006e-06	0	0	0	8.69465417882469e-06	0	9.82466544781272e-06	0	9.62325903215035e-06	0	0	2.38990028141076e-05	0	0	1.54716134572094e-05
k__Bacteria|p__Actinomycetota|c__Actinomycetes|o__Kitasatosporales|f__Streptomycetaceae|g__Streptomyces|s__Streptomyces_globisporus	0.000127359516240927	0.000326049327427365	0.000130726128760247	6.59228765884038e-05	6.31724942701128e-05	0.000261918917616056	4.70177674919156e-05	1.89074258055423e-05	4.74778175213057e-05	0.000135811685709827	0.000116186293829691	0.00015715959502682	8.66231444812904e-05	0.000121426186271341	0.000151818425163504	7.08468262097834e-05	4.26591420102028e-05	0.000116819297781965	8.07726763169618e-05	0	3.40860524243486e-05	0	1.89533217591715e-05	0	0	1.73893083576494e-05	6.19172043143908e-05	0.000101819260095514	3.99398999600601e-05	1.73218662578706e-05	0	4.34912215687465e-05	0	0	0	0
k__Bacteria|p__Actinomycetota|c__Actinomycetes|o__Kitasatosporales|f__Streptomycetaceae|g__Streptomyces|s__Streptomyces_globosus	0.0022386282448202	0.00316747331909585	0.00324919294078905	0.0021079435477786	0.00173972790400052	0.00180611572638311	0.00200310615790955	0.00199903056471324	0.00213190716095669	0.00194691534545516	0.00148409836259019	0.00172983940457107	0.00111998630335221	0.00141247225500928	0.00154615080363885	0.00199650292193959	0.00129538126348055	0.00257576976256957	0.00327170133364663	0.00668397614186267	0.00225841947344915	0.00241820093659962	0.00428913671410051	0.00230320977392178	0.00215869009241747	0.00198759794527932	0.00229480638490211	0.00192831388198433	0.00156811654843188	0.0018495903859793	0.00352400361341403	0.00189096207112446	0.00190992864156076	0.0018155510473272	0.00231030008789185	0.00229108809278842
k__Bacteria|p__Actinomycetota|c__Actinomycetes|o__Kitasatosporales|f__Streptomycetaceae|g__Streptomyces|s__Streptomyces_gobiensis	0	0	0	0	0	0	0	0	0	0	5.44623252326676e-06	0	0	1.16069148641723e-05	0	0	6.24280126978578e-06	0	4.8953137161795e-06	0	5.2440080652844e-06	0	0	0	0	0	0	0	0	0	0	0	0	5.85122344902874e-06	0	0
k__Bacteria|p__Actinomycetota|c__Actinomycetes|o__Kitasatosporales|f__Streptomycetaceae|g__Streptomyces|s__Streptomyces_graminofaciens	1.65670915435352e-05	4.69894618939438e-05	3.39289189148733e-05	5.00378460851739e-05	5.67842645124609e-05	1.20514839393891e-05	5.07493363404803e-05	2.83611387083134e-05	0	1.34968134866909e-05	1.36155813081669e-05	0	6.31839406804707e-05	0.000111604950617041	0.000256692995177767	4.72312174731889e-05	3.12140063489289e-05	8.52206352671715e-05	2.77401110583505e-05	3.31586308901786e-05	3.05900470474924e-05	2.88213106630482e-05	1.51626574073372e-05	2.77077867539462e-05	2.9609122570664e-05	0	1.16094758089483e-05	2.85808449390915e-05	1.52151999847848e-05	1.53972144514406e-05	6.57731791363365e-05	3.26184161765599e-05	1.69284603266595e-05	0	0	0
k__Bacteria|p__Actinomycetota|c__Actinomycetes|o__Kitasatosporales|f__Streptomycetaceae|g__Streptomyces|s__Streptomyces_griseocarneus	0	0	0	8.7367667767764e-06	1.56156727409268e-05	0	0	9.45371290277114e-06	2.60362225116838e-05	9.27905927209998e-06	0	0	0	8.92839604936332e-06	0	0	9.36420190467867e-06	8.61781704948925e-06	0	1.00480699667208e-05	8.74001344214067e-06	0	0	8.65868336060819e-06	0	0	0	8.93151404346611e-06	9.5094999904905e-06	0	0	0	0	0	2.19729627924497e-05	0
k__Bacteria|p__Actinomycetota|c__Actinomycetes|o__Kitasatosporales|f__Streptomycetaceae|g__Streptomyces|s__Streptomyces_griseochromogenes	7.24810255029665e-06	1.43845291512073e-05	7.98327503879373e-06	1.82677850787143e-05	2.83921322562305e-05	1.2854916202015e-05	5.97051015770356e-06	6.87542756565174e-06	1.83785100082474e-05	2.10887710729545e-05	2.81388680368783e-05	0	0	2.05353109135356e-05	2.29725248602671e-05	2.26316250392363e-05	3.74568076187147e-05	3.25561977425149e-05	5.71119933554275e-06	2.91394029034903e-05	0	5.57831819284804e-06	2.84299826387573e-05	2.59760500818246e-05	1.38792762049988e-05	1.21725158503546e-05	2.7088776887546e-05	1.96493308956254e-05	1.33132999866867e-05	6.73628132250524e-06	2.26095303281157e-05	0	4.08274631407671e-05	1.33742250263514e-05	7.32432093081656e-06	1.03144089714729e-05
k__Bacteria|p__Actinomycetota|c__Actinomycetes|o__Kitasatosporales|f__Streptomycetaceae|g__Streptomyces|s__Streptomyces_griseoflavus	0.000158422812885055	0.000148640134562475	0.000333301732869638	0	0	0.000114087381292883	0	0	0	0	0	0.000341415671954816	0	0	0	0	0	0	0	0.000150721049500812	0	0	0	0	0	0.000127811416428723	0	0	0	0	0	0	0	0	0	0
k__Bacteria|p__Actinomycetota|c__Actinomycetes|o__Kitasatosporales|f__Streptomycetaceae|g__Streptomyces|s__Streptomyces_griseofuscus	0	0	0	0.000100075692170348	0.000119246955476168	0	0	0	0	0.000259813659618799	0.000405744322983374	0	0	0	0.000480425411208195	0.00115913279548784	0.000970755597451689	0.000475895008177351	0.000108512787375312	0	0	0.000121793280543849	0.000287142824651448	0.000278809604211584	0.000738377494105934	0	0.000219806075316087	0	0	0.000119328411998664	0	0	0	0	0	0
k__Bacteria|p__Actinomycetota|c__Actinomycetes|o__Kitasatosporales|f__Streptomycetaceae|g__Streptomyces|s__Streptomyces_griseoruber	0	0	0	0	0	0	0	0	0.000214415950096219	0	0	0	0	0	0	0	0.000513990637879029	0	0	0	0	0.000452773493319499	0	0	0.000247976401529311	0	0	0	0	0	0	0	0.000295750159824581	0	0	0
k__Bacteria|p__Actinomycetota|c__Actinomycetes|o__Kitasatosporales|f__Streptomycetaceae|g__Streptomyces|s__Streptomyces_griseorubiginosus	0.00489454010789318	0.00470086412661454	0.00461732670056232	0.00489497214957027	0.00494945845556738	0.00514598364211913	0.0081228790695557	0.00818089937467986	0.00904835309406045	0.00418907348593168	0.0028256869741549	0.00395066706119144	0.00280862807282866	0.00265441214547571	0.00296645212326058	0.00315366775003272	0.00318590958134734	0.00278642751266819	0.00235464589748234	0.0024688107908233	0.00273212820201317	0.00154798329851533	0.00127271555612837	0.00127542405901759	0.00197178250619016	0.00194151627813155	0.00190163213750573	0.000837776017277121	0.000644744099355256	0.000656306265992654	0.000961932744868921	0.000592567893874171	0.000663197328091485	0.000458903096216682	0.000452015234587536	0.00086769965472516
k__Bacteria|p__Actinomycetota|c__Actinomycetes|o__Kitasatosporales|f__Streptomycetaceae|g__Streptomyces|s__Streptomyces_griseovariabilis	0	0	0	1.42965274529068e-05	0	0	0	0	0	0	0	0	0	0	0	0	0	0	0	0	0	0	0	0	0	0	0	0	8.55854999144145e-06	0	0	0	0	0	0	0
k__Bacteria|p__Actinomycetota|c__Actinomycetes|o__Kitasatosporales|f__Streptomycetaceae|g__Streptomyces|s__Streptomyces_griseoviridis	8.2835457717676e-06	7.67174888064389e-06	1.69644594574367e-05	1.35022759277454e-05	4.4717608303563e-05	1.36583484646409e-05	1.4179961624546e-05	7.73485601135821e-06	2.06758237592783e-05	7.59195758626362e-06	1.54309921492558e-05	0	1.73246288962581e-05	0	7.99044342965813e-06	5.8055038144128e-05	6.55494133327507e-05	4.97918318414935e-05	1.9581254864718e-05	8.03845597337663e-06	2.18500336053517e-05	4.92751440368243e-05	5.5912299189556e-05	2.16467084015205e-05	1.57298463656653e-05	6.95572334305975e-06	0	3.57260561738644e-05	7.6075999923924e-06	2.30958216771608e-05	8.22164739204206e-06	0	8.96212605529034e-06	2.2569004731968e-05	8.37065249236178e-06	3.61004314001552e-05
k__Bacteria|p__Actinomycetota|c__Actinomycetes|o__Kitasatosporales|f__Streptomycetaceae|g__Streptomyces|s__Streptomyces_griseus	0.000339625376642472	2.78100896923341e-05	5.089337837231e-05	2.62103003303292e-05	0.000229266467969061	0	1.3433647854833e-05	1.46102835770099e-05	0.000122523400054982	3.20549320308908e-05	1.63386975698003e-05	2.05933262448937e-05	3.15919703402353e-05	0.000275887437925326	0	0.000153501456787864	0	0	0.000257819855718787	0	1.48580228516391e-05	1.48755151809281e-05	1.51626574073372e-05	1.47197617130339e-05	1.75804165263318e-05	0	0	0	1.52151999847848e-05	0.000178030292094781	0	0	0	0	0	0
k__Bacteria|p__Actinomycetota|c__Actinomycetes|o__Kitasatosporales|f__Streptomycetaceae|g__Streptomyces|s__Streptomyces_harbinensis	2.38151940938319e-05	3.5481838572978e-05	3.09351907753257e-05	3.65355701574286e-05	1.06470495960864e-05	4.41887744444266e-05	5.59735327284709e-05	2.06262826969552e-05	6.12617000274912e-06	2.10887710729545e-05	3.54005114012339e-05	8.12894457035276e-05	1.52864372614042e-05	0.00011428346943185	5.9928325722436e-05	0.000180069016616533	0.000146705829839966	0.000126394650059176	2.2844797342171e-05	7.03364897670455e-06	0	5.57831819284804e-06	1.42149913193786e-05	2.59760500818246e-05	6.47699556233275e-06	1.21725158503546e-05	7.97184005547781e-05	3.84055103869043e-05	2.75775499724224e-05	2.7907451193236e-05	2.15818244041104e-05	7.24853692812441e-06	7.96633427136919e-06	1.33742250263514e-05	2.30192943539949e-05	3.09432269144188e-05
k__Bacteria|p__Actinomycetota|c__Actinomycetes|o__Kitasatosporales|f__Streptomycetaceae|g__Streptomyces|s__Streptomyces_hawaiiensis	7.14455822814956e-05	5.56201793846682e-05	0.000105778394264017	6.90998826890497e-05	5.32352479804321e-05	4.98128002828082e-05	6.41829841953133e-05	5.58628489709204e-05	8.80636937895186e-05	6.15792115330271e-05	3.72159222423229e-05	3.57673561095522e-05	0	4.55348198517529e-05	3.99522171482906e-05	5.21511359599794e-05	5.93066120629649e-05	7.08576068513561e-05	0.000143595869007932	0.000107514348643912	0.000145958224483749	9.85502880736487e-05	8.43422818283132e-05	0.000155856300490947	4.62642540166625e-05	4.95595288193007e-05	5.57254838829517e-05	8.0383626391195e-05	4.56455999543544e-05	5.29279246768269e-05	8.01610620724101e-05	1.99334765523421e-05	9.55960112564303e-05	6.10199016827283e-05	0.000103586824592977	6.96222605574422e-05
k__Bacteria|p__Actinomycetota|c__Actinomycetes|o__Kitasatosporales|f__Streptomycetaceae|g__Streptomyces|s__Streptomyces_hiroshimensis	0	7.95943946366804e-05	0	6.67171281135653e-05	0.000121376365395385	0	0	7.64891316678756e-05	0	0	0	0	0	0	0	0	0	0.000136927537564107	0	0	0	0	0	0	0	0	0	0	0	0	0	0	0	0	8.89381827313439e-05	0
k__Bacteria|p__Actinomycetota|c__Actinomycetes|o__Kitasatosporales|f__Streptomycetaceae|g__Streptomyces|s__Streptomyces_huasconensis	0	0	2.99372813954765e-05	0	0	0	0	0	1.53154250068728e-05	0	0	0	0	8.03555644442698e-06	0	0	2.8092605714036e-05	2.48959159207467e-05	1.38700555291753e-05	9.04326297004871e-06	1.57320241958532e-05	2.32429924702002e-05	1.70579895832544e-05	1.64514983851556e-05	0	0	0	1.69698766825856e-05	8.55854999144145e-06	7.69860722572028e-06	9.24935331604732e-06	0	0	8.35889064146963e-06	0	1.28930112143412e-05
k__Bacteria|p__Actinomycetota|c__Actinomycetes|o__Kitasatosporales|f__Streptomycetaceae|g__Streptomyces|s__Streptomyces_humidus	0	0	0	0	0	0	0	0	0	0	0	0	0	0	0	0.000103318288222601	0	0	0	0	0	0	5.21216348377217e-05	0	4.90401092576623e-05	0	0	0	0	0	0	0	0	0	0	0
k__Bacteria|p__Actinomycetota|c__Actinomycetes|o__Kitasatosporales|f__Streptomycetaceae|g__Streptomyces|s__Streptomyces_hygroscopicus	8.3870900939147e-05	8.72661435173242e-05	0.000184613235272105	0.000382034983602677	0.000342834996993983	0.000381630324747321	0.00027613609479379	0.000156415977118577	0.000160046191321821	0.000224384524216236	0.000112555472147513	0.000203765543896843	0.000983427463817003	0.000197317552690929	0.000165801701165406	0.000735035821926502	0.000466129161477338	0.000765070646949101	0.000149307068343475	0.000390869921705439	9.43921451751193e-05	0.000239867682292466	0.000375275770831596	0.000506532976595579	0.000212815568476648	6.34709755054202e-05	0.000222127970477877	0.000187561794912788	0.000193993799806006	0.000108742827063299	0.000136684887892699	0.000182119490319126	0.000296745951608502	0.000447200649318625	0.000153810739547148	0.000143112424479187
k__Bacteria|p__Actinomycetota|c__Actinomycetes|o__Kitasatosporales|f__Streptomycetaceae|g__Streptomyces|s__Streptomyces_incarnatus	2.27797508723609e-05	6.7127802705634e-06	2.2951915736532e-05	1.66792820283913e-05	4.96862314484033e-06	1.92823743030225e-05	0	2.06262826969552e-05	1.14865687551546e-05	6.74840674334544e-06	6.35393794381122e-06	8.67087420837628e-06	7.13367072198862e-06	6.24987723455432e-06	0	7.87186957886482e-06	0	1.34054931880944e-05	1.6317712387265e-05	0	1.22360188189969e-05	1.20863560845041e-05	6.63366261571003e-06	6.06107835242573e-06	1.38792762049988e-05	0	0	6.25205983042627e-06	0	5.77395541929021e-06	7.1939414680368e-06	0	1.59326685427384e-05	5.85122344902874e-06	3.03436152848115e-05	0
k__Bacteria|p__Actinomycetota|c__Actinomycetes|o__Kitasatosporales|f__Streptomycetaceae|g__Streptomyces|s__Streptomyces_iranensis	9.31898899323856e-05	0.000132337668191107	9.67972098453739e-05	0.000222390427045218	0.000202293942325642	0.00015024183311105	7.46313769712945e-05	4.81279929595622e-05	5.7432843775773e-05	3.71162370883999e-05	4.81083872888564e-05	1.95094669688466e-05	3.7706545244797e-05	4.37491406418802e-05	7.4910407153045e-05	0.000131853815445986	6.4508946454453e-05	0.000127352185286897	4.73213659230685e-05	7.83749457404222e-05	2.09760322611376e-05	3.71887879523203e-05	1.99009878471301e-05	5.19521001636491e-05	2.2206841927998e-05	3.39091512974163e-05	1.3157405916808e-05	0	1.33132999866867e-05	4.04176879350315e-05	7.1939414680368e-06	1.54031409722644e-05	3.88358795729248e-05	4.59738985280829e-05	1.46486418616331e-05	1.93395168215117e-05
k__Bacteria|p__Actinomycetota|c__Actinomycetes|o__Kitasatosporales|f__Streptomycetaceae|g__Streptomyces|s__Streptomyces_kanamyceticus	0	0	0	0	1.06470495960864e-05	0	5.22419638799062e-06	0	0	0	1.27078758876224e-05	0	0	0	0	6.88788588150672e-06	6.24280126978578e-06	0	0	0	0	0	1.99009878471301e-05	6.06107835242573e-06	0	0	0	1.25041196608525e-05	0	0	0	0	0	0	0	0
k__Bacteria|p__Actinomycetota|c__Actinomycetes|o__Kitasatosporales|f__Streptomycetaceae|g__Streptomyces|s__Streptomyces_kaniharaensis	0	0	9.97909379849216e-06	0	6.38822975765186e-06	0	0	0	0	0	0	0	0	0	0	0	0	0	0	0	0	1.95241136749681e-05	0	0	0	0	0	0	0	0	0	0	0	0	0	0
k__Bacteria|p__Actinomycetota|c__Actinomycetes|o__Kitasatosporales|f__Streptomycetaceae|g__Streptomyces|s__Streptomyces_katrae	4.03822856373671e-05	0	1.99581875969843e-05	2.30332942296832e-05	3.54901653202881e-05	4.01716131312969e-05	2.31357268611013e-05	1.80479973598358e-05	7.6577125034364e-06	0	9.0770542054446e-06	3.46834968335051e-05	2.03819163485389e-05	8.03555644442698e-06	2.89653574325107e-05	8.85585327622292e-06	1.87284038093573e-05	4.02164795642832e-05	0	9.04326297004871e-06	0	2.41727121690082e-05	8.52899479162718e-06	0	0	7.82518876094222e-06	0	8.03836263911949e-06	1.71170999828829e-05	0	0	9.96673827617107e-06	0	1.67177812829393e-05	9.416984053907e-06	1.28930112143412e-05
k__Bacteria|p__Actinomycetota|c__Actinomycetes|o__Kitasatosporales|f__Streptomycetaceae|g__Streptomyces|s__Streptomyces_koyangensis	0	5.17843049443463e-05	0	6.43343735380808e-05	2.12940991921729e-05	7.39157681615863e-05	4.47788261827767e-05	2.66422818169005e-05	0	0	2.63234571957893e-05	0	0	0	2.89653574325107e-05	3.05034946181012e-05	5.72256783063696e-05	2.58534511484678e-05	2.12130261034445e-05	0	0	0	0	2.42443134097029e-05	2.68332673296643e-05	0	0	5.269593285645e-05	0	0	2.7748059948142e-05	5.79882954249953e-05	0	2.42407828602619e-05	0	0
k__Bacteria|p__Actinomycetota|c__Actinomycetes|o__Kitasatosporales|f__Streptomycetaceae|g__Streptomyces|s__Streptomyces_laurentii	0	1.91793722016097e-05	1.99581875969843e-05	0	7.09803306405762e-06	1.60686452525188e-05	0	9.45371290277114e-06	7.6577125034364e-06	9.27905927209998e-06	9.0770542054446e-06	0	0	0	0	0	9.36420190467867e-06	7.66028182176822e-06	0	9.04326297004871e-06	2.6220040326422e-05	8.36747728927206e-06	0	2.51101817457637e-05	9.25285080333251e-06	0	0	1.69698766825856e-05	8.55854999144145e-06	0	9.24935331604732e-06	9.96673827617107e-06	0	0	0	0
k__Bacteria|p__Actinomycetota|c__Actinomycetes|o__Kitasatosporales|f__Streptomycetaceae|g__Streptomyces|s__Streptomyces_lavendulae	9.31898899323856e-06	1.63024663713683e-05	0.000157669682016176	0.000100075692170348	0.000127054791846631	7.23089036363344e-06	1.4179961624546e-05	4.38308507310298e-05	1.37838825061855e-05	4.2177542145909e-05	1.63386975698003e-05	7.47862900472454e-05	4.99356950539204e-05	8.03555644442698e-06	8.98924885836539e-06	4.72312174731889e-05	0.000105087154708061	7.66028182176822e-06	0	1.70817189434253e-05	7.86601209792661e-06	3.06807500606642e-05	7.5813287036686e-06	0	8.32756572299926e-06	6.69488371769501e-05	1.93491263482471e-05	1.6076725278239e-05	7.6075999923924e-06	6.06265319025472e-05	8.22164739204206e-06	0	1.89200438945018e-05	0	9.416984053907e-06	1.1603710092907e-05
k__Bacteria|p__Actinomycetota|c__Actinomycetes|o__Kitasatosporales|f__Streptomycetaceae|g__Streptomyces|s__Streptomyces_leeuwenhoekii	0	0	0	0	0	0	0	0	1.30181112558419e-05	0	0	1.95094669688466e-05	0	0	0	0	4.89019432799886e-05	2.96835920593519e-05	1.14223986710855e-05	1.60769119467533e-05	0	3.99779470487443e-05	0	1.38538933769731e-05	3.05344076509973e-05	0	1.16094758089483e-05	0	0	0	0	0	1.69284603266595e-05	0	0	0
k__Bacteria|p__Actinomycetota|c__Actinomycetes|o__Kitasatosporales|f__Streptomycetaceae|g__Streptomyces|s__Streptomyces_liangshanensis	0	6.7127802705634e-06	0	0	4.96862314484033e-06	0	0	0	6.12617000274912e-06	0	6.35393794381122e-06	0	7.13367072198862e-06	0	0	0	0	0	0	7.03364897670455e-06	0	5.57831819284804e-06	0	6.06107835242573e-06	1.38792762049988e-05	0	4.64379032357931e-06	0	6.65664999334335e-06	0	0	0	0	0	0	0
k__Bacteria|p__Actinomycetota|c__Actinomycetes|o__Kitasatosporales|f__Streptomycetaceae|g__Streptomyces|s__Streptomyces_libani	0	0	3.89184658141194e-05	2.46217972800062e-05	5.74940678188667e-05	0	2.6867295709666e-05	0	0	0	0	0	0	3.66064238023896e-05	0	9.15104838543035e-05	0	7.46877477622402e-05	0	0	0	2.97510303618562e-05	3.41159791665087e-05	0	0	0	0	0	0	0	0	7.0673235049213e-05	0	0	0	0
k__Bacteria|p__Actinomycetota|c__Actinomycetes|o__Kitasatosporales|f__Streptomycetaceae|g__Streptomyces|s__Streptomyces_liliifuscus	1.03544322147095e-05	1.82204035915292e-05	3.09351907753257e-05	7.94251525161491e-06	1.84548859665498e-05	2.49064001414041e-05	3.73156884856473e-06	9.45371290277114e-06	1.99100525089346e-05	8.4355084291818e-06	4.5385271027223e-06	1.08385927604704e-05	1.52864372614042e-05	1.78567920987266e-05	3.49581900047543e-05	5.90390218414861e-05	6.76303470893459e-05	7.94754239008453e-05	3.01877679164403e-05	2.31105609234578e-05	2.18500336053517e-05	2.04538333737761e-05	1.32673252314201e-05	2.07808400654596e-05	1.38792762049988e-05	1.65198429397669e-05	1.78011962403874e-05	8.03836263911949e-06	1.8068049981932e-05	1.34725626450105e-05	1.95264125560999e-05	2.08395436683577e-05	9.95791783921149e-06	2.1733115667821e-05	1.04633156154522e-05	1.28930112143412e-05
k__Bacteria|p__Actinomycetota|c__Actinomycetes|o__Kitasatosporales|f__Streptomycetaceae|g__Streptomyces|s__Streptomyces_lincolnensis	0	5.27432735544267e-05	3.89184658141194e-05	5.95688643871118e-05	7.52391504790108e-05	5.06162325454341e-05	5.59735327284709e-05	4.0393136948204e-05	8.42348375378004e-05	2.19323219158727e-05	3.44928059806895e-05	1.40901705886115e-05	5.19738866887742e-05	1.0714075259236e-05	5.09390768640706e-05	0.00011414210889354	0.000159191432379537	0.000135970002336386	5.71119933554275e-05	0.000131629716564042	0.00010313215861726	8.27450531939126e-05	8.7185280092189e-05	5.88790468521357e-05	2.31321270083313e-05	4.17343400583585e-05	4.79858333436529e-05	5.98411440912229e-05	2.28227999771772e-05	3.94553620318164e-05	1.84987066320946e-05	6.43307652371042e-05	4.58064220603729e-05	3.25996735017315e-05	5.23165780772611e-05	1.67609145786435e-05
k__Bacteria|p__Actinomycetota|c__Actinomycetes|o__Kitasatosporales|f__Streptomycetaceae|g__Streptomyces|s__Streptomyces_lividans	0.000739306460130259	0	0.000871174888608365	0.00178150617093722	0.000315152668044158	0.000752816030080504	0.00169786382609695	0.00097802957121396	0.00106978243673006	0.000345855845596454	0.00120089427138032	0.000243868337110583	0.000629801215169853	0.00120801198547886	0.000209749140028526	0.000251899826523674	0.000212255243172716	0.000622397898018668	0.000288823509254591	0	0.000901969387228918	0.000485313682777779	0.000189533217591715	0.000183564087244894	0.000388619733739965	0.000321702204616514	0.000144731465084888	0	0	0.000157821448127266	0.000196291831485004	0.000192992295711313	0.000422215716382567	0	0.000921818105721341	0
k__Bacteria|p__Actinomycetota|c__Actinomycetes|o__Kitasatosporales|f__Streptomycetaceae|g__Streptomyces|s__Streptomyces_lunaelactis	1.44962051005933e-05	3.26049327427365e-05	2.7941462635778e-05	3.97125762580746e-05	3.12313454818535e-05	4.65990712323044e-05	2.83599232490919e-05	5.24251351880945e-05	8.42348375378004e-05	3.88033387742363e-05	3.90313330834118e-05	2.49287633490818e-05	1.42673414439772e-05	3.66064238023896e-05	2.09749140028526e-05	4.8215201170547e-05	1.9768870687655e-05	1.72356340989785e-05	2.12130261034445e-05	1.3062490956737e-05	1.83540282284954e-05	3.53293485547042e-05	2.55869843748815e-05	2.94395234260678e-05	6.47699556233275e-06	2.34755662828267e-05	1.93491263482471e-05	4.19781160042907e-05	1.23623499876376e-05	1.25102367417955e-05	6.16623554403155e-06	2.89941477124977e-05	4.48106302764517e-05	1.83895594112332e-05	1.46486418616331e-05	9.02510785003881e-06
k__Bacteria|p__Actinomycetota|c__Actinomycetes|o__Kitasatosporales|f__Streptomycetaceae|g__Streptomyces|s__Streptomyces_lusitanus	0	0	0.000112763759922961	0	0	0	0	0	0	0	0	0	0	0	0	0	0	0	0	0	0	0	0	0	0.000252602826930977	0	0	0	0	0	0	0	0	0	0	0
k__Bacteria|p__Actinomycetota|c__Actinomycetes|o__Kitasatosporales|f__Streptomycetaceae|g__Streptomyces|s__Streptomyces_luteoverticillatus	0	0	0	0	1.91646892729556e-05	2.16926710909003e-05	0	2.49234249254876e-05	0	0	1.1800170467078e-05	0	0	0	0	1.27917880656553e-05	0	1.05328875049313e-05	9.790627432359e-06	1.2057683960065e-05	0	0	0	1.03904200327298e-05	1.20287060443323e-05	0	8.51361559322873e-06	0	0	0	0	0	0	0	0	0
k__Bacteria|p__Actinomycetota|c__Actinomycetes|o__Kitasatosporales|f__Streptomycetaceae|g__Streptomyces|s__Streptomyces_lydicus	6.83392526170827e-05	3.06869955225756e-05	5.48850158917069e-05	5.00378460851739e-05	1.27764595153037e-05	6.10608519595713e-05	4.0300943564499e-05	3.26582809368458e-05	2.7567765012371e-05	1.51839151725272e-05	4.72006818683119e-05	0.000104050490500515	7.23558030373132e-05	6.51772911603522e-05	1.69796922880235e-05	0.000136773733932776	0.00015815096550124	0.000161823453484854	7.58773626007823e-05	6.83268757737014e-05	2.79680430148502e-05	4.18373864463603e-05	9.66619409717747e-05	3.03053917621286e-05	1.57298463656653e-05	7.042669884848e-05	2.39929166718264e-05	1.6076725278239e-05	1.61661499838338e-05	4.33046656446766e-05	0	0	3.58485042211614e-05	4.5138009463936e-05	1.67413049847236e-05	4.5125539250194e-05
k__Bacteria|p__Actinomycetota|c__Actinomycetes|o__Kitasatosporales|f__Streptomycetaceae|g__Streptomyces|s__Streptomyces_malaysiensis	6.93746958385537e-05	6.52098654854731e-05	0	0	0	7.23089036363344e-05	0	7.47702747764627e-05	0	0	0	9.3211897740045e-05	0	0	8.09032397252886e-05	9.83983697358102e-05	0	0.000160865918257133	5.46643364973378e-05	0	0	0	0	0	0	0	0	8.0383626391195e-05	0	0	7.50225324523838e-05	0	0	0	0	0
k__Bacteria|p__Actinomycetota|c__Actinomycetes|o__Kitasatosporales|f__Streptomycetaceae|g__Streptomyces|s__Streptomyces_marincola	0	0	0	5.55976067613044e-06	0	5.62402583838157e-06	0	6.87542756565174e-06	0	0	1.36155813081669e-05	0	0	0	0	0	0	0	4.8953137161795e-06	0	0	0	0	5.19521001636491e-06	0	0	4.64379032357931e-06	0	0	0	0	7.24853692812441e-06	0	0	0	0
k__Bacteria|p__Actinomycetota|c__Actinomycetes|o__Kitasatosporales|f__Streptomycetaceae|g__Streptomyces|s__Streptomyces_miharaensis	5.17721610735475e-06	1.05486547108853e-05	1.89602782171351e-05	3.41528155819441e-05	1.13568529024922e-05	2.16926710909003e-05	0	0	3.8288562517182e-06	3.12113811879726e-05	4.5385271027223e-06	2.16771855209407e-05	0	1.96424713085993e-05	4.99402714353633e-06	1.08238206709391e-05	0	0	2.20289117228078e-05	1.2057683960065e-05	5.2440080652844e-06	4.92751440368243e-05	4.73833043979288e-05	3.11712600981895e-05	2.2206841927998e-05	2.52144971185916e-05	2.55408467796862e-05	3.92986617912509e-05	4.18417999581582e-05	3.07944289028811e-05	1.13047651640578e-05	5.43640269609331e-06	0.000166297227914832	0	6.27798936927133e-06	0
k__Bacteria|p__Actinomycetota|c__Actinomycetes|o__Kitasatosporales|f__Streptomycetaceae|g__Streptomyces|s__Streptomyces_mirabilis	0	0.00037399775793139	0.000481990230467171	0.000428101572062044	0	0.000208088956020118	0.000160457460488283	0.000643711905834144	0	0.000186424736284918	0.000388497919993029	0.000535426482367235	0.000686870580945762	0.000446419802468166	0	0.000851145898214758	0.000235145514495264	0	0.000157465924537107	0.000707384125657144	0.000170430262121743	0.000352363765848234	0	0	0	0.000174762548994376	0.000318873602219113	0.000462652427451544	0.000214914699785085	0.000170331684869061	0	0.000208395436683577	0	0	0	0.000279778343351203
k__Bacteria|p__Actinomycetota|c__Actinomycetes|o__Kitasatosporales|f__Streptomycetaceae|g__Streptomyces|s__Streptomyces_mobaraensis	0	1.34255605411268e-05	0	3.41528155819441e-05	0	0	0	0	0	0	1.36155813081669e-05	4.66059488700225e-05	1.52864372614042e-05	0	0	0	0	7.08576068513561e-05	1.9581254864718e-05	0	0	4.46265455427843e-05	0	2.33784450736421e-05	0	0	8.51361559322873e-06	0	0	1.34725626450105e-05	1.43878829360736e-05	0	0	1.08665578339105e-05	0	0
k__Bacteria|p__Actinomycetota|c__Actinomycetes|o__Kitasatosporales|f__Streptomycetaceae|g__Streptomyces|s__Streptomyces_muensis	0.000106650651811508	9.30199551778072e-05	0	0	7.02705273341704e-05	7.87363617373419e-05	7.91092595895722e-05	0	0	0	0	5.52768230783988e-05	0	8.48197624689515e-05	0	0.000141693652419567	0	0	0	0	0	4.18373864463603e-05	9.28712766199404e-05	0.000208674268990657	9.06779378726586e-05	8.25992146988346e-05	3.40544623729149e-05	0.000126827499417219	0	0	4.83021784282471e-05	0	0	8.69324626712841e-05	5.23165780772611e-05	0.000207577480550893
k__Bacteria|p__Actinomycetota|c__Actinomycetes|o__Kitasatosporales|f__Streptomycetaceae|g__Streptomyces|s__Streptomyces_murinus	0	6.04150224350706e-05	0	0.000142171023003907	5.46548545932437e-05	0	5.22419638799062e-05	0.000204543970078139	0	0.0001206277705373	0.000314066075508383	0	0.00014674979770948	6.96414891850339e-05	0.000146824398019968	8.6590565367513e-05	0	0	0.000203155519221449	7.33509107570618e-05	0.000278806428804287	0.000113425803254577	0.000132673252314201	0	6.75458108643273e-05	0	0.000100615457010885	0	0	0.000111629804772944	0	6.79550337011664e-05	0.000221065776030495	0	0.000206127317624409	0
k__Bacteria|p__Actinomycetota|c__Actinomycetes|o__Kitasatosporales|f__Streptomycetaceae|g__Streptomyces|s__Streptomyces_nanchangensis	1.34607618791224e-05	0	1.3970731317889e-05	1.03252698270994e-05	0	1.20514839393891e-05	0	0	0	0	0	0	0	2.58923485431536e-05	0	0	0	1.24479579603734e-05	0	0	1.13620174747829e-05	1.11566363856961e-05	0	2.42443134097029e-05	0	0	0	0	0	0	1.33601770120684e-05	0	0	0	0	0
k__Bacteria|p__Actinomycetota|c__Actinomycetes|o__Kitasatosporales|f__Streptomycetaceae|g__Streptomyces|s__Streptomyces_neyagawaensis	0	0	2.69435532559288e-05	0	7.52391504790108e-05	2.08892388282744e-05	0	0	0	0	2.3600340934156e-05	2.92642004532699e-05	0	0	0	0	2.49712050791431e-05	2.10657750098626e-05	2.03971404840813e-05	0	0	0	0	0	0	0	0	0	2.37737499762263e-05	0	0	0	0	0	0	0
k__Bacteria|p__Actinomycetota|c__Actinomycetes|o__Kitasatosporales|f__Streptomycetaceae|g__Streptomyces|s__Streptomyces_nigra	0.00169502055354795	0.00135406367743365	0.00174733932411598	0.00109050734404673	0.00154311238812613	0.00107258207060563	0.00123067140625665	0.001036470705522	0.00070680686406718	0.00110842580759449	0.00113281636483949	0.00136457882854322	0.000783684683601322	0.000927660349528849	0.000896927274979125	0.00154387042115486	0.00129954313099374	0.00150141523706657	0.00190427703559383	0.00125098471085674	0.00144996823005114	0.00200819454942529	0.00136558683274831	0.00151007437809007	0.00133333580076021	0.00156590721760633	0.00131264473146508	0.000926198006307435	0.000918617699081382	0.000912284956247853	0.00123530252065432	0.00131289125110653	0.00169583340801772	0.00119532136173016	0.000984597999414054	0.00358941432207258
k__Bacteria|p__Actinomycetota|c__Actinomycetes|o__Kitasatosporales|f__Streptomycetaceae|g__Streptomyces|s__Streptomyces_nitrosporeus	0	0	3.89184658141194e-05	4.2095330833559e-05	0	2.08892388282744e-05	1.04483927759812e-05	0	2.06758237592783e-05	3.54291354025636e-05	0	0	0	0	0	3.73913804996079e-05	1.14451356612739e-05	2.01082397821416e-05	1.9581254864718e-05	1.10528769633929e-05	2.27240349495658e-05	1.02269166868881e-05	0	2.16467084015205e-05	2.40574120886645e-05	2.17366354470617e-05	1.78011962403874e-05	1.07178168521593e-05	2.28227999771772e-05	0	0	0	0	0	0	1.80502157000776e-05
k__Bacteria|p__Actinomycetota|c__Actinomycetes|o__Kitasatosporales|f__Streptomycetaceae|g__Streptomyces|s__Streptomyces_niveus	3.20987398655995e-05	3.64408071830585e-05	9.97909379849216e-06	2.30332942296832e-05	7.09803306405762e-06	1.52652129898928e-05	0	9.45371290277114e-06	1.60811962572164e-05	2.53065252875454e-05	1.90618138314337e-05	2.38449040730348e-05	2.14010121659659e-05	8.92839604936332e-06	9.98805428707266e-06	4.03433315916822e-05	2.60116719574407e-05	5.17069022969355e-05	5.95596502135173e-05	5.52643848169644e-05	8.82741357656208e-05	6.69398183141765e-05	6.44412939811831e-05	0.000119489830376393	9.25285080333251e-05	1.4780912104002e-05	4.87597983975828e-05	2.59013907260517e-05	2.56756499743243e-05	1.82841921610857e-05	2.98034717961525e-05	1.99334765523421e-05	3.28611288693979e-05	0	1.04633156154522e-05	2.83646246715505e-05
k__Bacteria|p__Actinomycetota|c__Actinomycetes|o__Kitasatosporales|f__Streptomycetaceae|g__Streptomyces|s__Streptomyces_nodosus	6.2126593288257e-06	1.72614349814488e-05	0	3.01815579561367e-05	9.2274429832749e-06	0	4.47788261827767e-06	5.1565706742388e-06	3.98201050178693e-05	5.06130505750908e-06	5.44623252326676e-06	2.16771855209407e-05	1.9362820531112e-05	1.0714075259236e-05	5.9928325722436e-06	5.90390218414861e-06	5.20233439148815e-06	0	1.87653692453548e-05	1.70817189434253e-05	3.8456059145419e-05	4.64859849404003e-06	1.13719930555029e-05	2.07808400654596e-05	5.5517104819995e-06	2.08671700291793e-05	1.3157405916808e-05	1.6076725278239e-05	1.71170999828829e-05	2.30958216771608e-05	1.84987066320946e-05	6.34246981210886e-06	5.9747507035269e-06	1.08665578339105e-05	1.98802996693592e-05	0
k__Bacteria|p__Actinomycetota|c__Actinomycetes|o__Kitasatosporales|f__Streptomycetaceae|g__Streptomyces|s__Streptomyces_nojiriensis	0	0	2.09560969768335e-05	2.30332942296832e-05	2.27137058049844e-05	2.570983240403e-05	7.46313769712945e-06	9.45371290277114e-06	7.6577125034364e-06	2.69936269733818e-05	9.0770542054446e-06	0	1.01909581742695e-05	2.85708673579626e-05	0	0	1.9768870687655e-05	8.61781704948925e-06	1.55018267679018e-05	2.00961399334416e-05	0	8.36747728927206e-06	1.89533217591715e-05	3.55006017784936e-05	2.86838374903308e-05	1.65198429397669e-05	6.96568548536896e-06	8.93151404346611e-06	1.9018999980981e-05	8.66093312893531e-06	9.24935331604732e-06	2.08395436683577e-05	9.95791783921149e-06	0	1.04633156154522e-05	0
k__Bacteria|p__Actinomycetota|c__Actinomycetes|o__Kitasatosporales|f__Streptomycetaceae|g__Streptomyces|s__Streptomyces_noursei	1.65670915435352e-05	3.83587444032194e-05	4.49059220932147e-05	0	2.41333124177959e-05	0	3.50767471765084e-05	2.7501710262607e-05	2.22073662599656e-05	0	1.27078758876224e-05	0	1.42673414439772e-05	3.30350653826443e-05	2.89653574325107e-05	1.57437391577296e-05	1.45665362961668e-05	2.96835920593519e-05	5.8743764594154e-05	4.62211218469156e-05	4.98180766202018e-05	1.11566363856961e-05	2.93776487267158e-05	2.51101817457637e-05	0	0	2.47668817257563e-05	2.76876935347449e-05	1.61661499838338e-05	1.34725626450105e-05	1.33601770120684e-05	7.61096377453064e-05	3.58485042211614e-05	0	2.8250952161721e-05	0
k__Bacteria|p__Actinomycetota|c__Actinomycetes|o__Kitasatosporales|f__Streptomycetaceae|g__Streptomyces|s__Streptomyces_olivaceus	0.000196734212079481	0.000120830044870141	0.000225527519845923	0.000142965274529068	5.39450512868379e-05	0.000257901756302926	5.22419638799062e-05	0.000202825113186726	0.000110271060049484	0.000242099091917518	0.000124355642614591	0.000169082047063337	0	0.000206245948740293	0.000580305954078922	0.000426064940956058	0	0.000280557821722261	0	7.23461037603897e-05	0.000111872172059401	5.57831819284804e-05	0.000131725586226242	0.00012641677706488	6.6620525783994e-05	0.000224322077813677	9.98414919569552e-05	6.96658095390356e-05	0.000134083949865916	5.5814902386472e-05	6.7828590984347e-05	6.70489665851508e-05	0	0	0	0.000272042536622598
k__Bacteria|p__Actinomycetota|c__Actinomycetes|o__Kitasatosporales|f__Streptomycetaceae|g__Streptomyces|s__Streptomyces_olivoreticuli	0	0	8.98118441864294e-06	0	1.34862628217095e-05	0	0	0	0	0	0	0	0	0	8.98924885836539e-06	0	0	0	0	0	7.86601209792661e-06	7.43775759046405e-06	8.52899479162718e-06	0	0	0	6.19172043143908e-06	8.03836263911949e-06	7.6075999923924e-06	8.66093312893531e-06	1.84987066320946e-05	0	0	0	9.416984053907e-06	0
k__Bacteria|p__Actinomycetota|c__Actinomycetes|o__Kitasatosporales|f__Streptomycetaceae|g__Streptomyces|s__Streptomyces_olivoviridis	0	0	0	0.000264485757878777	0.000236364501033119	0	0	0.000299081099105851	0	0	0	0	0	0	0	0	0	0	0	0	0.000288420443590642	0	0	0	0	0	0	0	0	0	0	0	0	0	0	0
k__Bacteria|p__Actinomycetota|c__Actinomycetes|o__Kitasatosporales|f__Streptomycetaceae|g__Streptomyces|s__Streptomyces_ossamyceticus	0.000235045611273906	0.000142886322901992	3.89184658141194e-05	2.77988033806522e-05	0.000178160629907846	8.43603875757235e-05	0.000112693379226655	0.000319707381802806	7.58113537840203e-05	0.000119784219694382	0.000189710432893792	7.58701493232925e-05	0.000103947773377548	6.24987723455432e-05	0	0	3.53758738621194e-05	3.25561977425149e-05	0.00026353105505433	0.000229095995241234	0.000141588217762679	0.000200819454942529	0.000218910866318431	0.000161051510507312	6.93963810249938e-05	9.39022651313067e-05	7.97184005547781e-05	3.39397533651712e-05	3.61360999638639e-05	0	3.69974132641893e-05	7.52035706292908e-05	3.88358795729248e-05	9.69631314410477e-05	0.000120328129577701	5.15720448573646e-05
k__Bacteria|p__Actinomycetota|c__Actinomycetes|o__Kitasatosporales|f__Streptomycetaceae|g__Streptomyces|s__Streptomyces_pactum	2.0708864429419e-05	8.63071749072438e-06	0	1.58850305032298e-05	2.27137058049844e-05	8.03432262625938e-06	7.46313769712945e-06	4.72685645138557e-05	7.6577125034364e-06	8.4355084291818e-06	9.0770542054446e-06	0	1.01909581742695e-05	4.55348198517529e-05	4.09510225769979e-05	3.14874783154593e-05	3.95377413753099e-05	2.58534511484678e-05	0	1.90913329367695e-05	8.74001344214067e-06	1.67349545785441e-05	9.47666087958576e-06	1.73173667212164e-05	3.79366882936633e-05	7.82518876094222e-06	2.86367069954057e-05	1.78630280869322e-05	8.55854999144145e-06	0	0	9.96673827617107e-06	0	8.35889064146963e-06	0	1.28930112143412e-05
k__Bacteria|p__Actinomycetota|c__Actinomycetes|o__Kitasatosporales|f__Streptomycetaceae|g__Streptomyces|s__Streptomyces_paludis	0	0	6.98536565894451e-06	1.66792820283913e-05	1.4905869434521e-05	0	2.7613609479379e-05	1.20319982398905e-05	1.0720797504811e-05	8.18244317630634e-05	2.54157517752449e-05	7.58701493232925e-06	6.42030364978976e-05	0	3.3959384576047e-05	5.90390218414861e-06	2.60116719574407e-05	1.62780988712575e-05	2.6108339819624e-05	3.8182665873539e-05	1.13620174747829e-05	5.57831819284804e-06	1.23196591434615e-05	1.73173667212164e-05	1.20287060443323e-05	2.26061008649442e-05	3.86982526964943e-05	1.16109682565059e-05	1.8068049981932e-05	2.50204734835909e-05	1.95264125560999e-05	6.34246981210886e-06	0	2.42407828602619e-05	0	0
k__Bacteria|p__Actinomycetota|c__Actinomycetes|o__Kitasatosporales|f__Streptomycetaceae|g__Streptomyces|s__Streptomyces_parvulus	2.174430765089e-05	0	4.78996502327624e-05	3.33585640567826e-05	6.67215108021416e-05	1.36583484646409e-05	1.79115304731107e-05	0	4.97751312723366e-05	1.60274660154454e-05	1.99695192519781e-05	2.49287633490818e-05	0	0	0	5.70710544467699e-05	0	0	0	1.90913329367695e-05	1.74800268842813e-05	6.32209395189444e-05	7.77086192126032e-05	5.10862318275883e-05	0	3.39091512974163e-05	1.3157405916808e-05	8.39562320085814e-05	1.8068049981932e-05	0	0	0	0	0	2.19729627924497e-05	3.22325280358529e-05
k__Bacteria|p__Actinomycetota|c__Actinomycetes|o__Kitasatosporales|f__Streptomycetaceae|g__Streptomyces|s__Streptomyces_peucetius	2.89924102011866e-05	6.04150224350706e-05	5.58829252715561e-05	4.44780854090435e-05	5.39450512868379e-05	3.77613163434191e-05	6.71682392741651e-05	3.43771378282587e-05	3.67570200164947e-05	4.2177542145909e-05	2.54157517752449e-05	4.33543710418814e-05	4.78975034190665e-05	4.01777822221349e-05	3.59569954334616e-05	5.31351196573375e-05	7.90754827506199e-05	5.93671841187037e-05	0.000104433359278496	0.000245172907187987	5.59360860297003e-05	6.87992577117925e-05	8.43422818283132e-05	0.000100440726983055	6.75458108643273e-05	8.5207610952482e-05	4.48899731279333e-05	0.000117002833969406	6.56155499343844e-05	8.3722353579708e-05	5.34407080482734e-05	6.70489665851508e-05	0.000108541304447405	8.9440129863725e-05	6.69652199388942e-05	6.44650560717058e-05
k__Bacteria|p__Actinomycetota|c__Actinomycetes|o__Kitasatosporales|f__Streptomycetaceae|g__Streptomyces|s__Streptomyces_phaeolivaceus	0.000104579765368566	0.000103568609888693	0.00011475957868266	0.00018664910841295	0.000166093973698948	0.000104446194141372	0.000203743659131634	0.000162431976238522	0.000128649570057731	7.59195758626362e-05	3.54005114012339e-05	5.20252452502577e-05	0.000151845276796615	0.000126783223900959	0.000157811257735748	0.000534303147665449	0.000408903483170968	0.000369608597900317	0.00035654201566174	0.000326562273918426	0.000304152467786495	0.000409076667475523	0.00031272980902633	0.00027534613086734	0.000199861577351982	0.000121725158503546	0.000155566975839907	0.000219715245469266	0.000174974799825025	0.00014531121138547	0.000126407828652647	0.000175777020507017	0.00011252447158309	0.000112009134595693	0.000132884108316243	0.000206288179429458
k__Bacteria|p__Actinomycetota|c__Actinomycetes|o__Kitasatosporales|f__Streptomycetaceae|g__Streptomyces|s__Streptomyces_platensis	0	0	0	8.02194040413106e-05	3.05215421754478e-05	0.000109266787717128	0	3.78148516110846e-05	9.26583212915804e-05	0	0	0	4.07638326970778e-05	3.83921030122623e-05	4.09510225769979e-05	4.8215201170547e-05	0	0	5.71119933554275e-05	0	3.14640483917064e-05	0.000127371598736697	3.69589774303844e-05	3.55006017784936e-05	0	0	0	0	0	0	3.80251191881945e-05	0	0	0	3.87142677771732e-05	0
k__Bacteria|p__Actinomycetota|c__Actinomycetes|o__Kitasatosporales|f__Streptomycetaceae|g__Streptomyces|s__Streptomyces_pluripotens	7.24810255029665e-06	5.75381166048292e-06	1.99581875969843e-05	2.14447911793603e-05	2.9811738869042e-05	0	1.64189029336848e-05	4.38308507310298e-05	1.60811962572164e-05	5.90485590042726e-06	1.81541084108892e-05	1.51740298646585e-05	3.46492577925162e-05	3.48207445925169e-05	3.29605791473398e-05	1.86956902498039e-05	3.84972744970123e-05	3.25561977425149e-05	4.5689594684342e-05	3.11490168968345e-05	1.74800268842813e-05	3.34699091570882e-05	3.1272980902633e-05	2.25125767375813e-05	3.701140321333e-05	0	2.78627419414759e-05	3.92986617912509e-05	1.14113999885886e-05	1.82841921610857e-05	4.62467665802366e-05	1.35910067402333e-05	2.88779617337133e-05	2.3404893796115e-05	6.27798936927133e-06	9.02510785003881e-06
k__Bacteria|p__Actinomycetota|c__Actinomycetes|o__Kitasatosporales|f__Streptomycetaceae|g__Streptomyces|s__Streptomyces_prasinus	0	3.64408071830585e-05	5.88766534111037e-05	0	0	0	1.56725891639719e-05	0	0	1.77145677012818e-05	9.0770542054446e-06	0	4.07638326970778e-05	2.49995089382173e-05	4.79426605779488e-05	2.8535527223385e-05	3.6416340740417e-05	0	2.9371882297077e-05	1.80865259400974e-05	7.86601209792661e-06	2.41727121690082e-05	1.80056556712129e-05	4.06958117948585e-05	8.32756572299926e-06	0	0	2.41150879173585e-05	8.55854999144145e-06	0	9.24935331604732e-06	1.99334765523421e-05	2.09116274623441e-05	8.35889064146963e-06	3.97605993387185e-05	0
k__Bacteria|p__Actinomycetota|c__Actinomycetes|o__Kitasatosporales|f__Streptomycetaceae|g__Streptomyces|s__Streptomyces_pratensis	0.000129430402683869	0.000373038789321309	9.28055723259771e-05	0.000146936532154876	0.000100082266203212	0.0002787909951312	0.000147770126403163	4.12525653939104e-05	0.000119460315053608	0.000372005921726917	0.000339481827283628	0.000322990064262016	0.000422924764232183	0.00031874373896227	0.000330604596902105	0.000117094059985614	8.63587508987033e-05	8.61781704948925e-05	0.000115855757949582	2.71297889101461e-05	2.6220040326422e-05	0	1.32673252314201e-05	0	2.77585524099975e-05	0	4.17941129122138e-05	5.09096300477568e-05	0	4.13800138382465e-05	2.98034717961525e-05	0	1.59326685427384e-05	2.59125609885558e-05	4.7084920269535e-05	6.31757549502717e-05
k__Bacteria|p__Actinomycetota|c__Actinomycetes|o__Kitasatosporales|f__Streptomycetaceae|g__Streptomyces|s__Streptomyces_pristinaespiralis	5.48784907379604e-05	3.83587444032194e-05	0	2.46217972800062e-05	3.05215421754478e-05	1.68720775151447e-05	8.2094514668424e-06	1.89074258055423e-05	2.45046800109965e-05	0	3.81236276628673e-05	8.56248828077158e-05	0	2.76780277530263e-05	6.19259365798505e-05	5.11671522626213e-05	2.91330725923336e-05	4.30890852474463e-05	7.34297057426925e-06	1.90913329367695e-05	5.33140819970581e-05	5.11345834344403e-05	1.89533217591715e-05	4.32934168030409e-05	4.8114824177329e-05	0	0	2.67945421303983e-05	1.8068049981932e-05	0	0	0	2.19074192462653e-05	0	0	5.67292493431011e-05
k__Bacteria|p__Actinomycetota|c__Actinomycetes|o__Kitasatosporales|f__Streptomycetaceae|g__Streptomyces|s__Streptomyces_pyridomyceticus	0	0	0	0	0	0	0	0	0	0	0	0	0	0	0	4.91991848679051e-06	0	0	4.07942809681625e-06	0	0	0	4.73833043979288e-06	0	0	0	0	0	0	0	0	0	0	0	0	0
k__Bacteria|p__Actinomycetota|c__Actinomycetes|o__Kitasatosporales|f__Streptomycetaceae|g__Streptomyces|s__Streptomyces_qaidamensis	0.000474232995433695	0.000462222870058794	0.000740448759848118	0.000328025879891696	0.00066650530471501	0.000709430687898703	0.000634366704256003	0.00130375295213671	0.000721356517823709	0.000512035361651335	0.000463837469898219	0.000455220895939755	0.000192609109493693	0.000356243002369596	0.000358571148905909	0.000537255098757524	0.000578499584333482	0.000535262192296055	0.00106473073326904	0.00127710969277021	0.00260277600306949	0.000965049047362711	0.000734441218167896	0.000903966542847495	0.000488550522415956	0.000516462458222187	0.000525522271618392	0.000636816951299133	0.00047072024952928	0.000532166224477914	0.000735837441587765	0.000511021853432771	0.000429186258870015	0.000510728218193794	0.000785795002720462	0.0006046822259526
k__Bacteria|p__Actinomycetota|c__Actinomycetes|o__Kitasatosporales|f__Streptomycetaceae|g__Streptomyces|s__Streptomyces_qinzhouensis	7.24810255029665e-06	6.7127802705634e-06	1.49686406977382e-05	1.19137728774224e-05	1.13568529024922e-05	5.62402583838157e-06	0	0	4.28831900192438e-05	0	0	8.67087420837628e-06	7.13367072198862e-06	0	6.99163800095086e-06	1.47597554603715e-05	2.91330725923336e-05	0	5.2216679639248e-05	7.93797527370943e-05	6.03060927507706e-05	8.27450531939126e-05	6.34936278932246e-05	4.50251534751626e-05	9.90055035956578e-05	6.08625792517728e-06	2.63148118336161e-05	1.87561794912788e-05	1.33132999866867e-05	2.7907451193236e-05	7.1939414680368e-06	2.35577450164043e-05	7.96633427136919e-06	6.6871125131757e-06	7.32432093081656e-06	0
k__Bacteria|p__Actinomycetota|c__Actinomycetes|o__Kitasatosporales|f__Streptomycetaceae|g__Streptomyces|s__Streptomyces_rapamycinicus	5.17721610735475e-06	1.43845291512073e-05	2.19540063566827e-05	1.19137728774224e-05	3.54901653202881e-06	9.64118715151126e-06	8.2094514668424e-06	1.03131413484776e-05	1.68469675075601e-05	5.06130505750908e-06	2.54157517752449e-05	7.58701493232925e-06	1.73246288962581e-05	1.69639524937903e-05	4.99402714353633e-06	1.27917880656553e-05	1.04046687829763e-05	2.01082397821416e-05	4.07942809681625e-06	0	1.04880161305688e-05	9.29719698808006e-06	1.42149913193786e-05	4.32934168030409e-06	1.20287060443323e-05	5.21679250729481e-06	5.41775537750919e-06	0	0	9.62325903215035e-06	5.13852962002629e-06	5.43640269609331e-06	1.09537096231326e-05	0	1.15096471769974e-05	1.41823123357753e-05
k__Bacteria|p__Actinomycetota|c__Actinomycetes|o__Kitasatosporales|f__Streptomycetaceae|g__Streptomyces|s__Streptomyces_rectiverticillatus	0.000105615208590037	0.000102609641278612	8.88139348065802e-05	0.000372503965300739	0.000394650638361604	0.000322176337313001	8.95576523655534e-05	7.04731325479303e-05	0.000104910661297079	0.000181363431227409	0.000143417456446025	0.00016799818778729	0.000126367881360941	0.000142854336789813	6.49223528659723e-05	0.000188924869892756	0.000134220227300394	0.000299708526276682	5.71119933554275e-05	8.03845597337663e-05	3.8456059145419e-05	0.000488102841874203	0.000482362038770915	0.00041215332796495	9.06779378726586e-05	7.30350951021274e-05	3.71503225886345e-05	8.93151404346611e-06	9.5094999904905e-06	9.62325903215035e-06	2.05541184801052e-05	2.26516779003888e-05	1.09537096231326e-05	1.92254484753801e-05	4.49922571464446e-05	2.96539257929847e-05
k__Bacteria|p__Actinomycetota|c__Actinomycetes|o__Kitasatosporales|f__Streptomycetaceae|g__Streptomyces|s__Streptomyces_reticuli	0	0.000385505381252355	0	0.000148525035205199	0.00017745082660144	0	0	0.000440886792647418	0.000177658930079724	0.000387189836899445	0	0.0002742163968399	0	0.000227674099258765	0.000473433773207244	0	0.000239307382008455	0	0	0	0	0.000181295341267561	0.000426449739581359	0.000206942532318536	0.000218367278958647	0.000721656296842449	0.000162532661325276	0	0	0.000176105640288351	0.00022095677366113	0	0.000236002652789312	0.000580942899582139	0	0
k__Bacteria|p__Actinomycetota|c__Actinomycetes|o__Kitasatosporales|f__Streptomycetaceae|g__Streptomyces|s__Streptomyces_rimosus	0	0	0	0	0	0	0	0	6.12617000274912e-06	7.59195758626362e-06	0	1.95094669688466e-05	0.000129425168813222	7.14271683949065e-06	1.59808868593163e-05	0	0	6.70274659404719e-06	0	1.50721049500812e-05	0	0	0	1.38538933769731e-05	0	0	0	6.25205983042627e-06	0	6.73628132250524e-06	0	0	0	0	8.37065249236178e-06	0
k__Bacteria|p__Actinomycetota|c__Actinomycetes|o__Kitasatosporales|f__Streptomycetaceae|g__Streptomyces|s__Streptomyces_rochei	0	0	0	0	0.00015402731749005	0.000183182555878714	0	0	0	0.000336576786324354	0	0	0	0	0	0	0	0	0	0	0	0	0	0	0	0	0.000141635604869169	0	0	0	0	0	0	0	0	0
k__Bacteria|p__Actinomycetota|c__Actinomycetes|o__Kitasatosporales|f__Streptomycetaceae|g__Streptomyces|s__Streptomyces_roseirectus	4.97012746306056e-05	3.5481838572978e-05	2.2951915736532e-05	1.82677850787143e-05	3.40705587074766e-05	3.21372905050375e-05	3.13451783279437e-05	1.37508551313035e-05	3.67570200164947e-05	2.10887710729545e-05	0	5.41929638023518e-05	4.07638326970778e-05	4.73204990616256e-05	2.9964162861218e-05	1.47597554603715e-05	2.91330725923336e-05	2.48959159207467e-05	1.14223986710855e-05	3.61730518801948e-05	2.6220040326422e-05	3.81185076511283e-05	4.92786365738459e-05	1.29880250409123e-05	2.12815568476648e-05	2.52144971185916e-05	1.54793010785977e-05	4.55507216216771e-05	6.65664999334335e-06	6.73628132250524e-06	3.69974132641893e-05	2.35577450164043e-05	2.48947945980287e-05	6.6871125131757e-06	0	0
k__Bacteria|p__Actinomycetota|c__Actinomycetes|o__Kitasatosporales|f__Streptomycetaceae|g__Streptomyces|s__Streptomyces_roseoaurantius	0	0	0	0	0	0	7.46313769712945e-07	0	0	0	0	1.08385927604704e-06	0	0	0	0	1.04046687829763e-06	9.57535227721028e-07	0	0	0	9.29719698808006e-07	0	0	1.8505701606665e-06	0	7.73965053929885e-07	0	0	0	0	0	0	0	1.04633156154522e-06	0
k__Bacteria|p__Actinomycetota|c__Actinomycetes|o__Kitasatosporales|f__Streptomycetaceae|g__Streptomyces|s__Streptomyces_roseochromogenus	7.24810255029665e-06	6.7127802705634e-06	7.98327503879373e-06	5.55976067613044e-06	2.91019355626362e-05	3.77613163434191e-05	1.26873340851201e-05	0	1.83785100082474e-05	6.74840674334544e-06	0	1.84256076927996e-05	1.63055330788311e-05	2.05353109135356e-05	0	2.26316250392363e-05	5.30638107931791e-05	3.92589443365621e-05	3.50830816326198e-05	3.71778588768669e-05	3.32120510801346e-05	3.81185076511283e-05	1.42149913193786e-05	2.59760500818246e-05	1.38792762049988e-05	1.21725158503546e-05	1.62532661325276e-05	3.30466019608246e-05	2.75775499724224e-05	1.34725626450105e-05	2.26095303281157e-05	1.54031409722644e-05	1.59326685427384e-05	6.6871125131757e-06	7.32432093081656e-06	0
k__Bacteria|p__Actinomycetota|c__Actinomycetes|o__Kitasatosporales|f__Streptomycetaceae|g__Streptomyces|s__Streptomyces_rubradiris	0	8.63071749072438e-06	0	0	0	0	0	0	0	0	0	0	0	0	0	0	0	0	0	0	0	0	0	0	8.32756572299926e-06	0	0	8.93151404346611e-06	0	0	0	0	0	0	0	0
k__Bacteria|p__Actinomycetota|c__Actinomycetes|o__Kitasatosporales|f__Streptomycetaceae|g__Streptomyces|s__Streptomyces_rubrolavendulae	0	0	0	8.81619192929255e-05	0	0	9.77671038323958e-05	0	0	0	0.000116186293829691	0	0	0	0	0.000318810717944025	0.000135260694178692	0	0	0	0.000207138318578734	0	0	0	0	0	9.28758064715862e-05	0	0	0	0	0.000125943329126162	0	0.000111173245531546	0	0
k__Bacteria|p__Actinomycetota|c__Actinomycetes|o__Kitasatosporales|f__Streptomycetaceae|g__Streptomyces|s__Streptomyces_rubrus	0	0	0.000187606963411653	0	6.31724942701128e-05	0	0	0	0	0.000134124584023991	7.80626661668236e-05	0	0	0	0	0	0	6.7985001168193e-05	6.8534392026513e-05	0	0	6.69398183141765e-05	0	0	0	0.00013737553602543	0	0	0	0	0	0	0	0	0	0
k__Bacteria|p__Actinomycetota|c__Actinomycetes|o__Kitasatosporales|f__Streptomycetaceae|g__Streptomyces|s__Streptomyces_rutgersensis	0	2.97280269124951e-05	0	0	0	0	0	0	0	0	0	0	1.63055330788311e-05	0	0	0	1.45665362961668e-05	2.68109863761888e-05	0	0	0	0	0	1.29880250409123e-05	0	0	0	1.33972710651992e-05	0	1.44348885482255e-05	1.54155888600789e-05	0	0	0	0	0
k__Bacteria|p__Actinomycetota|c__Actinomycetes|o__Kitasatosporales|f__Streptomycetaceae|g__Streptomyces|s__Streptomyces_sampsonii	0.000519792497178417	0.000160147757883441	0.000196588147830296	0.000380446480552354	0.00156653589723752	0.000167113910626195	0.000416443083499823	0.00159252090989408	0.000580454607760479	0.000636880886403226	0	0.000221107292313595	0	0.000178567920987266	0.000189773031454381	0.000661237044624645	0	0.000180974158039274	0.000797936135737259	0.00208497451809456	0.00118164981737742	0.000887882312361646	0.000862376140042304	0.00115506836030513	0.000527412495789953	0.000739045605200099	0.000130800094114151	0.000728811545946834	0.000174974799825025	0.00119135946818021	0.00071939414680368	0.000359708645058174	0.000579550818242109	0.000157983033123776	0.000725107772150839	0.000723297929124539
k__Bacteria|p__Actinomycetota|c__Actinomycetes|o__Kitasatosporales|f__Streptomycetaceae|g__Streptomyces|s__Streptomyces_scabiei	0.00023918738415979	0.000454551121178151	0.000882151891786707	0.000173146832485205	0.000212231188615323	0.00112801889672682	0.00117395155975846	0.000262125675940473	0.000844645689129035	0.000946464045754198	0.000473822229524208	0.000326241642090158	0	0.00164103919387298	0.00161706598907706	0.00143858416553755	0.00144104662644222	0.00181452925653135	0.00133886830137509	0.00201664764232086	0.0024786678121911	0.00129045094194551	0.00152574240161331	0.00318552960836775	0.00104557214077657	0.000853815040360585	0.000778608844253464	0.00127631335681131	0.000525875349474125	0.000620700207573697	0.00184473213358944	0	0.00139908745640921	0.000229033603576268	0.00025844389570167	0.000682040293238647
k__Bacteria|p__Actinomycetota|c__Actinomycetes|o__Kitasatosporales|f__Streptomycetaceae|g__Streptomyces|s__Streptomyces_seoulensis	0	3.5481838572978e-05	1.29728219380398e-05	5.16263491354969e-05	3.76195752395054e-05	5.2223097070686e-05	1.04483927759812e-05	1.11725697941841e-05	9.95502625446732e-06	3.45855845596454e-05	7.17087282230123e-05	4.55220895939755e-05	9.3756815203279e-05	2.23209901234083e-05	8.88936831549467e-05	8.6590565367513e-05	0	0.000125437114831455	2.85559966777138e-05	0	3.32120510801346e-05	1.02269166868881e-05	7.01272905089346e-05	2.07808400654596e-05	5.9218245141328e-05	4.2603805476241e-05	3.48284274268448e-05	0	3.42341999657658e-05	5.77395541929021e-05	1.23324710880631e-05	0	1.29452931909749e-05	1.08665578339105e-05	1.25559787385427e-05	3.61004314001552e-05
k__Bacteria|p__Actinomycetota|c__Actinomycetes|o__Kitasatosporales|f__Streptomycetaceae|g__Streptomyces|s__Streptomyces_sp.	0.000700995060935834	0.00127255134557681	0.00104281530194243	0.00104444075558736	0.00260923695434758	0.000759243488181511	0.000803033616211129	0.000584411343080398	0.000986313370442608	0.00168963233836511	0.001490452300534	0.00183172217651949	0.00130953812539363	0.000833019351405597	0.00124950559131279	0.000923960691819258	0.00155445751617666	0.00162780988712575	0.00244684097247039	0	0.00153037635371883	0.00307272360456046	0.00157028270774736	0.00223220857036479	0.00151469167650553	0.0016563316210661	0.0011292150136837	0.0022534209931665	0.00214344129785656	0.000960401251408604	0.00333798884116908	0.000704014149144084	0	0.00145026752629498	0.00106307286652995	0.00239552148362459
k__Bacteria|p__Actinomycetota|c__Actinomycetes|o__Kitasatosporales|f__Streptomycetaceae|g__Streptomyces|s__Streptomyces_sp._11_1_2	0	4.12356502334609e-05	0	0	0	4.49922067070525e-05	0	4.64091360681492e-05	0	4.13339913029908e-05	4.26621547655896e-05	0	0.000100890485925268	4.82133386665619e-05	0	6.00230055388442e-05	0	9.95836636829869e-05	6.8534392026513e-05	0.00010148550666388	7.51641156024098e-05	0.000155263189700937	4.54879722220116e-05	4.41592851391018e-05	0.000139718047130321	7.73824221915398e-05	6.96568548536897e-05	9.91398058824738e-05	4.65965499534034e-05	0	4.72744725042419e-05	9.24188458335863e-05	0.000100574970176036	0	4.60385887079898e-05	0.000122483606536241
k__Bacteria|p__Actinomycetota|c__Actinomycetes|o__Kitasatosporales|f__Streptomycetaceae|g__Streptomyces|s__Streptomyces_sp._135	0	1.43845291512073e-05	7.98327503879373e-06	0	0	2.00858065656484e-05	0	0	0	0	7.26164336435568e-06	0	0	0	6.99163800095086e-06	0	0	6.70274659404719e-06	5.71119933554275e-06	0	0	6.50803789165604e-06	6.63366261571003e-06	0	6.47699556233275e-06	6.08625792517728e-06	5.41775537750919e-06	0	0	0	0	7.24853692812441e-06	0	6.6871125131757e-06	0	1.03144089714729e-05
k__Bacteria|p__Actinomycetota|c__Actinomycetes|o__Kitasatosporales|f__Streptomycetaceae|g__Streptomyces|s__Streptomyces_sp._14R_10	1.03544322147095e-06	0	0	0	0	0	0	0	0	8.4355084291818e-07	0	0	0	8.92839604936332e-07	0	0	0	0	0	0	0	0	0	0	0	0	0	0	0	9.62325903215035e-07	0	0	0	0	0	0
k__Bacteria|p__Actinomycetota|c__Actinomycetes|o__Kitasatosporales|f__Streptomycetaceae|g__Streptomyces|s__Streptomyces_sp._2114.2	0.000166706358656823	0.000937871300658716	0	0.00108812458947124	0.000286050732481522	0.001716131312969	0.000674667647820503	0.000712466181490661	0.000864555741637969	0.000627601827131126	0.000973060210823661	0.00110770418012007	0.000190570917858839	0.000366064238023896	0.000765084958389766	0.000920024757029826	0.000192486372485061	0.000944129734532933	0.0006527084954906	0.000771691773444157	0.000429134660009107	0.000732619122660709	0.000516478017937424	0.000834697075962629	0.000352533615606968	0.000291270914990627	0.000263148118336161	0.000188454946317135	0.00053063009946937	0.000571621586509731	0.000535434786406739	0.000523706793056989	0.000191192022512861	0	0.000176830033901143	0
k__Bacteria|p__Actinomycetota|c__Actinomycetes|o__Kitasatosporales|f__Streptomycetaceae|g__Streptomyces|s__Streptomyces_sp._211726	0	0	0	0	0	0	0	0	0	0	0	0	0	0	0	1.18078043682972e-05	0	0	0	0	0	0	0	1.03904200327298e-05	1.20287060443323e-05	0	1.70272311864575e-05	0	0	0	0	0	0	0	0	0
k__Bacteria|p__Actinomycetota|c__Actinomycetes|o__Kitasatosporales|f__Streptomycetaceae|g__Streptomyces|s__Streptomyces_sp._3211	0	0	1.29728219380398e-05	0	0	0	1.04483927759812e-05	0	0	0	0	1.40901705886115e-05	0	0	0	0	0	9.57535227721028e-06	0	0	1.04880161305688e-05	0	2.36916521989644e-05	0	0	0	0	0	0	0	0	0	0	1.17024468980575e-05	0	0
k__Bacteria|p__Actinomycetota|c__Actinomycetes|o__Kitasatosporales|f__Streptomycetaceae|g__Streptomyces|s__Streptomyces_sp._3214.6	0.000248506373153028	0.000465099775889036	0.000239498251163812	0.000514674988304646	0.000367678112718185	0.000191216878504973	0.00023807409253843	0.000155556548672871	0.000213650178845876	0.000212574812415381	0.000245080463547004	0.000154991876474726	0.00030369055359323	0.000304458305283289	0.000262685827750011	0.000210572511234634	0.000161272366136133	0.000159908383029412	0.000493610799714766	0.000533552515232874	0.000699201075371254	0.000383974235607707	0.000404653419558312	0.000452849139759808	0.000176729450343651	0.000102596919310131	0.000174916102188154	0.000176843978060629	0.000117917799882082	0.000222297283642673	0.000213762832193094	0.000207489369567561	0.00117005534610735	8.69324626712841e-05	0.000144393755493241	6.44650560717058e-05
k__Bacteria|p__Actinomycetota|c__Actinomycetes|o__Kitasatosporales|f__Streptomycetaceae|g__Streptomyces|s__Streptomyces_sp._4F	0.000344802592749827	0.000141927354291912	0.000264445985660042	0.000207299648067149	0.000305215421754478	0.000457152957434159	0.000173891108343116	0.000158994262455696	0.000173064302577663	0.000328141277895172	0.000383959392890307	0.000288306567428511	0.000311843320132646	0.000455348198517529	0.000443469610346026	0.000535287131362808	0.000356880139256087	0.000261407117167841	0.00035898967251983	0.000255220977154708	0.000249964384445223	0.000230570485304386	0.000450141391780323	0.000251101817457637	0.000437659842997628	0.000385173180121934	0.000383886666749223	0.000227753608108386	0.0007502995492497	0.000200163787868727	0.000261037304697335	3.89608859886687e-05	0.000160322477211305	0.000135414028391808	0.000253212237893944	0.00022562769625097
k__Bacteria|p__Actinomycetota|c__Actinomycetes|o__Kitasatosporales|f__Streptomycetaceae|g__Streptomyces|s__Streptomyces_sp._604F	0	0.000208096188387466	0	0	0.000371227129250213	0	0	0	0.000376759455169071	0.000625071174602371	0	0	0	0	0.0007560957095314	0	0.000245550183278241	0	0.000341040188893839	0	0.000188784290350239	0	0.000224596862846182	0.000429470694686166	0	0	0	0	0	0.000188615877030147	0	0	0.000245960570628524	0	0	0
k__Bacteria|p__Actinomycetota|c__Actinomycetes|o__Kitasatosporales|f__Streptomycetaceae|g__Streptomyces|s__Streptomyces_sp._769	4.03822856373671e-05	0	0	0	0	0	0	2.06262826969552e-05	3.36939350151202e-05	0	0	0	0	0	0	0	2.18498044442502e-05	0	3.10036535358035e-05	2.11009469301137e-05	0	1.67349545785441e-05	0	0	0	0	0	2.0542482299972e-05	0	0	0	2.08395436683577e-05	0	0	0	0
k__Bacteria|p__Actinomycetota|c__Actinomycetes|o__Kitasatosporales|f__Streptomycetaceae|g__Streptomyces|s__Streptomyces_sp._88_682	0	9.58968610080486e-07	0	0	0	0	0	0	0	0	0	0	0	0	0	0	0	0	0	1.00480699667208e-06	0	0	0	0	0	0	0	0	0	0	0	0	0	0	0	0
k__Bacteria|p__Actinomycetota|c__Actinomycetes|o__Kitasatosporales|f__Streptomycetaceae|g__Streptomyces|s__Streptomyces_sp._A144	0	0	0	3.65355701574286e-05	0	0	3.88083160250732e-05	0	0	0	0	0	5.50311741410551e-05	0	5.49342985788996e-05	3.93593478943241e-05	0.000153989097988049	3.25561977425149e-05	0	0	0	3.62590682535123e-05	4.35926400460945e-05	0	0	0	3.09586021571954e-05	0	0	0	0	0	0	0	0	5.67292493431011e-05
k__Bacteria|p__Actinomycetota|c__Actinomycetes|o__Kitasatosporales|f__Streptomycetaceae|g__Streptomyces|s__Streptomyces_sp._A2_16	0.000322022841877466	0.000579217040488614	0.000679576287677316	0.00055915307371369	0.000560744612060552	0.000427425963716999	0.000498537598168248	0.000311113097345741	0.000438021155196562	0.000397312447014463	0.00040302120672174	0.000470394925804413	0.00108737523719455	0.00109908555367662	0.000958853211558975	0.00230252185181796	0.00177295556061916	0.00228946672948098	0.00381671292738128	0.0032425121782608	0.00597205118501472	0.00212069063298106	0.00233789223899381	0.00210319418829173	0.000450613834122293	0.00105466155189144	0.000447351801171474	0.000930663763329168	0.00109644534890355	0.000786220262926683	0.0010564816898774	0.000814554337297981	0.000944010611157249	0.000636111577815839	0.000660235215335035	0.000885749870425237
k__Bacteria|p__Actinomycetota|c__Actinomycetes|o__Kitasatosporales|f__Streptomycetaceae|g__Streptomyces|s__Streptomyces_sp._ADI95_16	0	1.05486547108853e-05	0	3.65355701574286e-05	7.80783637046338e-06	0	8.95576523655534e-06	0	0	3.2898482873809e-05	0	0	0	0	0	5.21511359599794e-05	1.9768870687655e-05	0	1.6317712387265e-05	0	9.61401478635474e-06	9.29719698808006e-06	0	2.77077867539462e-05	0	9.56411959670716e-06	7.73965053929885e-06	1.96493308956254e-05	1.996994998003e-05	9.62325903215035e-06	1.02770592400526e-05	0	4.58064220603729e-05	0	2.51119574770853e-05	1.41823123357753e-05
k__Bacteria|p__Actinomycetota|c__Actinomycetes|o__Kitasatosporales|f__Streptomycetaceae|g__Streptomyces|s__Streptomyces_sp._ADM21	0	3.83587444032194e-06	0	0	2.83921322562305e-06	3.21372905050375e-06	0	0	0	0	0	0	0	0	0	0	0	0	0	0	0	0	0	0	0	0	0	0	0	0	0	0	0	0	0	5.15720448573646e-06
k__Bacteria|p__Actinomycetota|c__Actinomycetes|o__Kitasatosporales|f__Streptomycetaceae|g__Streptomyces|s__Streptomyces_sp._Ae707_A7	0.000200875984965364	0	0	4.8449343034851e-05	5.60744612060552e-05	0	0	0	0.000171532760076975	6.24227623759453e-05	0	0	0	0	0	0	0	0	0	0	0	0	0	0	0	0	5.18556586133023e-05	0	0	0	0	0	0	0	7.11505461850751e-05	0
k__Bacteria|p__Actinomycetota|c__Actinomycetes|o__Kitasatosporales|f__Streptomycetaceae|g__Streptomyces|s__Streptomyces_sp._AgN23	0	0	0	2.85930549058137e-05	1.56156727409268e-05	0.000113283949030257	1.49262753942589e-05	0.000139227408204448	4.90093600219929e-05	0	0	2.38449040730348e-05	0	1.96424713085993e-05	0	0	0	2.01082397821416e-05	5.95596502135173e-05	6.3302840790341e-05	0	5.02048637356323e-05	3.7906643518343e-05	5.54155735078924e-05	5.9218245141328e-05	0	1.47053360246678e-05	0	7.89288499210711e-05	1.63595403546556e-05	8.01610620724101e-05	1.99334765523421e-05	0	0	1.98802996693592e-05	0
k__Bacteria|p__Actinomycetota|c__Actinomycetes|o__Kitasatosporales|f__Streptomycetaceae|g__Streptomyces|s__Streptomyces_sp._BHT_5_2	0	8.63071749072438e-06	8.98118441864294e-06	0	0	0	0	0	0	0	0	0	9.17186235684251e-06	0	0	8.85585327622292e-06	5.41042776714767e-05	0	0	0	0	7.43775759046405e-06	0	0	0	0	0	8.03836263911949e-06	1.71170999828829e-05	0	0	9.06067116015552e-06	9.95791783921149e-06	8.35889064146963e-06	0	1.28930112143412e-05
k__Bacteria|p__Actinomycetota|c__Actinomycetes|o__Kitasatosporales|f__Streptomycetaceae|g__Streptomyces|s__Streptomyces_sp._BH_MK_02	1.55316483220643e-05	9.58968610080486e-06	4.98954689924608e-06	1.19137728774224e-05	7.09803306405762e-06	4.01716131312969e-06	0	4.29714222853234e-06	1.14865687551546e-05	4.2177542145909e-06	0	0	0	4.46419802468166e-06	0	4.91991848679051e-06	9.36420190467867e-06	0	1.14223986710855e-05	0	1.3110020163211e-05	8.36747728927206e-06	0	8.65868336060819e-06	4.62642540166625e-06	8.69465417882469e-06	3.09586021571954e-06	3.57260561738644e-06	8.55854999144145e-06	3.84930361286014e-06	1.43878829360736e-05	1.54031409722644e-05	4.97895891960575e-06	0	0	6.44650560717058e-06
k__Bacteria|p__Actinomycetota|c__Actinomycetes|o__Kitasatosporales|f__Streptomycetaceae|g__Streptomyces|s__Streptomyces_sp._C8S0	9.31898899323856e-06	1.72614349814488e-05	8.98118441864294e-06	0	0	7.23089036363344e-06	2.23894130913884e-05	0	6.89194125309276e-06	2.53065252875454e-05	8.16934878490014e-06	1.08385927604704e-05	1.9362820531112e-05	8.03555644442698e-06	8.98924885836539e-06	7.87186957886482e-06	8.32373502638104e-06	0	6.527084954906e-06	1.70817189434253e-05	7.86601209792661e-06	0	1.70579895832544e-05	2.25125767375813e-05	0	0	1.85751612943172e-05	3.84055103869043e-05	7.6075999923924e-06	2.50204734835909e-05	8.22164739204206e-06	1.90274094363266e-05	0	1.58818922187923e-05	0	2.57860224286823e-05
k__Bacteria|p__Actinomycetota|c__Actinomycetes|o__Kitasatosporales|f__Streptomycetaceae|g__Streptomyces|s__Streptomyces_sp._CA_256286	0	0	0	0	0.000147639087732398	0	0	0	0	0	0	0	0	0	0	0	0	0	0	0	0	0	0	0	0	0.000153895378965197	0	0	0	0	0	0	0	0	0	0
k__Bacteria|p__Actinomycetota|c__Actinomycetes|o__Kitasatosporales|f__Streptomycetaceae|g__Streptomyces|s__Streptomyces_sp._CB00271	0	0	6.98536565894451e-05	0	0	8.83775488888532e-05	0	0	0	2.86807286592181e-05	2.99542788779672e-05	3.90189339376933e-05	0	0	0	0	0	0	4.73213659230685e-05	0	0	0	0	2.8573655090007e-05	0	0	0	0	6.18117499381882e-05	0	0	0	3.28611288693979e-05	0	0	4.25469370073258e-05
k__Bacteria|p__Actinomycetota|c__Actinomycetes|o__Kitasatosporales|f__Streptomycetaceae|g__Streptomyces|s__Streptomyces_sp._CB01881	7.24810255029665e-06	0	1.99581875969843e-05	3.49470671071056e-05	1.41960661281152e-05	1.04446194141372e-05	1.04483927759812e-05	1.2891426685597e-05	0	4.55517455175817e-05	1.90618138314337e-05	0	6.11457490456168e-06	1.24997544691086e-05	1.39832760019017e-05	1.27917880656553e-05	1.9768870687655e-05	3.25561977425149e-05	1.55018267679018e-05	6.02884198003248e-06	3.58340551127768e-05	2.32429924702002e-05	5.68599652775145e-06	1.12562883687906e-05	6.47699556233275e-06	6.08625792517728e-06	4.64379032357931e-06	5.35890842607966e-06	2.37737499762263e-05	5.77395541929021e-06	0	0	0	0	0	0
k__Bacteria|p__Actinomycetota|c__Actinomycetes|o__Kitasatosporales|f__Streptomycetaceae|g__Streptomyces|s__Streptomyces_sp._CB01883	2.174430765089e-05	0	0	0	0	1.60686452525188e-05	3.28378058673696e-05	0	0	0	0	0	0	0	0	1.86956902498039e-05	5.6185211428072e-05	0	0	0	0	0	0	0	0	0	1.3157405916808e-05	0	1.71170999828829e-05	0	0	0	0	0	0	0
k__Bacteria|p__Actinomycetota|c__Actinomycetes|o__Kitasatosporales|f__Streptomycetaceae|g__Streptomyces|s__Streptomyces_sp._CB04723	0	0	0	0	0	0	3.58230609462214e-05	0	3.75227912668384e-05	0	0	0	0	0	0	0	4.99424101582862e-05	0	0	4.92355428369319e-05	0	0	0	0	0	0	0	4.8230175834717e-05	0	0	9.45489450084837e-05	0	4.97895891960575e-05	0	0	0
k__Bacteria|p__Actinomycetota|c__Actinomycetes|o__Kitasatosporales|f__Streptomycetaceae|g__Streptomyces|s__Streptomyces_sp._CB09001	1.34607618791224e-05	3.64408071830585e-05	6.88557472095959e-05	4.0506827783236e-05	2.9811738869042e-05	2.24961033535263e-05	4.25398848736379e-05	0	3.13966212640892e-05	1.18097118008545e-05	3.72159222423229e-05	6.2863838010728e-05	4.17829285145048e-05	6.07130931356705e-05	0	0	2.60116719574407e-05	2.29808454653047e-05	2.9371882297077e-05	1.2057683960065e-05	1.04880161305688e-05	2.13835530725841e-05	2.4639318286923e-05	1.12562883687906e-05	3.701140321333e-05	1.04335850145896e-05	2.78627419414759e-05	4.8230175834717e-05	2.37737499762263e-05	1.15479108385804e-05	5.13852962002629e-05	4.07730202206998e-05	1.39410849748961e-05	0	1.36023103000879e-05	0
k__Bacteria|p__Actinomycetota|c__Actinomycetes|o__Kitasatosporales|f__Streptomycetaceae|g__Streptomyces|s__Streptomyces_sp._CC0208	0	0.00168874372235174	0	0.000642549483855646	0.000788591473416801	0	0.000726909611700409	0	0	0	0	0	0.00311231862642189	0	0.00105274092185746	0	0.00106959995088996	0.00212285559985752	0.00142045686331142	0	0.000770869185596807	0.00159539900315454	0	0	0	0	0	0	0	0	0	0	0	0	0	0
k__Bacteria|p__Actinomycetota|c__Actinomycetes|o__Kitasatosporales|f__Streptomycetaceae|g__Streptomyces|s__Streptomyces_sp._CCM_MD2014	4.03822856373671e-05	2.39742152520122e-05	5.38871065118577e-05	9.53101830193789e-06	2.83921322562305e-05	1.04446194141372e-05	1.04483927759812e-05	1.20319982398905e-05	0	0	1.1800170467078e-05	3.0348059729317e-05	2.75155870705275e-05	0	3.99522171482906e-05	0	3.6416340740417e-05	4.21315500197252e-05	0	1.2057683960065e-05	2.18500336053517e-05	1.02269166868881e-05	3.60113113424259e-05	3.29029967703111e-05	2.31321270083313e-05	1.04335850145896e-05	1.78011962403874e-05	2.32219365130119e-05	0	1.05855849353654e-05	2.46649421761262e-05	0	6.57222577387958e-05	0	0	1.67609145786435e-05
k__Bacteria|p__Actinomycetota|c__Actinomycetes|o__Kitasatosporales|f__Streptomycetaceae|g__Streptomyces|s__Streptomyces_sp._CFMR_7	0	0	0	3.57413186322671e-05	0	0	3.58230609462214e-05	0	0	0	0	0	0	4.99990178764346e-05	0	5.90390218414861e-05	4.99424101582862e-05	4.69192261583304e-05	0	0	0	4.09076667475523e-05	0	0	0	0	3.79242876425644e-05	0	0	4.23423397414615e-05	0	0	0	0	0	0
k__Bacteria|p__Actinomycetota|c__Actinomycetes|o__Kitasatosporales|f__Streptomycetaceae|g__Streptomyces|s__Streptomyces_sp._CLI2509	0	0	0	0	0	1.84789420403966e-05	0	0	0	0	0	0	0	2.23209901234083e-05	0	0	0	0	0	1.80865259400974e-05	0	1.76646742773521e-05	0	0	0	0	0	0	0	0	0	0	0	2.3404893796115e-05	0	0
k__Bacteria|p__Actinomycetota|c__Actinomycetes|o__Kitasatosporales|f__Streptomycetaceae|g__Streptomyces|s__Streptomyces_sp._CMB_StM0423	2.174430765089e-05	1.24665919310463e-05	3.49268282947226e-05	1.66792820283913e-05	1.98744925793613e-05	6.74883100605788e-05	3.35841196370825e-05	6.01599911994527e-06	2.7567765012371e-05	2.53065252875454e-05	1.27078758876224e-05	5.52768230783988e-05	7.13367072198862e-06	2.4106669333281e-05	1.39832760019017e-05	1.86956902498039e-05	1.24856025395716e-05	3.63863386533991e-05	1.46859411485385e-05	2.41153679201299e-05	1.13620174747829e-05	3.90482273499363e-05	2.4639318286923e-05	1.64514983851556e-05	0	1.73893083576494e-05	4.64379032357931e-06	1.69698766825856e-05	1.8068049981932e-05	0	1.23324710880631e-05	0	6.97054248744804e-06	0	7.32432093081656e-06	1.80502157000776e-05
k__Bacteria|p__Actinomycetota|c__Actinomycetes|o__Kitasatosporales|f__Streptomycetaceae|g__Streptomyces|s__Streptomyces_sp._CNQ_509	8.2835457717676e-06	0	1.69644594574367e-05	0	0	4.17784776565488e-05	2.08967855519625e-05	8.59428445706467e-06	1.30181112558419e-05	7.59195758626362e-06	1.72464029903447e-05	8.67087420837628e-06	9.17186235684251e-06	1.51782732839176e-05	0	2.8535527223385e-05	2.08093375659526e-05	1.81931693266995e-05	3.01877679164403e-05	1.40672979534091e-05	0	0	2.36916521989644e-05	6.92694668848655e-06	6.47699556233275e-06	6.95572334305975e-06	1.08355107550184e-05	0	0	0	7.1939414680368e-06	0	0	7.52300157732266e-06	0	0
k__Bacteria|p__Actinomycetota|c__Actinomycetes|o__Kitasatosporales|f__Streptomycetaceae|g__Streptomyces|s__Streptomyces_sp._CS	0	0	0	0	2.12940991921729e-06	0	0	0	0	0	0	0	0	0	0	0	0	0	0	0	0	0	0	0	0	0	4.64379032357931e-06	0	0	0	0	0	0	0	0	0
k__Bacteria|p__Actinomycetota|c__Actinomycetes|o__Kitasatosporales|f__Streptomycetaceae|g__Streptomyces|s__Streptomyces_sp._CdTB01	0.00272735744535448	0.00185656322911582	0.00453948976893408	0.00540329312567362	0.00433902761205842	0.0045193064772709	0.0016836838644724	0.00190621229257694	0.0013791540218689	0.00186846511706377	0.00217213907136289	0.00185231550276438	0.00148787989344334	0.00124283273007137	0.00104674808928521	0.00129000262723647	0.00109249022221251	0.00109637783574058	0.00185613978405139	0.00154840758187167	0.00126555394642197	0.00464859849404003	0.00470042379627454	0.00257942177312518	0.00169697283733118	0.00142766221616301	0.00118726239272844	0.00113608858632889	0.00289944654710055	0.00151758794937011	0.00132265752419477	0.000827239276922199	0.00123179443671046	0.000793258721875468	0.000713598124973842	0.00108688084536896
k__Bacteria|p__Actinomycetota|c__Actinomycetes|o__Kitasatosporales|f__Streptomycetaceae|g__Streptomyces|s__Streptomyces_sp._DSM_40868	0	0	0	0	8.51763967686914e-06	0	0	1.11725697941841e-05	1.9144281258591e-05	0	0	0	1.22291498091234e-05	1.0714075259236e-05	1.19856651444872e-05	0	0	9.57535227721028e-06	8.1588561936325e-06	1.10528769633929e-05	0	0	1.04243269675443e-05	9.524551696669e-06	0	9.56411959670716e-06	0	9.82466544781272e-06	0	9.62325903215035e-06	0	0	0	0	0	0
k__Bacteria|p__Actinomycetota|c__Actinomycetes|o__Kitasatosporales|f__Streptomycetaceae|g__Streptomyces|s__Streptomyces_sp._DUT11	0	6.13739910451511e-05	7.58411128685404e-05	0.000100869943695509	0	0	5.14956501101932e-05	0	5.43697587743984e-05	0	0	0.000260126226251288	0	0	0	0	0	6.9900071623635e-05	5.14007940198848e-05	7.03364897670455e-05	0	5.85723410249044e-05	0	0	0	5.91236484160079e-05	0	0	0	5.96642059993321e-05	6.88562969083523e-05	0	0	0	0	0
k__Bacteria|p__Actinomycetota|c__Actinomycetes|o__Kitasatosporales|f__Streptomycetaceae|g__Streptomyces|s__Streptomyces_sp._ETH9427	0.000223655735837725	9.87737668382901e-05	9.87930286050724e-05	4.60665884593665e-05	8.9435216607126e-05	6.10608519595713e-05	6.64219255044521e-05	5.75817058623333e-05	3.75227912668384e-05	0.000154369804254027	7.8970371587368e-05	0.000143069424438209	0.000114138731551818	8.83911208886968e-05	0.000110867402586507	0.000373913804996079	0.000244509716399943	0.000227893384197605	0.00013298935595621	0.000136653751547403	0.000213256327988232	0.000227781326207962	6.63366261571003e-05	0.000154124563818826	0.000146195042692654	5.04289942371832e-05	0.000178785927457803	0.00015272889014327	0.000209208999790791	0.000114516782482589	0.000303173247581551	8.51703089054619e-05	4.97895891960575e-05	9.52913533127537e-05	8.78918511697987e-05	0.000113458498686202
k__Bacteria|p__Actinomycetota|c__Actinomycetes|o__Kitasatosporales|f__Streptomycetaceae|g__Streptomyces|s__Streptomyces_sp._F11	0	0	7.98327503879373e-06	5.55976067613044e-06	0	1.60686452525188e-06	1.49262753942589e-06	1.71885689141293e-06	0	1.68710168583636e-06	1.81541084108892e-06	0	0	1.78567920987266e-06	1.99761085741453e-06	1.9679673947162e-06	0	0	0	5.0240349833604e-06	1.74800268842813e-06	0	0	4.32934168030409e-06	0	0	0	1.78630280869322e-06	1.9018999980981e-06	0	2.05541184801052e-06	0	0	0	0	0
k__Bacteria|p__Actinomycetota|c__Actinomycetes|o__Kitasatosporales|f__Streptomycetaceae|g__Streptomyces|s__Streptomyces_sp._F12	0	0	0	0	0	0	0	0	0	0	0	2.16771855209407e-06	0	0	0	0	5.20233439148815e-06	0	0	0	0	9.29719698808006e-06	2.84299826387573e-06	0	0	0	1.54793010785977e-06	0	0	1.92465180643007e-06	0	0	0	0	0	0
k__Bacteria|p__Actinomycetota|c__Actinomycetes|o__Kitasatosporales|f__Streptomycetaceae|g__Streptomyces|s__Streptomyces_sp._F2	5.17721610735475e-06	5.75381166048292e-06	0	0	0	4.01716131312969e-06	0	0	0	0	8.16934878490014e-06	0	0	0	7.99044342965813e-06	4.91991848679051e-06	0	0	5.71119933554275e-06	7.03364897670455e-06	1.13620174747829e-05	0	0	2.16467084015205e-05	3.701140321333e-06	0	3.09586021571954e-06	2.41150879173585e-05	5.7056999942943e-06	0	0	6.34246981210886e-06	0	1.33742250263514e-05	8.37065249236178e-06	3.86790336430235e-06
k__Bacteria|p__Actinomycetota|c__Actinomycetes|o__Kitasatosporales|f__Streptomycetaceae|g__Streptomyces|s__Streptomyces_sp._F8	6.2126593288257e-06	0	0	1.03252698270994e-05	1.84548859665498e-05	0	0	0	6.12617000274912e-06	6.74840674334544e-06	6.35393794381122e-06	0	0	0	7.99044342965813e-06	9.83983697358102e-06	1.66474700527621e-05	0	0	0	0	6.50803789165604e-06	1.51626574073372e-05	0	7.40228064266601e-06	0	0	0	0	0	7.1939414680368e-06	0	0	0	0	9.02510785003881e-06
k__Bacteria|p__Actinomycetota|c__Actinomycetes|o__Kitasatosporales|f__Streptomycetaceae|g__Streptomyces|s__Streptomyces_sp._FG7	1.13898754361805e-05	0	0	0	0	0	0	0	0	0	1.99695192519781e-05	1.30063113125644e-05	0	0	0	0	0	8.61781704948925e-06	0	0	0	8.36747728927206e-06	0	0	0	8.69465417882469e-06	6.96568548536896e-06	0	0	0	0	0	0	0	0	0
k__Bacteria|p__Actinomycetota|c__Actinomycetes|o__Kitasatosporales|f__Streptomycetaceae|g__Streptomyces|s__Streptomyces_sp._FQ1	0	0	0	0	0	0	0	0	0	8.4355084291818e-06	0	0	0	0	0	0	0	0	0	0	0	0	0	0	0	0	0	8.03836263911949e-06	0	0	0	0	0	0	0	0
k__Bacteria|p__Actinomycetota|c__Actinomycetes|o__Kitasatosporales|f__Streptomycetaceae|g__Streptomyces|s__Streptomyces_sp._FR1	6.2126593288257e-06	0	2.99372813954765e-06	7.94251525161491e-06	4.25881983843457e-06	4.82059357575563e-06	2.23894130913884e-06	4.29714222853234e-06	9.95502625446732e-06	6.74840674334544e-06	3.63082168217784e-06	0	1.32482456265503e-05	1.42854336789813e-05	3.99522171482906e-06	5.90390218414861e-06	8.32373502638104e-06	8.61781704948925e-06	4.07942809681625e-06	1.2057683960065e-05	3.23380497359205e-05	1.02269166868881e-05	9.47666087958576e-06	2.59760500818246e-06	1.8505701606665e-06	1.73893083576494e-05	1.54793010785977e-06	2.67945421303983e-06	2.85284999714715e-06	0	6.16623554403155e-06	3.62426846406221e-06	5.9747507035269e-06	3.34355625658785e-06	1.36023103000879e-05	9.02510785003881e-06
k__Bacteria|p__Actinomycetota|c__Actinomycetes|o__Kitasatosporales|f__Streptomycetaceae|g__Streptomyces|s__Streptomyces_sp._FR_008	0.000498048189527527	0	0	0	0	0.000162293317050439	0.000133590164778617	0	0	0	0	0	0.000184456342954277	0	0	0	0	0	0.000127278156620667	0.000735518721563962	0	0.00028449422783525	0.000499420028354169	0.000478825189841633	0.000340504909562636	0	0.000379242876425644	0	0	0	0.000173682301156889	0	0	0.000152967698738894	0	0
k__Bacteria|p__Actinomycetota|c__Actinomycetes|o__Kitasatosporales|f__Streptomycetaceae|g__Streptomyces|s__Streptomyces_sp._FXJ1.235	0	3.06869955225756e-05	0	0	7.80783637046338e-06	8.83775488888532e-06	0	1.97668542512487e-05	0	0	0	0	0	8.92839604936332e-06	9.98805428707266e-06	0	0	0	0	1.00480699667208e-05	0	1.76646742773521e-05	9.47666087958576e-06	6.40742568685006e-05	9.25285080333251e-06	8.69465417882469e-06	0	0	9.5094999904905e-06	0	0	0	0	0	0	0
k__Bacteria|p__Actinomycetota|c__Actinomycetes|o__Kitasatosporales|f__Streptomycetaceae|g__Streptomyces|s__Streptomyces_sp._GBA_94_10_4N24	0	0	0	0	0	0	0	0	0.000279506506375429	0	0	0	0	0	0	0	0	0	0	0	0	0.000282634788437634	0	0	0	0	0	0	0	0	0	0	0	0	0	0
k__Bacteria|p__Actinomycetota|c__Actinomycetes|o__Kitasatosporales|f__Streptomycetaceae|g__Streptomyces|s__Streptomyces_sp._GF20	0.000129430402683869	0	0	0	0.00010718029926727	0	0.000103737613990099	0	0.000218244806347937	0	0	0.000166914328511243	0.000288404116331826	0	0	0.000165309261156161	0.000427631886980326	0	0.000397336296629903	0.000568720760116397	0.000662493018914263	0.000221273288316306	0.000517425684025382	0.000123819172056697	0.000396022014382631	0.00022171368156003	0.000883868091587929	0.000411742797403788	0	0.000444594567285346	0.000404916134058072	0.000270008000572634	0.000288779617337133	0.000118696247108869	0	0
k__Bacteria|p__Actinomycetota|c__Actinomycetes|o__Kitasatosporales|f__Streptomycetaceae|g__Streptomyces|s__Streptomyces_sp._GMY02	1.24253186576514e-05	4.79484305040243e-06	2.99372813954765e-05	1.90620366038758e-05	2.12940991921729e-05	1.44617807272669e-05	3.88083160250732e-05	3.26582809368458e-05	2.37389087606528e-05	1.09661609579363e-05	1.63386975698003e-05	1.40901705886115e-05	6.11457490456168e-06	2.05353109135356e-05	4.09510225769979e-05	1.08238206709391e-05	2.8092605714036e-05	2.39383806930257e-05	4.07942809681625e-05	1.60769119467533e-05	3.67080564569908e-05	1.95241136749681e-05	1.61103234952958e-05	1.99149717293988e-05	4.62642540166625e-06	9.56411959670716e-06	2.86367069954057e-05	1.42904224695458e-05	1.04604499895396e-05	4.81162951607517e-06	3.49420014161788e-05	1.8121342320311e-05	1.89200438945018e-05	0	3.7667936215628e-05	1.67609145786435e-05
k__Bacteria|p__Actinomycetota|c__Actinomycetes|o__Kitasatosporales|f__Streptomycetaceae|g__Streptomyces|s__Streptomyces_sp._GS7	1.76025347650062e-05	0	0	0	1.7745082660144e-05	2.00858065656484e-05	1.3433647854833e-05	0	6.12617000274912e-06	0	0	0	1.73246288962581e-05	7.14271683949065e-06	7.99044342965813e-06	1.57437391577296e-05	2.28902713225479e-05	4.02164795642832e-05	4.97690227811583e-05	9.94758926705358e-05	5.68100873739144e-05	4.09076667475523e-05	3.7906643518343e-05	5.54155735078924e-05	9.90055035956578e-05	2.69534279543565e-05	5.72734139908115e-05	6.25205983042627e-05	6.65664999334335e-06	4.42669915478916e-05	5.54961198962839e-05	8.15460404413997e-06	0	1.42101140904984e-05	6.90578830619847e-05	0
k__Bacteria|p__Actinomycetota|c__Actinomycetes|o__Kitasatosporales|f__Streptomycetaceae|g__Streptomyces|s__Streptomyces_sp._Go40/10	1.03544322147095e-05	2.78100896923341e-05	2.09560969768335e-05	7.14826372645342e-06	2.9811738869042e-05	1.68720775151447e-05	7.46313769712945e-06	0	1.60811962572164e-05	0	0	2.38449040730348e-05	0	0	1.99761085741453e-05	1.9679673947162e-05	9.36420190467867e-06	8.61781704948925e-06	7.34297057426925e-06	3.8182665873539e-05	1.66060255400673e-05	1.58052348797361e-05	1.80056556712129e-05	7.79281502454737e-06	0	7.82518876094222e-06	1.39313709707379e-05	0	1.8068049981932e-05	8.66093312893531e-06	9.24935331604732e-06	3.08062819445288e-05	9.95791783921149e-06	0	1.04633156154522e-05	4.12576358858917e-05
k__Bacteria|p__Actinomycetota|c__Actinomycetes|o__Kitasatosporales|f__Streptomycetaceae|g__Streptomyces|s__Streptomyces_sp._Go_475	1.03544322147095e-05	1.91793722016097e-05	2.19540063566827e-05	3.33585640567826e-05	3.19411487882593e-05	1.76755097777706e-05	2.53746681702401e-05	4.0393136948204e-05	4.21174187689002e-05	1.94016693871181e-05	9.98475962598906e-06	0	1.12100539916964e-05	1.8749631703663e-05	2.09749140028526e-05	9.93823534331683e-05	8.32373502638104e-05	0.000230765989880768	6.36390783103335e-05	2.00961399334416e-05	8.74001344214067e-06	1.76646742773521e-05	5.97029635413903e-05	4.58910218112234e-05	2.9609122570664e-05	2.60839625364741e-05	0	8.93151404346611e-06	0	1.82841921610857e-05	2.05541184801052e-05	2.17456107843732e-05	0	0	1.04633156154522e-05	0
k__Bacteria|p__Actinomycetota|c__Actinomycetes|o__Kitasatosporales|f__Streptomycetaceae|g__Streptomyces|s__Streptomyces_sp._HF10	2.89924102011866e-05	2.49331838620926e-05	0	4.28895823587205e-05	2.05842958857671e-05	1.20514839393891e-05	0	4.0393136948204e-05	3.29281637647765e-05	2.53065252875454e-05	0	1.62578891407055e-05	1.42673414439772e-05	1.24997544691086e-05	0	5.70710544467699e-05	5.41042776714767e-05	0.00012064943869285	3.10036535358035e-05	0	0.000106628163994116	4.55562652415923e-05	3.88543096063016e-05	3.55006017784936e-05	0	4.60816671477709e-05	2.94106720493356e-05	7.50247179651153e-05	5.13512999486487e-05	0	2.67203540241367e-05	0	1.39410849748961e-05	0	1.36023103000879e-05	3.73897325215893e-05
k__Bacteria|p__Actinomycetota|c__Actinomycetes|o__Kitasatosporales|f__Streptomycetaceae|g__Streptomyces|s__Streptomyces_sp._HM190	0.000255754475703325	0.000268511210822536	0.000291389538915971	0.000374886719876224	0.000464921165695774	0.000380826892484695	0.000550033248278441	0.000529407922555184	0.000402029906430411	0.000351760701496881	0.000275034742424971	0.000282887271048276	0.000184456342954277	0.000197317552690929	0.000253696578891646	0.000195812755774262	0.000274683255870574	0.000311198949009334	0.000319011277171031	0.000264264240124757	0.000228988352184086	0.000530869948019372	0.00054585566666414	0.000594851546873782	0.000198936292271649	0.000193021322769908	0.000233737446286825	0.000211676882830147	0.000258658399741342	0.000128951671030815	0.000201430361105031	0.000140440402982411	0.000170280395050517	0.000266648611462881	0.000249026911647763	0.000275910439986901
k__Bacteria|p__Actinomycetota|c__Actinomycetes|o__Kitasatosporales|f__Streptomycetaceae|g__Streptomyces|s__Streptomyces_sp._HSG2	2.0708864429419e-05	0	1.99581875969843e-05	1.03252698270994e-05	2.34235091113901e-05	4.82059357575563e-06	1.04483927759812e-05	3.60959947196716e-05	9.95502625446732e-06	1.77145677012818e-05	1.81541084108892e-05	7.58701493232925e-06	1.32482456265503e-05	2.85708673579626e-05	2.59689411463889e-05	0.000180069016616533	0.00016231283301443	0.000121606973920571	7.5061476981419e-05	8.54085947171267e-05	9.35181438309052e-05	0.000120863560845041	0.000121301259258698	9.35137802945684e-05	1.75804165263318e-05	4.95595288193007e-05	2.24449865639667e-05	5.44822356651432e-05	4.65965499534034e-05	8.56470053861381e-05	7.09117087563628e-05	4.80215571488242e-05	7.07012166584016e-05	5.18251219771117e-05	3.45289415309923e-05	4.64148403716282e-05
k__Bacteria|p__Actinomycetota|c__Actinomycetes|o__Kitasatosporales|f__Streptomycetaceae|g__Streptomyces|s__Streptomyces_sp._ID05_A0372	0	0	0	0	0	0	0	1.71885689141293e-06	0	0	0	0	0	0	0	0	0	0	8.1588561936325e-07	0	0	0	0	0	0	0	0	0	0	0	0	0	0	0	0	0
k__Bacteria|p__Actinomycetota|c__Actinomycetes|o__Kitasatosporales|f__Streptomycetaceae|g__Streptomyces|s__Streptomyces_sp._ID38640	2.27797508723609e-05	2.10973094217707e-05	1.29728219380398e-05	0	1.84548859665498e-05	1.04446194141372e-05	0	0	0	0	0	1.40901705886115e-05	0	0	1.19856651444872e-05	5.51030870520537e-05	0	3.4471268197957e-05	8.1588561936325e-06	0	0	9.29719698808006e-06	1.13719930555029e-05	1.03904200327298e-05	0	0	0	1.16109682565059e-05	0	9.62325903215035e-06	1.13047651640578e-05	1.17788725082022e-05	0	0	1.15096471769974e-05	0
k__Bacteria|p__Actinomycetota|c__Actinomycetes|o__Kitasatosporales|f__Streptomycetaceae|g__Streptomyces|s__Streptomyces_sp._IIID1	0	0	0	0	0	3.21372905050375e-06	0	0	0	0	0	0	0	0	0	0	0	0	0	0	0	9.29719698808006e-07	0	0	0	0	0	1.78630280869322e-06	0	0	0	0	0	1.67177812829393e-06	0	0
k__Bacteria|p__Actinomycetota|c__Actinomycetes|o__Kitasatosporales|f__Streptomycetaceae|g__Streptomyces|s__Streptomyces_sp._INR7	0.00120007869368483	0.00148160650257435	0.00111566268667142	0.00117231525113836	0.00211805306631479	0.00142368196937316	0.0018911590924526	0.00210989683420938	0.0120241401728958	0.00167697907572134	0.0015149603468887	0.00166264012945615	0.00131463360448076	0.00119819074982456	0.00164303493022345	0.00103219889852865	0.000609713590682411	0.00062431296847411	0.000474029544850048	0.000912364752978248	0.000580336892558141	0.000546675182899108	0.000536379005784554	0.000392238356235551	0.000423780566792629	0.000326049531705926	0.000431098535038946	0.00104409399168119	0.000644744099355256	0.000655343940089439	0.000631011437339228	0.000683174605475726	0.000436156801357463	0.000394539638277366	0.000312853136902021	0.000266885332136862
k__Bacteria|p__Actinomycetota|c__Actinomycetes|o__Kitasatosporales|f__Streptomycetaceae|g__Streptomyces|s__Streptomyces_sp._JB150	9.31898899323856e-06	0	0	0	0	0	6.71682392741651e-06	7.73485601135821e-06	6.89194125309276e-06	7.59195758626362e-06	0	9.75473348442332e-06	9.17186235684251e-06	0	7.99044342965813e-06	8.85585327622292e-06	0	0	0	0	6.99201075371254e-06	1.39457954821201e-05	0	6.92694668848655e-06	7.40228064266601e-06	0	6.19172043143908e-06	0	0	0	0	0	0	0	8.37065249236178e-06	0
k__Bacteria|p__Actinomycetota|c__Actinomycetes|o__Kitasatosporales|f__Streptomycetaceae|g__Streptomyces|s__Streptomyces_sp._JCM17656	0.0017716433519368	0.00258729730999715	0.00309950653381166	0.00293634788852203	0.0028086916834476	0.00297189593945334	0.00255612466126684	0.00304925212536655	0.00274069530497989	0.00221263386097439	0.00236457262051832	0.00241917390413698	0.00204940168884559	0.00169728808898397	0.00295246884725868	0.00269316337966913	0.00234625281056116	0.0022128639112633	0.00548764667583722	0.00532849150335204	0.00621152755332938	0.00714396616564072	0.00644128639985444	0.00692088561013412	0.00334583085048503	0.00301182820754487	0.00329786509479524	0.00473548874584573	0.00336160824663839	0.0028099916373879	0.00286627182205066	0.00366051114870283	0.00257213017786833	0.00380413113093283	0.0033294270288369	0.00480393597846351
k__Bacteria|p__Actinomycetota|c__Actinomycetes|o__Kitasatosporales|f__Streptomycetaceae|g__Streptomyces|s__Streptomyces_sp._JHA19	0	0	0	0	6.38822975765186e-06	0	0	0	0	0	0	0	0	0	0	0	0	0	5.71119933554275e-06	0	0	0	0	0	0	0	0	0	0	0	0	0	0	6.6871125131757e-06	0	0
k__Bacteria|p__Actinomycetota|c__Actinomycetes|o__Kitasatosporales|f__Streptomycetaceae|g__Streptomyces|s__Streptomyces_sp._Jing01	0	0	1.29728219380398e-05	0	0	0	0	0	0	0	1.1800170467078e-05	1.51740298646585e-05	0	1.16069148641723e-05	0	2.75515435260269e-05	0	1.14904227326523e-05	0	0	1.13620174747829e-05	0	1.23196591434615e-05	0	0	1.04335850145896e-05	1.85751612943172e-05	0	1.14113999885886e-05	1.15479108385804e-05	0	1.35910067402333e-05	0	1.17024468980575e-05	1.36023103000879e-05	0
k__Bacteria|p__Actinomycetota|c__Actinomycetes|o__Kitasatosporales|f__Streptomycetaceae|g__Streptomyces|s__Streptomyces_sp._KPB2	0	5.17843049443463e-05	0	0	3.90391818523169e-05	0	0	6.27382765365721e-05	0	5.6517906475518e-05	0	0	0	0	0	4.42792663811146e-05	0	0	0	0	0	0	0	0	4.53389689363293e-05	0	3.56023924807747e-05	0	5.23022499476977e-05	0	0	0	0	0	0	0
k__Bacteria|p__Actinomycetota|c__Actinomycetes|o__Kitasatosporales|f__Streptomycetaceae|g__Streptomyces|s__Streptomyces_sp._KY2	0	0	0	0	0	1.2854916202015e-05	0	0	0	0	0	0	0	0	0	0	0	0	0	0	0	0	1.51626574073372e-05	0	0	1.56503775218844e-05	0	0	0	0	1.54155888600789e-05	0	0	0	0	0
k__Bacteria|p__Actinomycetota|c__Actinomycetes|o__Kitasatosporales|f__Streptomycetaceae|g__Streptomyces|s__Streptomyces_sp._LBUM_1475	0.00183273450200358	0.000873620403783323	0.00112364596171022	0.00467258172252505	0.000803497342851322	0	0.0030151076296403	0.0010227198503907	0	0.000884041283378252	0	0.00123343185614153	0.00216659770784969	0	0.00220336477572823	0.00514721872088023	0.00964096609430584	0.00634750102456269	0.00503564604270998	0.00215531100786161	0.00236242563341062	0.00163072835170924	0.000968514741893664	0.00187287321089955	0.0029470329808614	0.00165459269023034	0.00147208153257464	0.00107892689645071	0.00301070769698929	0.00467786621552828	0	0	0.00104358978954936	0.0017762642613123	0.00100970995689114	0.00128156531470551
k__Bacteria|p__Actinomycetota|c__Actinomycetes|o__Kitasatosporales|f__Streptomycetaceae|g__Streptomyces|s__Streptomyces_sp._LBUM_1480	0.0014827546931464	0.000941707175099037	0.000607726812328172	0.00107700506811898	0.000436529033439544	0.00104847910272685	0.000405248376954129	0.00109233355449292	0.000435723841445531	0.00023619423601709	0.000741595328584824	0.000671992751149162	0.000579865520115932	0.000565167469924698	0.000884941609834638	0.000709452245795192	0	0.000291090709227192	0.000589069417180267	0.00058982170704651	0.00171129463197114	0.00110729616128034	0.000786562853005618	0.000509996449939822	0.000535740061512952	0.00110856840780015	0.000400139932881751	0.00146119569751105	0.00135700564864299	0.00106337012305261	0.000271314363937388	0.00158108711744714	0.0011441647597254	0	0	0
k__Bacteria|p__Actinomycetota|c__Actinomycetes|o__Kitasatosporales|f__Streptomycetaceae|g__Streptomyces|s__Streptomyces_sp._LBUM_1482	0.000801433053418516	0.00229385291531252	0.0019688752064425	0.00291966860649364	0.00492603494645599	0.00168961804830235	0.00131873643108277	0.000895524440426139	0.000703743779065805	0.00232060836886791	0.00162570040819513	0.00108060769821889	0.00189653731623155	0.0027499459832039	0.00192969208826244	0.00225430665064741	0.00656742693581464	0.00556136460260373	0.00440823000141964	0.00188803234674684	0.00413490035947675	0.00999634620158369	0.00593902337323639	0.00410075243958404	0.000860515124709923	0.00217279407928829	0.00193336470471685	0.00188990837159743	0.00263603339736397	0.00272915626151784	0.00175121089450496	0.000857139491750712	0.00274141478113492	0.000777376829656675	0.00176725400744988	0.00224467325241679
k__Bacteria|p__Actinomycetota|c__Actinomycetes|o__Kitasatosporales|f__Streptomycetaceae|g__Streptomyces|s__Streptomyces_sp._L_49973	0	0	0	0	7.09803306405762e-07	0	0	0	0	0	0	0	0	0	0	0	0	0	0	0	0	0	0	8.65868336060819e-07	0	0	0	0	0	0	0	0	0	8.35889064146963e-07	0	0
k__Bacteria|p__Actinomycetota|c__Actinomycetes|o__Kitasatosporales|f__Streptomycetaceae|g__Streptomyces|s__Streptomyces_sp._M2	0.000813858372076167	0.000567709417167648	0.000621697543646061	0.0010539717738893	0.00101572853146665	0.00137547603361561	0.000418682024808962	0.00035752223341389	0.000281038048876116	0.000668092267591198	0.000579116058307365	0.000704508529430573	0.000696042443302604	0.000783020333529163	0.000955856795272854	0.000491991848679051	0.000350637337986301	0.000368651062672596	0.000498506113430946	0.000466230446455845	0.000449236690926031	0.00035887180373989	0.000504158358793962	0.000535972500021647	0.000405274865185964	0.000546024282430191	0.000441934045793964	0.000595731986699189	0.000432682249567318	0.000694799302121255	0.000270286658013383	0.000245544188440215	0.000322636537990452	0.000258289720821411	0.000323316452517474	0.000317168075872792
k__Bacteria|p__Actinomycetota|c__Actinomycetes|o__Kitasatosporales|f__Streptomycetaceae|g__Streptomyces|s__Streptomyces_sp._M54	0	0	0	0	5.03960347548091e-05	0	0	0	0	0	0	0	0	0	0	0	0	6.51123954850299e-05	0	0	0	0	0	0	0	0	0	6.60932039216492e-05	6.18117499381882e-05	0	0	0	0	0	0	0
k__Bacteria|p__Actinomycetota|c__Actinomycetes|o__Kitasatosporales|f__Streptomycetaceae|g__Streptomyces|s__Streptomyces_sp._M56	0	0	7.68390222483896e-05	9.2133176918733e-05	5.53646578996494e-05	0	0	6.87542756565174e-05	5.51355300247421e-05	0	0	8.56248828077158e-05	0	0.00021428150518472	0	0.000451648517087369	0.000150867697353156	0.000519941628652518	5.05849084005215e-05	0.000529533287246186	0.000110124169370972	0.000113425803254577	0.000133620918402159	0.000194820375613684	0	0	0	0	0	5.4852576483257e-05	0.00013874029974071	6.70489665851508e-05	7.3688592010165e-05	0	0	0
k__Bacteria|p__Actinomycetota|c__Actinomycetes|o__Kitasatosporales|f__Streptomycetaceae|g__Streptomyces|s__Streptomyces_sp._MA3_2.13	3.10632966441285e-06	0	1.09770031783414e-05	0	7.80783637046338e-06	2.41029678787781e-06	5.97051015770356e-06	2.5782853371194e-06	0	0	2.72311626163338e-06	4.33543710418814e-06	3.05728745228084e-06	2.67851881480899e-06	6.99163800095086e-06	0	0	8.61781704948925e-06	2.44765685808975e-06	6.02884198003248e-06	2.6220040326422e-06	5.57831819284804e-06	6.63366261571003e-06	2.59760500818246e-06	6.47699556233275e-06	0	2.32189516178965e-06	0	0	0	3.08311777201577e-06	0	0	0	3.13899468463567e-06	0
k__Bacteria|p__Actinomycetota|c__Actinomycetes|o__Kitasatosporales|f__Streptomycetaceae|g__Streptomyces|s__Streptomyces_sp._MBT27	0	7.67174888064389e-06	0	0	0	0	6.71682392741651e-06	0	0	0	0	0	0	0	0	0	8.32373502638104e-06	0	6.527084954906e-06	8.03845597337663e-06	0	1.48755151809281e-05	0	0	0	6.95572334305975e-06	0	0	0	0	0	0	0	0	0	0
k__Bacteria|p__Actinomycetota|c__Actinomycetes|o__Kitasatosporales|f__Streptomycetaceae|g__Streptomyces|s__Streptomyces_sp._MG62	0	7.67174888064389e-06	3.59247376745718e-05	6.35401220129193e-06	1.27764595153037e-05	6.4274581010075e-06	6.71682392741651e-06	7.73485601135821e-06	1.30181112558419e-05	0	7.26164336435568e-06	0	0	1.51782732839176e-05	2.59689411463889e-05	7.87186957886482e-06	1.66474700527621e-05	2.20233102375836e-05	1.22382842904488e-05	8.03845597337663e-06	1.48580228516391e-05	0	0	6.92694668848655e-06	7.40228064266601e-06	1.39114466861195e-05	5.41775537750919e-06	1.42904224695458e-05	1.52151999847848e-05	7.69860722572028e-06	0	8.15460404413997e-06	0	7.52300157732266e-06	1.77876365462688e-05	1.1603710092907e-05
k__Bacteria|p__Actinomycetota|c__Actinomycetes|o__Kitasatosporales|f__Streptomycetaceae|g__Streptomyces|s__Streptomyces_sp._MOE7	2.48506373153028e-05	4.69894618939438e-05	0	3.73298216825901e-05	2.05842958857671e-05	0	0	5.1565706742388e-05	0	0	0	6.50315565628221e-05	0	0	0	3.14874783154593e-05	2.70521388357384e-05	0	0	0	0	2.13835530725841e-05	0	7.18670718930479e-05	0	0	0	0	0	0	5.24130021242681e-05	2.53698792484354e-05	0	0	0	3.48111302787211e-05
k__Bacteria|p__Actinomycetota|c__Actinomycetes|o__Kitasatosporales|f__Streptomycetaceae|g__Streptomyces|s__Streptomyces_sp._Mg1	2.48506373153028e-05	0	0	0	0	0	0	1.20319982398905e-05	1.9144281258591e-05	0	0	1.40901705886115e-05	0	2.1428150518472e-05	1.19856651444872e-05	3.24714620128174e-05	1.04046687829763e-05	0	0	0	0	9.29719698808006e-06	1.04243269675443e-05	0	0	0	0	0	0	9.62325903215035e-06	1.13047651640578e-05	0	0	0	0	1.54716134572094e-05
k__Bacteria|p__Actinomycetota|c__Actinomycetes|o__Kitasatosporales|f__Streptomycetaceae|g__Streptomyces|s__Streptomyces_sp._NA02536	0.00172401296374913	0.00173285627841544	0.00178126824303085	0.00145109753647004	0.00166164954029589	0.0021403435476355	0.0012396271714932	0.00172487289053288	0.00162802967823058	0.00218901443737268	0.00172373259361393	0.00249721177201237	0.000930434481310802	0.0018258569920948	0.00293548915497066	0.00133821782840702	0.00100301007067892	0.00165653594395738	0.00153468085002227	0.00121179723798653	0.00114756376495307	0.00148848123779162	0.0016792643078626	0.00154990432154887	0.00151469167650553	0.00115812793661945	0.00206029497356135	0.00165590270365862	0.00224043819775956	0.000879565875538542	0.00114691981118987	0.00100029809608117	0.000790658676433392	0.00100223098791221	0.001214790942954	0.00152266462441369
k__Bacteria|p__Actinomycetota|c__Actinomycetes|o__Kitasatosporales|f__Streptomycetaceae|g__Streptomyces|s__Streptomyces_sp._NA02950	1.34607618791224e-05	5.75381166048292e-06	3.19331001551749e-05	4.6860839984528e-05	4.187839507794e-05	2.08892388282744e-05	4.17935711039249e-05	1.71885689141293e-05	3.06308500137456e-05	5.90485590042726e-06	1.1800170467078e-05	5.20252452502577e-05	1.32482456265503e-05	2.23209901234083e-05	3.09629682899252e-05	3.05034946181012e-05	7.90754827506199e-05	5.64945784355406e-05	8.97474181299575e-06	2.31105609234578e-05	5.06920779644159e-05	1.02269166868881e-05	2.27439861110058e-05	3.72323384506152e-05	1.75804165263318e-05	0	3.86982526964943e-06	3.75123589825576e-05	1.14113999885886e-05	5.77395541929021e-06	6.16623554403155e-06	6.34246981210886e-06	1.29452931909749e-05	4.5138009463936e-05	1.25559787385427e-05	1.67609145786435e-05
k__Bacteria|p__Actinomycetota|c__Actinomycetes|o__Kitasatosporales|f__Streptomycetaceae|g__Streptomyces|s__Streptomyces_sp._NA03103	4.76303881876637e-05	0	0	0	3.33607554010708e-05	7.87363617373419e-05	3.88083160250732e-05	0.000108287984159015	3.67570200164947e-05	0	5.26469143915787e-05	0	5.6050269958482e-05	0.000140175817975004	5.69319094363142e-05	7.57667446965739e-05	0	0	9.05633037493208e-05	0.000117562418610633	3.67080564569908e-05	0	0	0	7.77239467479931e-05	8.78160072061294e-05	6.19172043143908e-05	8.93151404346611e-05	0	3.46437325157412e-05	0	0	0	0	0	0
k__Bacteria|p__Actinomycetota|c__Actinomycetes|o__Kitasatosporales|f__Streptomycetaceae|g__Streptomyces|s__Streptomyces_sp._NA04227	3.00278534226576e-05	0	2.09560969768335e-05	2.77988033806522e-05	2.55529190306074e-05	1.12480516767631e-05	5.22419638799062e-06	0	1.60811962572164e-05	0	0	0	0	1.78567920987266e-05	5.9928325722436e-06	1.9679673947162e-05	6.24280126978578e-06	2.20233102375836e-05	0	0	1.83540282284954e-05	5.57831819284804e-06	0	5.19521001636491e-06	0	5.21679250729481e-06	0	5.35890842607966e-06	1.23623499876376e-05	1.92465180643007e-05	1.33601770120684e-05	7.24853692812441e-06	6.97054248744804e-06	5.85122344902874e-06	0	9.02510785003881e-06
k__Bacteria|p__Actinomycetota|c__Actinomycetes|o__Kitasatosporales|f__Streptomycetaceae|g__Streptomyces|s__Streptomyces_sp._NEAU_S7GS2	0.000230903838388022	0.000194670627846339	0.000335297551629337	0.000109606710472286	0.000126344988540226	0.00020567865923224	0.000155233264100293	0.000129773695301677	0.000145496537565292	0.000179676329541572	9.25859528955349e-05	0.000259042366975241	5.29929825062012e-05	0.000126783223900959	0.000242709719175866	0.000166293244853519	9.88443534382748e-05	0.000153205636435364	7.26138201233293e-05	4.92355428369319e-05	8.21561263561223e-05	6.78695380129845e-05	4.64356383099702e-05	0.000174905403884285	9.34537931136583e-05	6.86877680127151e-05	9.4423736579446e-05	4.73370244303704e-05	3.04303999695696e-05	0	3.1858883644163e-05	3.26184161765599e-05	5.17811727638998e-05	2.92561172451437e-05	3.34826099694471e-05	0.00013150871438628
k__Bacteria|p__Actinomycetota|c__Actinomycetes|o__Kitasatosporales|f__Streptomycetaceae|g__Streptomyces|s__Streptomyces_sp._NEAU_sy36	5.17721610735475e-05	9.20609865677267e-05	5.9874562790953e-05	6.19516189625963e-05	6.53019041893301e-05	6.58814455353269e-05	5.5227218958758e-05	5.50034205252139e-05	3.13966212640892e-05	2.69936269733818e-05	9.0770542054446e-06	3.46834968335051e-05	4.07638326970778e-05	8.74982812837605e-05	3.89534117195834e-05	3.8375364196966e-05	0.00012277509163912	5.64945784355406e-05	4.40578234456155e-05	1.80865259400974e-05	3.40860524243486e-05	2.41727121690082e-05	5.40169670136388e-05	4.15616801309193e-05	8.14250870693261e-05	4.08648746404761e-05	8.20402957165678e-05	2.50082393217051e-05	6.18117499381882e-05	6.15888578057622e-05	5.65238258202892e-05	9.96673827617107e-06	3.08695453015556e-05	3.42714516300255e-05	1.98802996693592e-05	6.7043658314574e-05
k__Bacteria|p__Actinomycetota|c__Actinomycetes|o__Kitasatosporales|f__Streptomycetaceae|g__Streptomyces|s__Streptomyces_sp._NK52	0	0	0	0	0.00163112799812044	0	0	0	0	0	0	0	0	0	0	0	0	0	0	0	0	0	0	0	0	0	0	0	0	0	0	0	0	0.00197269819138683	0	0
k__Bacteria|p__Actinomycetota|c__Actinomycetes|o__Kitasatosporales|f__Streptomycetaceae|g__Streptomyces|s__Streptomyces_sp._NRRL_11266	0	1.91793722016097e-06	0	0	1.41960661281152e-06	8.83775488888532e-06	0	3.43771378282587e-06	0	0	0	0	4.07638326970778e-06	1.78567920987266e-06	1.99761085741453e-06	1.9679673947162e-06	0	9.57535227721028e-07	1.6317712387265e-06	0	0	0	0	3.46347334424327e-06	1.8505701606665e-06	0	0	1.78630280869322e-06	0	0	0	6.34246981210886e-06	0	0	0	0
k__Bacteria|p__Actinomycetota|c__Actinomycetes|o__Kitasatosporales|f__Streptomycetaceae|g__Streptomyces|s__Streptomyces_sp._NRRL_12068	0	2.87690583024146e-06	0	0	0	0	0	0	0	0	2.72311626163338e-06	0	0	0	0	0	0	0	0	0	0	0	0	0	0	1.73893083576494e-06	0	0	0	0	0	0	0	0	0	0
k__Bacteria|p__Actinomycetota|c__Actinomycetes|o__Kitasatosporales|f__Streptomycetaceae|g__Streptomyces|s__Streptomyces_sp._NRRL_B_1140	0	0	0	0	0	0	0	6.01599911994527e-06	0	0	0	0	7.13367072198862e-06	0	0	0	0	0	2.44765685808975e-06	3.01442099001624e-06	0	2.78915909642402e-06	2.84299826387573e-06	2.59760500818246e-06	0	0	0	0	2.85284999714715e-06	0	0	0	2.98737535176345e-06	0	0	3.86790336430235e-06
k__Bacteria|p__Actinomycetota|c__Actinomycetes|o__Kitasatosporales|f__Streptomycetaceae|g__Streptomyces|s__Streptomyces_sp._OAct_113	0	0	0	0	0	0	0	0	0	0	0	0	7.33748988547401e-05	0	0	0	0	0	6.77185064071498e-05	0	0	0	0	0	0	0	0	0	0	0	0	0	0	0	0	0
k__Bacteria|p__Actinomycetota|c__Actinomycetes|o__Kitasatosporales|f__Streptomycetaceae|g__Streptomyces|s__Streptomyces_sp._OUCMDZ_3434	0	0	0	0	0.000212940991921729	0	0.000206728914210486	0	0	0	0	0	0	0	0	0	0	0	0	0	0	0	0.000774243193862156	0	0	0	0.000195039193590331	0	0	0	0	0	0	0	0	0.000353268507272948
k__Bacteria|p__Actinomycetota|c__Actinomycetes|o__Kitasatosporales|f__Streptomycetaceae|g__Streptomyces|s__Streptomyces_sp._P3	0.000199840541743893	0.000212891031437868	0.000237502432404113	0.000240658212123932	0.000343544800300389	0.000277184130605949	0.000470177674919156	0.000648009048062676	0.000618743170277661	0.000239568439388763	0.000262326866537349	0.000300229019465029	0.000238468421277905	0.000260709164641409	0.000286657158038985	0.000275515435260269	0.000217457577564205	0.000210657750098626	0.000323090705267847	0.000244168100191315	0.000349600537685627	0.000390482273499363	0.000369589774303844	0.000400897039596159	0.000191534011628983	0.000196499184441438	0.000239155201664334	0.000223287851086653	0.000144544399855456	0.00015108516680476	0.000156211300448799	0.000158561745302722	0.000226044734950101	0.000128726915878632	0.000153810739547148	0.000128930112143412
k__Bacteria|p__Actinomycetota|c__Actinomycetes|o__Kitasatosporales|f__Streptomycetaceae|g__Streptomyces|s__Streptomyces_sp._PAMC_26508	0.00028267599946157	0.000843892376870828	0.000570804165273751	0.0002660742609291	0.000526674053353075	0.000550351099898768	0.000276882408563503	0.000286189672420254	0.000192974355086597	0.000541559641153471	0.000629039856437311	0.000847577953868781	0.000429039339136744	0.000732128476047792	0.000707154243524744	0.000335538440799113	0.000272602322113979	0.00017714401712839	0.000177863065021189	6.53124547836851e-05	8.56521317329786e-05	8.55342122903366e-05	0.000178161224536212	0.000109099410343663	9.16032229529918e-05	0.000208671700291793	0.000182655752727453	0.000154515192951964	7.7026949922973e-05	2.02088439675157e-05	2.56926481001314e-05	0	4.48106302764517e-05	8.27530173505493e-05	0.000101494161469887	0.000130219413264846
k__Bacteria|p__Actinomycetota|c__Actinomycetes|o__Kitasatosporales|f__Streptomycetaceae|g__Streptomyces|s__Streptomyces_sp._PBH53	0	0	0	0	0	0	4.17935711039249e-05	2.7501710262607e-05	0	2.44629744446272e-05	0	0	0	5.53560555060526e-05	2.89653574325107e-05	0	5.82661451846673e-05	0	1.9581254864718e-05	0	2.18500336053517e-05	0	0	0	0	2.26061008649442e-05	0	0	2.66265999733734e-05	4.42669915478916e-05	0	0	0	0	2.72046206001758e-05	3.61004314001552e-05
k__Bacteria|p__Actinomycetota|c__Actinomycetes|o__Kitasatosporales|f__Streptomycetaceae|g__Streptomyces|s__Streptomyces_sp._QHH_9511	0	0	7.98327503879373e-06	6.35401220129193e-06	5.6784264512461e-06	6.4274581010075e-06	0	1.46102835770099e-05	0	2.19323219158727e-05	0	1.84256076927996e-05	0	2.1428150518472e-05	0	7.87186957886482e-06	1.45665362961668e-05	0	2.36606829615343e-05	0	0	1.30160757833121e-05	0	0	0	0	5.41775537750919e-06	6.25205983042627e-06	6.65664999334335e-06	0	0	0	7.96633427136919e-06	0	0	0
k__Bacteria|p__Actinomycetota|c__Actinomycetes|o__Kitasatosporales|f__Streptomycetaceae|g__Streptomyces|s__Streptomyces_sp._RLB1_33	8.69772306035599e-05	8.24713004669218e-05	0.0003183330921719	0	0.000152607710877239	0.000274773833818071	0.000213445738137902	0.000285330243974547	0.000305542728887112	0.000165335965211963	0.000172464029903447	0	0.000202800067667962	0.000295529909233926	0.000102876959156848	0.000247963891734242	0.000516071571635624	0	6.8534392026513e-05	0.000205985434317776	0	0.000155263189700937	0.000183847221063964	0.000178368877228529	9.34537931136583e-05	7.73824221915398e-05	6.96568548536897e-05	0.000101819260095514	0.000284334049715666	0.000300245681803091	0.000381278897805951	9.15127787175707e-05	0.000100574970176036	0	0	0
k__Bacteria|p__Actinomycetota|c__Actinomycetes|o__Kitasatosporales|f__Streptomycetaceae|g__Streptomyces|s__Streptomyces_sp._RLB1_9	0	0	0	0	0	0.000449922067070525	0	0	0.000425768815191064	0	0	0	0	0	0	0	0	0.000330349653563755	0	0	0.000398544612961615	0	0	0.000429470694686166	0	0	0	0	0	0	0.000504603608686582	0	0.000404291464271987	0	0	0
k__Bacteria|p__Actinomycetota|c__Actinomycetes|o__Kitasatosporales|f__Streptomycetaceae|g__Streptomyces|s__Streptomyces_sp._RLB3_17	0	0	0	8.26021586167951e-05	0	0	0	0	0	0	0	0	0	0	0	0	0	0.000135012467108665	0	0	0	0	0	0	0	0	6.88828897997598e-05	0.000106285017117247	0	0	0	0	8.16549262815342e-05	0	0	0
k__Bacteria|p__Actinomycetota|c__Actinomycetes|o__Kitasatosporales|f__Streptomycetaceae|g__Streptomyces|s__Streptomyces_sp._RLB3_6	0.000242293713824202	0	0.000567810437134204	0.000384417738178162	0	0.000412160750727106	0	0	0	0	0	0.00026337780407943	0	0.000258923485431536	0	0.00457552419271518	0.00275723722748872	0.00332551984587513	0.000294534708590133	0.00058479767206315	0.000181792279596526	0	0	0.000196552112285806	0.000384918593418632	0	0	0	0.000244394149755606	0	0	0	0.000368442960050825	0	0	0.000265596031015428
k__Bacteria|p__Actinomycetota|c__Actinomycetes|o__Kitasatosporales|f__Streptomycetaceae|g__Streptomyces|s__Streptomyces_sp._RPA4_2	2.48506373153028e-05	1.15076233209658e-05	5.9874562790953e-06	1.42965274529068e-05	4.25881983843457e-06	4.82059357575563e-06	0	1.11725697941841e-05	2.45046800109965e-05	5.06130505750908e-06	1.08924650465335e-05	1.40901705886115e-05	0	0	0	5.90390218414861e-06	1.76879369310597e-05	0	8.97474181299575e-06	2.31105609234578e-05	2.09760322611376e-05	0	5.68599652775145e-06	2.59760500818246e-05	2.31321270083313e-05	4.34732708941235e-06	3.01846371032655e-05	5.35890842607966e-06	2.28227999771772e-05	2.21334957739458e-05	3.08311777201577e-05	1.26849396242177e-05	1.19495014070538e-05	5.01533438488178e-06	6.27798936927133e-06	4.25469370073258e-05
k__Bacteria|p__Actinomycetota|c__Actinomycetes|o__Kitasatosporales|f__Streptomycetaceae|g__Streptomyces|s__Streptomyces_sp._RPA4_5	2.79569669797157e-05	2.49331838620926e-05	7.58411128685404e-05	2.06505396541988e-05	1.06470495960864e-05	3.77613163434191e-05	2.16430993216754e-05	0	0	2.53065252875454e-05	1.27078758876224e-05	0	4.48402159667856e-05	1.3392594074045e-05	0	4.8215201170547e-05	1.45665362961668e-05	4.02164795642832e-05	9.790627432359e-06	1.40672979534091e-05	1.13620174747829e-05	3.43996288558962e-05	2.65346504628401e-05	0	1.29539911246655e-05	3.47786167152988e-05	2.0123091402177e-05	0	1.33132999866867e-05	1.15479108385804e-05	0	2.80880805964821e-05	1.49368767588172e-05	0	1.36023103000879e-05	1.80502157000776e-05
k__Bacteria|p__Actinomycetota|c__Actinomycetes|o__Kitasatosporales|f__Streptomycetaceae|g__Streptomyces|s__Streptomyces_sp._RTd22	0.000114934197583276	0.000447838340907587	0.000226525429225772	0.000121520483349708	0.000161835153860514	0.000170327639676699	0.000241059347617281	8.16457023421144e-05	0.000125586485056357	0.000247160396975027	0.000213310773827948	0.000150656439370538	0.000199742780215681	0.00024106669333281	0.000283660741752864	0.000273547467865552	0.000204971975024633	0.000169483735306622	8.4852104413778e-05	0.000104499927653896	9.26441424866911e-05	0.000130160757833121	7.86562853005618e-05	0.000118623962040332	3.88619733739965e-05	4.86900634014183e-05	0.00013312198927594	6.60932039216492e-05	4.46946499553054e-05	7.02497909346975e-05	9.04381213124627e-05	2.99002148285132e-05	5.17811727638998e-05	0.000108665578339105	9.10308458544343e-05	0.000107011993079032
k__Bacteria|p__Actinomycetota|c__Actinomycetes|o__Kitasatosporales|f__Streptomycetaceae|g__Streptomyces|s__Streptomyces_sp._Rer75	7.76582416103213e-05	8.24713004669218e-05	2.19540063566827e-05	4.6860839984528e-05	2.62627223370132e-05	3.53510195555413e-05	1.71652167033977e-05	0	1.14865687551546e-05	2.02452202300363e-05	9.0770542054446e-05	4.22705117658344e-05	5.40120783236281e-05	5.08918574813709e-05	8.09032397252886e-05	9.44624349463778e-05	9.98848203165724e-05	0.000113946692098802	3.75307384907095e-05	3.91874728702111e-05	6.11800940949847e-06	2.97510303618562e-05	1.99009878471301e-05	4.7622758483345e-05	1.94309866869983e-05	3.04312896258864e-05	1.47053360246678e-05	5.53753870694899e-05	3.89889499610111e-05	1.92465180643007e-05	2.05541184801052e-05	4.53033558007776e-05	6.97054248744804e-06	0	2.30192943539949e-05	3.86790336430235e-05
k__Bacteria|p__Actinomycetota|c__Actinomycetes|o__Kitasatosporales|f__Streptomycetaceae|g__Streptomyces|s__Streptomyces_sp._S063	0	0	0	0	0	0	1.26873340851201e-05	0	0	0	1.54309921492558e-05	0	0	0	3.3959384576047e-05	0	0	2.77685216039098e-05	1.22382842904488e-05	1.50721049500812e-05	0	0	0	0	0	1.39114466861195e-05	1.16094758089483e-05	1.51835738738924e-05	1.42642499857357e-05	0	0	0	0	0	0	0
k__Bacteria|p__Actinomycetota|c__Actinomycetes|o__Kitasatosporales|f__Streptomycetaceae|g__Streptomyces|s__Streptomyces_sp._S1A1_7	0	0	0	9.13389253935715e-05	0	0	5.00030225707673e-05	7.21919894393433e-05	0.000140136138812886	6.24227623759453e-05	0	6.39476972867751e-05	7.43939946721671e-05	0.000121426186271341	0	8.85585327622292e-05	4.26591420102028e-05	0	0	0	0	8.92530910855686e-05	5.5912299189556e-05	0	0	0	0	0	0	4.13800138382465e-05	0	6.52368323531197e-05	0	0.000122039803365457	0	0
k__Bacteria|p__Actinomycetota|c__Actinomycetes|o__Kitasatosporales|f__Streptomycetaceae|g__Streptomyces|s__Streptomyces_sp._S1D4_11	3.62405127514833e-05	1.15076233209658e-05	2.69435532559288e-05	4.60665884593665e-05	6.81411174149531e-05	3.29407227676635e-05	4.92567088010544e-05	3.69554231653781e-05	9.95502625446732e-06	1.09661609579363e-05	1.1800170467078e-05	3.0348059729317e-05	2.64964912531006e-05	2.4106669333281e-05	0	0.000168261212248235	7.5954082115727e-05	9.38384523166607e-05	2.77401110583505e-05	0.000150721049500812	4.10780631780612e-05	6.13615001213284e-05	3.50636452544673e-05	3.29029967703111e-05	5.9218245141328e-05	0	3.56023924807747e-05	4.8230175834717e-05	1.14113999885886e-05	0	0	2.53698792484354e-05	5.17811727638998e-05	2.1733115667821e-05	0	0
k__Bacteria|p__Actinomycetota|c__Actinomycetes|o__Kitasatosporales|f__Streptomycetaceae|g__Streptomyces|s__Streptomyces_sp._S1D4_14	0	0.0012533719733752	0	0	0.00046563096900218	0.000543120209535134	0	0	0	0	0	0.000696921514498244	0	0	0	0.000468376239942457	0.000458845893329255	0	0.000782434308969357	0.000515465989292777	0	0.000490892000970627	0	0.00051865513330043	0	0	0.000838204153406065	0	0	0.000886302156861047	0	0	0.00049391272482489	0	0	0.000707826315667329
k__Bacteria|p__Actinomycetota|c__Actinomycetes|o__Kitasatosporales|f__Streptomycetaceae|g__Streptomyces|s__Streptomyces_sp._S1D4_20	0.000552926680265488	0	0	0	0	0	0.000478387126385998	0	0.000221307891349312	0.00030114765092179	0	0	0	0	0	0	0.000396417880631397	0.000693255504870024	0.000675553292832771	0.00022206234626453	0	0.000211046371629417	0.000531640675344761	0	0.000220217849119314	0	0.000180333857565663	0.000279556389560489	0	0.000191502854739792	0.000262065010621341	0.000315311356373412	0.000213099441759126	0	0	0
k__Bacteria|p__Actinomycetota|c__Actinomycetes|o__Kitasatosporales|f__Streptomycetaceae|g__Streptomyces|s__Streptomyces_sp._S1D4_23	0.000382078548722781	0	0	0	0.000556485792222117	0	0	0	0	0	0	0.000415118102726014	0	0	0	0.00055496680530997	0	0.000238426271702536	0.000231711515899163	0.000306466133984984	0.000286672440902214	0	0	0	0.000303493506349306	0	0	0	0	0	0	0	0	0	0	0
k__Bacteria|p__Actinomycetota|c__Actinomycetes|o__Kitasatosporales|f__Streptomycetaceae|g__Streptomyces|s__Streptomyces_sp._S4.7	0	8.63071749072438e-06	0	7.14826372645342e-06	7.09803306405762e-06	4.01716131312969e-05	7.46313769712945e-06	0	2.29731375103092e-05	2.61500761304636e-05	1.72464029903447e-05	2.27610447969877e-05	9.17186235684251e-06	1.69639524937903e-05	2.79665520038035e-05	0	9.36420190467867e-06	7.66028182176822e-06	1.38700555291753e-05	9.04326297004871e-06	7.86601209792661e-06	7.43775759046405e-06	2.65346504628401e-05	1.64514983851556e-05	0	1.56503775218844e-05	0	8.03836263911949e-06	0	3.36814066125262e-05	0	0	0	0	0	1.28930112143412e-05
k__Bacteria|p__Actinomycetota|c__Actinomycetes|o__Kitasatosporales|f__Streptomycetaceae|g__Streptomyces|s__Streptomyces_sp._S501	0.000273357010468331	0.00059168363241966	0.000415130302017274	0.000142171023003907	0.000333607554010708	0.000592129577555316	0.000222401503374458	0.000270719960397537	0.000137838825061855	0.00036610106582649	0.000570039004101921	0.000389105480100886	0.00042394386004961	0.000288387192394435	0.000357572343477201	0.000225332266695005	0.000112370422856144	0.000189591975088764	5.71119933554275e-05	7.03364897670455e-05	2.27240349495658e-05	0	5.40169670136388e-05	9.35137802945684e-05	4.90401092576623e-05	0.000333874720466868	9.75195967951655e-05	0.000136652164865031	8.27326499172673e-05	2.21334957739458e-05	2.67203540241367e-05	0	2.38990028141076e-05	0	7.21968777466204e-05	3.48111302787211e-05
k__Bacteria|p__Actinomycetota|c__Actinomycetes|o__Kitasatosporales|f__Streptomycetaceae|g__Streptomyces|s__Streptomyces_sp._S6	0	0	0	0	0	0	0	0	0	0	3.99390385039562e-05	0	0	0	0	0	0	0	0	0	0	0.000622912198201364	0.000281456828123697	0.000577534180152566	0	0	0	8.93151404346611e-05	3.99398999600601e-05	3.75307102253864e-05	0	4.25851544527309e-05	0	0	4.49922571464446e-05	0
k__Bacteria|p__Actinomycetota|c__Actinomycetes|o__Kitasatosporales|f__Streptomycetaceae|g__Streptomyces|s__Streptomyces_sp._S8	0	0	0	0	0	0	0	0	0	0	2.3600340934156e-05	3.0348059729317e-05	0	2.49995089382173e-05	0	0	2.49712050791431e-05	0	0	2.31105609234578e-05	0	0	0	2.16467084015205e-05	2.5907982249331e-05	0	0	0	0	0	0	0	0	0	2.72046206001758e-05	0
k__Bacteria|p__Actinomycetota|c__Actinomycetes|o__Kitasatosporales|f__Streptomycetaceae|g__Streptomyces|s__Streptomyces_sp._SAT1	0	0	0	1.82677850787143e-05	7.80783637046338e-06	1.76755097777706e-05	0	0	8.42348375378004e-06	1.01226101150182e-05	9.98475962598906e-06	1.30063113125644e-05	1.12100539916964e-05	0	0	1.08238206709391e-05	1.04046687829763e-05	0	3.34513103938933e-05	1.00480699667208e-05	1.92280295727095e-05	2.69618712654322e-05	0	1.81832350572772e-05	1.01781358836658e-05	0	7.73965053929885e-06	8.93151404346611e-06	0	9.62325903215035e-06	0	0	1.19495014070538e-05	9.19477970561659e-06	3.55752730925376e-05	0
k__Bacteria|p__Actinomycetota|c__Actinomycetes|o__Kitasatosporales|f__Streptomycetaceae|g__Streptomyces|s__Streptomyces_sp._SCUT_3	0	1.53434977612878e-05	1.59665500775875e-05	2.62103003303292e-05	2.34235091113901e-05	6.66848777979529e-05	0	3.00799955997264e-05	3.90543337675256e-05	6.07356606901089e-05	1.45232867287114e-05	0	0	1.3392594074045e-05	1.59808868593163e-05	2.95195109207431e-05	1.45665362961668e-05	1.24479579603734e-05	0	0	1.39840215074251e-05	0	1.42149913193786e-05	5.36838368357708e-05	1.4804561285332e-05	4.08648746404761e-05	2.16710215100368e-05	2.59013907260517e-05	7.13212499286787e-05	4.42669915478916e-05	1.54155888600789e-05	0	1.69284603266595e-05	1.42101140904984e-05	3.34826099694471e-05	0
k__Bacteria|p__Actinomycetota|c__Actinomycetes|o__Kitasatosporales|f__Streptomycetaceae|g__Streptomyces|s__Streptomyces_sp._SD85	0	0	0	3.17700610064596e-06	0	0	0	0	0	0	0	0	0	0	0	4.91991848679051e-06	0	0	0	4.01922798668832e-06	0	0	3.7906643518343e-06	4.32934168030409e-06	9.25285080333251e-06	3.47786167152988e-06	0	0	0	0	0	0	0	0	0	0
k__Bacteria|p__Actinomycetota|c__Actinomycetes|o__Kitasatosporales|f__Streptomycetaceae|g__Streptomyces|s__Streptomyces_sp._SGAir0924	0	0	0	3.89183247329131e-05	0	0	0	0	0	0	0	5.63606823544458e-05	0	0.000147318534814495	0.000117859040587457	0	0	0	0	0	0	3.90482273499363e-05	0	4.06958117948585e-05	0	4.60816671477709e-05	0	0	0	0	0	0	0	0	0	0
k__Bacteria|p__Actinomycetota|c__Actinomycetes|o__Kitasatosporales|f__Streptomycetaceae|g__Streptomyces|s__Streptomyces_sp._SM17	0	0	0	0	0	0	0	0	0	0.00127629242533521	0	0	0	0	0	0	0	0	0	0	0	0	0	0	0	0	0	0	0	0.00118077388324485	0.00145625929431545	0.00144427098292879	0	0	0.00145230820742477	0
k__Bacteria|p__Actinomycetota|c__Actinomycetes|o__Kitasatosporales|f__Streptomycetaceae|g__Streptomyces|s__Streptomyces_sp._SM18	0	7.67174888064389e-06	0	7.14826372645342e-06	6.38822975765186e-06	6.4274581010075e-06	0	0	6.89194125309276e-06	0	8.16934878490014e-06	0	9.17186235684251e-06	0	8.98924885836539e-06	0	0	0	1.3054169909812e-05	2.41153679201299e-05	6.99201075371254e-06	0	7.5813287036686e-06	0	0	1.4780912104002e-05	0	0	7.6075999923924e-06	0	0	0	0	7.52300157732266e-06	9.416984053907e-06	0
k__Bacteria|p__Actinomycetota|c__Actinomycetes|o__Kitasatosporales|f__Streptomycetaceae|g__Streptomyces|s__Streptomyces_sp._SN_1061M	0	0	0	0	0	2.41029678787781e-06	0	0	0	0	0	0	1.01909581742695e-06	8.92839604936332e-07	9.98805428707266e-07	0	1.04046687829763e-06	0	0	0	0	0	0	0	0	0	0	0	0	0	0	9.06067116015552e-07	9.95791783921149e-07	0	0	0
k__Bacteria|p__Actinomycetota|c__Actinomycetes|o__Kitasatosporales|f__Streptomycetaceae|g__Streptomyces|s__Streptomyces_sp._SN_593	2.69215237582447e-05	2.30152466419317e-05	4.09142845738179e-05	6.75113796387268e-05	0.000108599905880082	6.10608519595713e-05	2.6867295709666e-05	9.96936997019502e-05	3.98201050178693e-05	4.55517455175817e-05	6.8985611961379e-05	4.87736674221166e-05	5.19738866887742e-05	4.99990178764346e-05	8.09032397252886e-05	6.98628425124253e-05	1.45665362961668e-05	2.58534511484678e-05	1.87653692453548e-05	2.21057539267857e-05	5.06920779644159e-05	5.48534622296724e-05	8.33946157403547e-05	7.53305452372912e-05	7.40228064266601e-06	1.3041981268237e-05	2.78627419414759e-05	1.33972710651992e-05	5.8007949941992e-05	1.44348885482255e-05	4.0080531036205e-05	1.72152752042955e-05	2.58905863819499e-05	6.6871125131757e-06	8.37065249236178e-06	7.99366695289152e-05
k__Bacteria|p__Actinomycetota|c__Actinomycetes|o__Kitasatosporales|f__Streptomycetaceae|g__Streptomyces|s__Streptomyces_sp._SS52	0	0	0.000100788847364771	0	6.67215108021416e-05	3.8564748606045e-05	0	0	0	0	0	0.000104050490500515	0	0	0	3.8375364196966e-05	0	0	9.21950749880473e-05	3.91874728702111e-05	0.000110998170715187	7.25181365070245e-05	8.7185280092189e-05	7.53305452372912e-05	3.88619733739965e-05	0	0	4.37644188129839e-05	4.37436999562563e-05	7.12121168379126e-05	0	0	0	0	5.54555727618968e-05	0
k__Bacteria|p__Actinomycetota|c__Actinomycetes|o__Kitasatosporales|f__Streptomycetaceae|g__Streptomyces|s__Streptomyces_sp._ST1015	5.48784907379604e-05	1.15076233209658e-05	5.9874562790953e-06	2.54160488051677e-05	3.2650952094665e-05	1.04446194141372e-05	4.1047257334212e-05	4.72685645138557e-05	5.05409025226802e-05	2.27758727587909e-05	2.90465734574227e-05	8.99603199119039e-05	1.32482456265503e-05	1.0714075259236e-05	2.49701357176817e-05	0	3.6416340740417e-05	1.53205636435364e-05	0.000120751071665761	0.000137658558544075	0.000117116180124685	3.71887879523203e-05	6.44412939811831e-05	6.40742568685006e-05	2.31321270083313e-05	3.21702204616514e-05	3.56023924807747e-05	3.75123589825576e-05	3.99398999600601e-05	2.30958216771608e-05	2.46649421761262e-05	6.34246981210886e-06	1.9915835678423e-05	1.67177812829393e-05	1.25559787385427e-05	6.18864538288375e-05
k__Bacteria|p__Actinomycetota|c__Actinomycetes|o__Kitasatosporales|f__Streptomycetaceae|g__Streptomyces|s__Streptomyces_sp._SUK_48	1.24253186576514e-05	2.30152466419317e-05	2.59456438760796e-05	3.89183247329131e-05	6.60117074957359e-05	1.04446194141372e-05	9.70207900626829e-06	1.20319982398905e-05	5.05409025226802e-05	5.82050081613544e-05	2.3600340934156e-05	1.40901705886115e-05	0	3.39279049875806e-05	5.09390768640706e-05	6.49429240256347e-05	3.6416340740417e-05	7.56452829899612e-05	1.87653692453548e-05	1.2057683960065e-05	2.09760322611376e-05	1.02269166868881e-05	0	0	0	1.04335850145896e-05	8.51361559322873e-06	2.23287851086653e-05	2.28227999771772e-05	0	0	1.26849396242177e-05	5.27769645478209e-05	1.08665578339105e-05	0	0
k__Bacteria|p__Actinomycetota|c__Actinomycetes|o__Kitasatosporales|f__Streptomycetaceae|g__Streptomyces|s__Streptomyces_sp._SYP_A7193	5.48784907379604e-05	6.9045739925795e-05	6.68599284498975e-05	6.67171281135653e-05	0.000224297844824221	0.000165507046100943	1.71652167033977e-05	2.06262826969552e-05	3.36939350151202e-05	9.95389994643452e-05	0.000102570712521524	0.000177752921271714	0.000115157827369245	9.91051961479328e-05	8.88936831549467e-05	1.08238206709391e-05	6.13875458195601e-05	0.000117776833009686	1.55018267679018e-05	7.13412967637176e-05	2.70940416706361e-05	6.13615001213284e-05	2.93776487267158e-05	0.00013767306543367	5.9218245141328e-05	6.34709755054202e-05	5.95953091526011e-05	3.84055103869043e-05	7.89288499210711e-05	4.61916433543217e-05	6.26900613643207e-05	2.17456107843732e-05	4.38148384925306e-05	1.92254484753801e-05	1.04633156154522e-05	2.83646246715505e-05
k__Bacteria|p__Actinomycetota|c__Actinomycetes|o__Kitasatosporales|f__Streptomycetaceae|g__Streptomyces|s__Streptomyces_sp._Sge12	0	0	0	0	0	0	0	0	0	0	0	0	0	1.3392594074045e-05	0	0	0	0	0	0	0	0	0	1.21221567048515e-05	0	0	1.00615457010885e-05	0	0	0	0	1.54031409722644e-05	0	0	0	0
k__Bacteria|p__Actinomycetota|c__Actinomycetes|o__Kitasatosporales|f__Streptomycetaceae|g__Streptomyces|s__Streptomyces_sp._SirexAA_E	1.13898754361805e-05	2.01383408116902e-05	9.97909379849216e-06	8.7367667767764e-06	7.80783637046338e-06	8.03432262625938e-06	0	4.98468498509751e-05	0	9.27905927209998e-06	3.99390385039562e-05	3.79350746616462e-05	1.12100539916964e-05	0	9.98805428707266e-06	2.06636576445201e-05	1.9768870687655e-05	8.61781704948925e-06	2.36606829615343e-05	3.91874728702111e-05	2.79680430148502e-05	1.76646742773521e-05	0	0	3.97872584543298e-05	8.69465417882469e-06	2.24449865639667e-05	1.78630280869322e-05	0	0	2.05541184801052e-05	0	1.09537096231326e-05	1.83895594112332e-05	0	0
k__Bacteria|p__Actinomycetota|c__Actinomycetes|o__Kitasatosporales|f__Streptomycetaceae|g__Streptomyces|s__Streptomyces_sp._So13.3	0	0	1.59665500775875e-05	8.7367667767764e-06	3.54901653202881e-06	4.01716131312969e-06	4.47788261827767e-06	4.29714222853234e-06	3.8288562517182e-06	4.2177542145909e-06	1.99695192519781e-05	0	0	0	0	4.91991848679051e-06	0	0	0	5.0240349833604e-06	9.61401478635474e-06	0	0	1.38538933769731e-05	9.25285080333251e-06	4.34732708941235e-06	0	4.46575702173305e-06	0	0	5.13852962002629e-06	0	4.97895891960575e-06	1.42101140904984e-05	0	7.73580672860469e-06
k__Bacteria|p__Actinomycetota|c__Actinomycetes|o__Kitasatosporales|f__Streptomycetaceae|g__Streptomyces|s__Streptomyces_sp._SoC090715LN_17	0	0	0	0	0	0	0	0	0	0	0	0	0	0	0	9.83983697358102e-07	0	0	0	0	0	0	0	8.65868336060819e-07	0	0	0	0	0	0	0	0	0	0	0	0
k__Bacteria|p__Actinomycetota|c__Actinomycetes|o__Kitasatosporales|f__Streptomycetaceae|g__Streptomyces|s__Streptomyces_sp._T1(2009)	0	0	0	0	0	0	0	0	0	0	0	0	0	0	0	0	0	9.57535227721028e-07	8.1588561936325e-07	3.01442099001624e-06	0	0	0	0	0	0	0	0	0	0	0	0	0	0	0	0
k__Bacteria|p__Actinomycetota|c__Actinomycetes|o__Kitasatosporales|f__Streptomycetaceae|g__Streptomyces|s__Streptomyces_sp._TLI_053	0	1.63024663713683e-05	8.98118441864294e-06	0	0	0	0	0	0	2.53065252875454e-05	8.16934878490014e-06	0	1.8343724713685e-05	0	0	1.77117065524458e-05	0	0	0	8.03845597337663e-06	0	1.58052348797361e-05	0	1.47197617130339e-05	0	0	0	8.03836263911949e-06	7.6075999923924e-06	0	0	0	0	0	9.416984053907e-06	0
k__Bacteria|p__Actinomycetota|c__Actinomycetes|o__Kitasatosporales|f__Streptomycetaceae|g__Streptomyces|s__Streptomyces_sp._TN58	9.62962195967984e-05	0.000186998878965695	0.000251473163722002	0.000174735335535528	0.000146929284425993	0.000165507046100943	0.000235088837459578	0.000363538232533836	0.000173830073828006	0.000278371778162999	0.000155217626913103	0.000192926951136372	7.6432186307021e-05	0.000155354091258922	0.000157811257735748	4.42792663811146e-05	5.09828770365839e-05	0.000119691903465128	0.000142779983388569	0.000194932557354383	7.86601209792661e-05	0.000158982068496169	0.000184794887151922	0.000176637140556407	6.75458108643273e-05	9.21633342955417e-05	0.000178785927457803	0.000222394699682306	0.000147397249852603	0.000188615877030147	0.000115103063488589	2.80880805964821e-05	1.89200438945018e-05	0.00011284502365984	6.69652199388942e-05	0.00013795521999345
k__Bacteria|p__Actinomycetota|c__Actinomycetes|o__Kitasatosporales|f__Streptomycetaceae|g__Streptomyces|s__Streptomyces_sp._Tu6071	0	0	0	1.66792820283913e-05	0	0	0	0	0	0	0	0	0	0	0	0	0	0	0	0	0	0	0	0	0	0	2.78627419414759e-05	1.96493308956254e-05	0	0	1.95264125560999e-05	0	0	0	0	0
k__Bacteria|p__Actinomycetota|c__Actinomycetes|o__Kitasatosporales|f__Streptomycetaceae|g__Streptomyces|s__Streptomyces_sp._Tu_2975	0	0	0	0	7.09803306405762e-06	0	0	0	0	0	0	0	0	8.92839604936332e-06	0	9.83983697358102e-06	0	0	1.55018267679018e-05	9.04326297004871e-06	0	0	0	0	1.8505701606665e-05	0	6.96568548536896e-06	1.78630280869322e-05	0	8.66093312893531e-06	0	9.96673827617107e-06	1.09537096231326e-05	9.19477970561659e-06	1.04633156154522e-05	0
k__Bacteria|p__Actinomycetota|c__Actinomycetes|o__Kitasatosporales|f__Streptomycetaceae|g__Streptomyces|s__Streptomyces_sp._Tue_6075	2.0708864429419e-05	0	4.29101033335163e-05	3.17700610064596e-05	3.05215421754478e-05	0	1.56725891639719e-05	1.97668542512487e-05	1.60811962572164e-05	3.79597879313181e-05	7.80626661668236e-05	4.87736674221166e-05	0	0	2.09749140028526e-05	2.16476413418782e-05	9.98848203165724e-05	0	1.46859411485385e-05	1.90913329367695e-05	0	1.67349545785441e-05	3.7906643518343e-05	1.73173667212164e-05	0	1.73893083576494e-05	0	0	1.8068049981932e-05	3.56060584189563e-05	1.95264125560999e-05	0	0	0	0	0
k__Bacteria|p__Actinomycetota|c__Actinomycetes|o__Kitasatosporales|f__Streptomycetaceae|g__Streptomyces|s__Streptomyces_sp._V17_9	2.0708864429419e-05	3.7399775793139e-05	6.38662003103498e-05	0	0	5.06162325454341e-05	0	0	4.74778175213057e-05	9.78518977785089e-05	6.26316740175677e-05	4.55220895939755e-05	0	0	4.4946244291827e-05	7.28147936044996e-05	3.43354069838218e-05	7.56452829899612e-05	6.93502776458763e-05	1.70817189434253e-05	1.57320241958532e-05	3.16104697594722e-05	0	3.29029967703111e-05	0	1.73893083576494e-05	0	1.78630280869322e-05	0	3.17567548060961e-05	1.84987066320946e-05	0	0	1.83895594112332e-05	2.19729627924497e-05	0
k__Bacteria|p__Actinomycetota|c__Actinomycetes|o__Kitasatosporales|f__Streptomycetaceae|g__Streptomyces|s__Streptomyces_sp._VN1	0	0	0	0	0	0.000273970401555445	0.000108215496608377	0	0	0	0	0	0.000152864372614042	0	0	0.000182036984011249	0	0	0	0.000153735470490828	0	0	0	0	0	0	0.000209744529614999	0	0	0	0	0.000140440402982411	0.000152356142939936	0	0	0
k__Bacteria|p__Actinomycetota|c__Actinomycetes|o__Kitasatosporales|f__Streptomycetaceae|g__Streptomyces|s__Streptomyces_sp._W1SF4	0.000363440570736304	0.000420987219825333	0.000315339364032352	0.000456694626967857	0.000566423038511798	0.00070219979753507	0.000791092595895722	0.000544018206132194	0.000747392740335393	0.000285120184906345	0.000373974633264317	0.000605877335310293	0.000167131714058019	0.000303565465678353	0.000371555619479103	0.000147597554603715	0.000191445905606764	0.00021448789100951	8.24044475556883e-05	0.000111533576630601	6.03060927507706e-05	0.000215694970123457	0.000201852876735177	0.000261492237490367	9.34537931136583e-05	0.000109552642653191	0.000260826223174371	0.000224181002490999	0.000269118849730881	0.000263677297480919	0.000281591423177441	0.000103291651225773	0.000105553929095642	8.77683517354311e-05	4.18532624618089e-05	5.5439948221667e-05
k__Bacteria|p__Actinomycetota|c__Actinomycetes|o__Kitasatosporales|f__Streptomycetaceae|g__Streptomyces|s__Streptomyces_sp._WA1_19	0.00025057725959597	0	0	0	0	0	0	0	0	0	0	0.000327325501366205	0	0.000533918083751926	0	0	0.000281966524018658	0.000272897539900493	0	0.000281345959068182	0	0.000216624689822265	0	0.000978431219748725	0	0	0.000192717298428541	0.000272411178325716	0.000519218699480781	0.000431122004640336	0.000264120422469351	0	0	0.000231541270768709	0	0
k__Bacteria|p__Actinomycetota|c__Actinomycetes|o__Kitasatosporales|f__Streptomycetaceae|g__Streptomyces|s__Streptomyces_sp._WA46	0	0	0	0	0	0	0	0	0	0	0	0	1.01909581742695e-06	0	0	0	0	0	0	0	8.74001344214067e-07	0	0	0	0	0	0	0	0	0	0	0	0	0	0	0
k__Bacteria|p__Actinomycetota|c__Actinomycetes|o__Kitasatosporales|f__Streptomycetaceae|g__Streptomyces|s__Streptomyces_sp._WA6_1_16	0.000101473435704153	0.000215767937268109	0.00026743971379959	6.11573674374348e-05	0.00010221167612243	0.000249064001414041	0.000138814361166608	3.8674280056791e-05	9.26583212915804e-05	0.000274997574791327	7.53395499051902e-05	0.000118140661089127	6.21648448630437e-05	0.00015088989323424	8.38996560114104e-05	0.000104302271919959	1.87284038093573e-05	0.000153205636435364	5.79278789747908e-05	1.80865259400974e-05	4.89440752759878e-05	1.58052348797361e-05	7.29702887728103e-05	3.37688651063719e-05	1.8505701606665e-05	1.65198429397669e-05	5.72734139908115e-05	0	3.61360999638639e-05	1.73218662578706e-05	0	0	0	0	4.18532624618089e-05	2.57860224286823e-05
k__Bacteria|p__Actinomycetota|c__Actinomycetes|o__Kitasatosporales|f__Streptomycetaceae|g__Streptomyces|s__Streptomyces_sp._WAC00288	0	0	0.000145694769457986	8.8956170818087e-05	0	0	0.000697057060911891	0	0.000105676432547422	0	0	0	0	0.000134818780345386	0.000140831565447725	0	0	0.000138842608019549	9.62745030848635e-05	0	0	0.000107847485061729	0.000253974511572898	0.000122953303720636	0	0	9.67456317412356e-05	0	0.00013028014986972	0	0	0	0	0.000115352690852281	0	0
k__Bacteria|p__Actinomycetota|c__Actinomycetes|o__Kitasatosporales|f__Streptomycetaceae|g__Streptomyces|s__Streptomyces_sp._WAC05292	7.24810255029665e-06	2.10973094217707e-05	2.39498251163812e-05	8.7367667767764e-06	2.83921322562305e-06	3.21372905050375e-06	2.7613609479379e-05	1.37508551313035e-05	1.53154250068728e-05	1.01226101150182e-05	2.72311626163338e-06	1.30063113125644e-05	0	0	2.9964162861218e-06	1.9679673947162e-05	3.12140063489289e-06	2.87260568316308e-06	3.5898967251983e-05	3.91874728702111e-05	4.10780631780612e-05	2.60321515666242e-05	2.55869843748815e-05	9.524551696669e-06	1.8505701606665e-05	1.56503775218844e-05	3.01846371032655e-05	6.25205983042627e-06	1.04604499895396e-05	2.8869777096451e-06	1.95264125560999e-05	2.44638121324199e-05	3.9831671356846e-06	1.33742250263514e-05	1.56949734231783e-05	2.191811906438e-05
k__Bacteria|p__Actinomycetota|c__Actinomycetes|o__Kitasatosporales|f__Streptomycetaceae|g__Streptomyces|s__Streptomyces_sp._WAC06273	0	0	0	0	2.91019355626362e-05	0	3.35841196370825e-05	0	3.13966212640892e-05	0	0	0	0	0	0	0	6.55494133327507e-05	0	2.6108339819624e-05	3.41634378868507e-05	0	0	0	0	0	0	0	0	0	3.07944289028811e-05	3.80251191881945e-05	4.34912215687465e-05	0	0	0	4.77041414930623e-05
k__Bacteria|p__Actinomycetota|c__Actinomycetes|o__Kitasatosporales|f__Streptomycetaceae|g__Streptomyces|s__Streptomyces_sp._WAC08241	0	0	0	0	7.80783637046338e-06	0	0	1.03131413484776e-05	0	0	9.98475962598906e-06	0	0	0	0	0	1.04046687829763e-05	0	8.1588561936325e-06	0	0	0	0	0	1.01781358836658e-05	8.69465417882469e-06	0	0	0	0	0	1.08728053921866e-05	1.09537096231326e-05	0	0	1.41823123357753e-05
k__Bacteria|p__Actinomycetota|c__Actinomycetes|o__Kitasatosporales|f__Streptomycetaceae|g__Streptomyces|s__Streptomyces_sp._WAC_01438	0.000314774739327169	0.00013713251124151	0.000148688497597533	7.46596433651802e-05	0.000115697938944139	0.000105249626403998	0.000102244986450674	6.87542756565174e-05	0.000109505288799141	0.000194016693871181	0.000137063518502213	9.86311941202802e-05	0.000188532726223985	0.000110712111012105	0.000124850678588408	0.000894441180898515	0.000239307382008455	0.000387801767227016	0.000117487529188308	7.83749457404222e-05	8.21561263561223e-05	7.71667350010645e-05	0.000154469572337248	0.000114294620360028	7.67986616676598e-05	0.000139983932279078	6.50130645301103e-05	9.82466544781272e-05	0.000113163049886837	9.43079385150734e-05	0.000110992239792568	6.52368323531197e-05	6.6718049522717e-05	5.51686782336995e-05	5.44092412003516e-05	0.000100565487471861
k__Bacteria|p__Actinomycetota|c__Actinomycetes|o__Kitasatosporales|f__Streptomycetaceae|g__Streptomyces|s__Streptomyces_sp._WAC_01529	1.76025347650062e-05	1.63024663713683e-05	8.98118441864294e-06	6.35401220129193e-06	1.98744925793613e-05	6.4274581010075e-06	6.71682392741651e-06	0	6.89194125309276e-06	7.59195758626362e-06	0	2.05933262448937e-05	0	0	0	2.65675598286688e-05	2.49712050791431e-05	1.43630284158154e-05	5.95596502135173e-05	0	1.48580228516391e-05	0	7.5813287036686e-06	6.92694668848655e-06	7.40228064266601e-06	6.95572334305975e-06	5.41775537750919e-06	7.14521123477289e-06	0	2.30958216771608e-05	0	1.72152752042955e-05	2.6886378165871e-05	7.52300157732266e-06	0	0
k__Bacteria|p__Actinomycetota|c__Actinomycetes|o__Kitasatosporales|f__Streptomycetaceae|g__Streptomyces|s__Streptomyces_sp._WAC_06738	0	0	1.79623688372859e-05	2.85930549058137e-05	2.55529190306074e-05	2.89235614545338e-05	0	8.59428445706467e-06	0	8.4355084291818e-06	9.0770542054446e-06	9.75473348442332e-06	0	3.21422257777079e-05	2.89653574325107e-05	0	7.28326814808341e-06	5.74521136632617e-06	5.71119933554275e-06	0	0	0	7.5813287036686e-06	0	7.40228064266601e-06	7.82518876094222e-06	5.41775537750919e-06	1.51835738738924e-05	0	0	8.22164739204206e-06	0	0	0	0	0
k__Bacteria|p__Actinomycetota|c__Actinomycetes|o__Kitasatosporales|f__Streptomycetaceae|g__Streptomyces|s__Streptomyces_sp._WM6352	3.20987398655995e-05	4.69894618939438e-05	1.89602782171351e-05	7.94251525161491e-06	7.09803306405762e-06	4.01716131312969e-05	0	1.80479973598358e-05	2.37389087606528e-05	1.77145677012818e-05	1.81541084108892e-05	2.27610447969877e-05	0	8.03555644442698e-06	3.79546062908761e-05	2.75515435260269e-05	1.76879369310597e-05	1.53205636435364e-05	1.46859411485385e-05	9.04326297004871e-06	8.74001344214067e-06	7.43775759046405e-06	2.65346504628401e-05	7.79281502454737e-06	8.32756572299926e-06	1.65198429397669e-05	1.3157405916808e-05	0	0	1.73218662578706e-05	1.84987066320946e-05	0	9.95791783921149e-06	3.42714516300255e-05	0	1.28930112143412e-05
k__Bacteria|p__Actinomycetota|c__Actinomycetes|o__Kitasatosporales|f__Streptomycetaceae|g__Streptomyces|s__Streptomyces_sp._WY228	3.00278534226576e-05	3.93177130132999e-05	4.49059220932147e-05	2.22390427045218e-05	4.25881983843457e-05	8.43603875757235e-05	0.000135082792318043	5.58628489709204e-05	5.59013012750857e-05	3.96468896171545e-05	0	0.000105134349776562	6.01266532281898e-05	5.44632159011162e-05	6.09271311511432e-05	6.19909729335604e-05	1.35260694178692e-05	4.97918318414935e-05	6.44549639296968e-05	0	1.22360188189969e-05	2.41727121690082e-05	0	0	1.38792762049988e-05	4.95595288193007e-05	0	0	1.23623499876376e-05	2.59827993868059e-05	0	2.89941477124977e-05	0	0	0	0
k__Bacteria|p__Actinomycetota|c__Actinomycetes|o__Kitasatosporales|f__Streptomycetaceae|g__Streptomyces|s__Streptomyces_sp._XC_2026	1.86379779864771e-05	5.08253363342658e-05	1.99581875969843e-05	1.35022759277454e-05	1.4905869434521e-05	5.30265293333119e-05	4.40325124130638e-05	3.69554231653781e-05	1.53154250068728e-05	1.68710168583636e-05	5.26469143915787e-05	2.27610447969877e-05	2.03819163485389e-05	3.74992634073259e-05	7.99044342965813e-05	2.26316250392363e-05	1.9768870687655e-05	3.73438738811201e-05	5.62961077360643e-05	1.90913329367695e-05	7.86601209792661e-05	6.32209395189444e-05	1.80056556712129e-05	3.46347334424327e-05	1.8505701606665e-05	4.69511325656533e-05	5.49515188290218e-05	5.71616898781831e-05	3.70870499629129e-05	0	0	1.90274094363266e-05	0	1.67177812829393e-05	3.7667936215628e-05	0
k__Bacteria|p__Actinomycetota|c__Actinomycetes|o__Kitasatosporales|f__Streptomycetaceae|g__Streptomyces|s__Streptomyces_sp._YIM_121038	0	0	6.98536565894451e-06	1.66792820283913e-05	1.06470495960864e-05	0	5.22419638799062e-06	6.01599911994527e-06	0	0	1.27078758876224e-05	7.58701493232925e-06	1.42673414439772e-05	6.24987723455432e-06	6.99163800095086e-06	0	2.08093375659526e-05	1.24479579603734e-05	2.12130261034445e-05	0	1.13620174747829e-05	1.11566363856961e-05	6.63366261571003e-06	1.21221567048515e-05	0	0	4.64379032357931e-06	0	0	0	0	0	1.49368767588172e-05	5.85122344902874e-06	1.46486418616331e-05	9.02510785003881e-06
k__Bacteria|p__Actinomycetota|c__Actinomycetes|o__Kitasatosporales|f__Streptomycetaceae|g__Streptomyces|s__Streptomyces_sp._YPW6	0	1.24665919310463e-05	0	0	2.05842958857671e-05	0	0	0	0	0	0	0	0	0	0	0	0	0	1.06065130517223e-05	1.2057683960065e-05	0	0	0	2.33784450736421e-05	0	0	0	0	0	2.50204734835909e-05	0	1.44970738562488e-05	0	1.25383359622044e-05	0	0
k__Bacteria|p__Actinomycetota|c__Actinomycetes|o__Kitasatosporales|f__Streptomycetaceae|g__Streptomyces|s__Streptomyces_sp._Z423_1	3.31341830870704e-05	5.17843049443463e-05	1.59665500775875e-05	2.46217972800062e-05	4.11685917715342e-05	2.6513264666656e-05	3.20914920976567e-05	5.93005627537462e-05	5.7432843775773e-05	4.38646438317453e-05	2.90465734574227e-05	4.66059488700225e-05	7.5413090489594e-05	4.91061782714982e-05	6.29247420085578e-05	0.000188924869892756	0.000137341627935287	0.000225978313742163	2.9371882297077e-05	7.53605247504059e-05	6.20540954391988e-05	7.90261743986805e-05	5.87552974534317e-05	7.35988085651696e-05	3.60861181329968e-05	6.08625792517728e-06	4.95337634515126e-05	4.73370244303704e-05	3.51851499648148e-05	3.56060584189563e-05	6.98840028323575e-05	5.70822283089798e-05	3.38569206533191e-05	4.17944532073481e-05	7.42895408697108e-05	3.22325280358529e-05
k__Bacteria|p__Actinomycetota|c__Actinomycetes|o__Kitasatosporales|f__Streptomycetaceae|g__Streptomyces|s__Streptomyces_sp._endophyte_N2	0	0	7.58411128685404e-05	0	5.46548545932437e-05	0	0.000105230241529525	0	5.51355300247421e-05	0	0	0	0.00014674979770948	0	0	0	7.28326814808341e-05	0	0	7.33509107570618e-05	5.50620846854862e-05	0	0	0	0	5.65152521623605e-05	0	0	0	0	0	0	0	0	6.90578830619847e-05	0
k__Bacteria|p__Actinomycetota|c__Actinomycetes|o__Kitasatosporales|f__Streptomycetaceae|g__Streptomyces|s__Streptomyces_sp._fd1_xmd	1.86379779864771e-05	5.84970852149097e-05	4.59038314730639e-05	2.14447911793603e-05	7.23999372533877e-05	0.000149438400848424	6.49292979650262e-05	0.000110866269496134	8.57663800384877e-05	4.97694997321726e-05	4.26621547655896e-05	3.1431919005364e-05	2.85346828879545e-05	2.4106669333281e-05	6.3923547437265e-05	4.42792663811146e-05	1.66474700527621e-05	3.63863386533991e-05	3.99783953487993e-05	5.1245156830276e-05	3.9330060489633e-05	2.97510303618562e-05	4.16973078701773e-05	3.03053917621286e-05	8.32756572299926e-06	2.26061008649442e-05	1.85751612943172e-05	3.12602991521314e-05	3.99398999600601e-05	1.63595403546556e-05	0	9.06067116015552e-06	2.78821699497922e-05	4.01226750790542e-05	1.8833968107814e-05	0
k__Bacteria|p__Actinomycetota|c__Actinomycetes|o__Kitasatosporales|f__Streptomycetaceae|g__Streptomyces|s__Streptomyces_spectabilis	1.65670915435352e-05	9.78147982282096e-05	2.49477344962304e-05	4.44780854090435e-05	6.67215108021416e-05	3.37441550302894e-05	1.94041580125366e-05	1.46102835770099e-05	1.22523400054982e-05	2.10887710729545e-05	1.45232867287114e-05	2.81803411772229e-05	1.63055330788311e-05	7.14271683949065e-06	4.79426605779488e-05	1.57437391577296e-05	0	6.70274659404719e-06	5.71119933554275e-06	7.03364897670455e-06	3.49600537685627e-05	1.30160757833121e-05	0	1.29880250409123e-05	7.40228064266601e-06	1.3041981268237e-05	1.08355107550184e-05	6.25205983042627e-06	6.65664999334335e-06	0	1.54155888600789e-05	0	1.69284603266595e-05	6.6871125131757e-06	2.51119574770853e-05	0
k__Bacteria|p__Actinomycetota|c__Actinomycetes|o__Kitasatosporales|f__Streptomycetaceae|g__Streptomyces|s__Streptomyces_spongiicola	6.10911500667861e-05	6.23329596552316e-05	0.000106776303643866	8.33964101419566e-05	4.89764281419976e-05	7.7932929474716e-05	3.05988645582308e-05	7.04731325479303e-05	4.51805037702748e-05	5.23001522609271e-05	4.35698601861341e-05	3.35996375574581e-05	4.99356950539204e-05	7.58913664195882e-05	5.69319094363142e-05	0.000346362261470052	0.000145665362961668	0.000222148172831278	0.000324722476506574	0.000349672834841884	0.000342608526931914	0.000213835530725841	0.00027292783333207	0.000233784450736421	0.000167476599540318	0.000199977046112968	0.000151697150570257	0.000307244083095234	0.000171170999828829	0.000155896796320836	0.00017779312485291	0.000188461960131235	0.000204137315703836	0.000150460031546453	0.000157996065793329	0.000105722691957597
k__Bacteria|p__Actinomycetota|c__Actinomycetes|o__Kitasatosporales|f__Streptomycetaceae|g__Streptomyces|s__Streptomyces_subrutilus	1.03544322147095e-05	0	0	1.58850305032298e-05	7.09803306405762e-06	0	0	0	7.6577125034364e-06	0	9.0770542054446e-06	1.19224520365174e-05	1.01909581742695e-05	0	0	0	0	0	0	9.04326297004871e-06	0	8.36747728927206e-06	0	0	9.25285080333251e-06	0	0	0	1.8068049981932e-05	0	0	0	0	0	0	0
k__Bacteria|p__Actinomycetota|c__Actinomycetes|o__Kitasatosporales|f__Streptomycetaceae|g__Streptomyces|s__Streptomyces_tendae	2.69215237582447e-05	0	4.09142845738179e-05	4.13010793083975e-05	3.90391818523169e-05	2.16926710909003e-05	0	2.40639964797811e-05	9.95502625446732e-06	1.18097118008545e-05	2.3600340934156e-05	1.51740298646585e-05	1.32482456265503e-05	7.14271683949065e-05	6.59211582946796e-05	5.41191033546956e-05	2.49712050791431e-05	2.20233102375836e-05	3.99783953487993e-05	3.8182665873539e-05	1.13620174747829e-05	2.13835530725841e-05	3.69589774303844e-05	1.12562883687906e-05	3.701140321333e-05	2.17366354470617e-05	1.85751612943172e-05	2.32219365130119e-05	1.14113999885886e-05	3.56060584189563e-05	5.13852962002629e-05	0.000108728053921866	0	1.08665578339105e-05	2.72046206001758e-05	0
k__Bacteria|p__Actinomycetota|c__Actinomycetes|o__Kitasatosporales|f__Streptomycetaceae|g__Streptomyces|s__Streptomyces_thermocarboxydus	0.000997131822276526	0.000456469058398311	0	0.00141535621783778	0	0	0.000713475963845576	0.000794971312278482	0.00125509907931323	0.00074148119092508	0.00039485185793684	0.000464975629424178	0	0.00079105588997359	0.000418499474628345	0	0.000911448985388724	0	0.000875445269576767	0	0.000933433435620624	0.00172741920038528	0.000945770755782658	0.000413885064637071	0	0.00120247067293145	0.000680315282404369	0.000436751036725493	0.00047072024952928	0	0.000484049490206476	0	0	0.000833381396954522	0.00103900724061441	0.000666568679781438
k__Bacteria|p__Actinomycetota|c__Actinomycetes|o__Kitasatosporales|f__Streptomycetaceae|g__Streptomyces|s__Streptomyces_tirandamycinicus	0.000123217743355043	8.82251121274047e-05	0.000215548426047431	3.33585640567826e-05	9.36940364455606e-05	7.95397939999679e-05	8.50797697472758e-05	3.95337085024975e-05	0.000109505288799141	7.67631267055544e-05	6.80779065408345e-05	4.98575266981636e-05	9.98713901078407e-05	0.000112497790221978	0.000104874570014263	0.000136773733932776	7.07517477242388e-05	7.94754239008453e-05	0.000206419061698902	0.000208999855307792	0.000145958224483749	0.000226851606509154	0.000234073523725768	0.000142868275450035	0.000244275261207978	0.000158242706054609	0.000249990712419353	0.000154515192951964	0.000161661499838339	0.000189578202933362	0.000195264125560999	8.6982443137493e-05	8.96212605529034e-05	0.000138757584648396	0.00018624701795505	0.00017534495251504
k__Bacteria|p__Actinomycetota|c__Actinomycetes|o__Kitasatosporales|f__Streptomycetaceae|g__Streptomyces|s__Streptomyces_toxytricini	0.000657506445634054	0	0.0012084682589974	0.000486081933398833	0	0.000487683383413944	0	0	0	0	0.000554608011952665	0	0	0	0	0.00165899651374576	0	0.000930724241344839	0.000460975374940236	0.00226383016350219	0	0.000495540599464667	0.00110971698899949	0	0	0	0.0004040097581514	0.000488553818177596	0	0	0	0	0	0.00105990733333835	0.00126082953166199	0
k__Bacteria|p__Actinomycetota|c__Actinomycetes|o__Kitasatosporales|f__Streptomycetaceae|g__Streptomyces|s__Streptomyces_tsukubensis	0	0	0	6.35401220129193e-06	0	1.2854916202015e-05	0	0	6.12617000274912e-06	6.74840674334544e-06	0	0	8.15276653941557e-06	1.42854336789813e-05	0	0	0	0	0	0	6.99201075371254e-06	6.50803789165604e-06	6.63366261571003e-06	1.29880250409123e-05	2.2206841927998e-05	6.08625792517728e-06	5.41775537750919e-06	0	1.42642499857357e-05	0	7.1939414680368e-06	1.63092080882799e-05	7.96633427136919e-06	0	0	0
k__Bacteria|p__Actinomycetota|c__Actinomycetes|o__Kitasatosporales|f__Streptomycetaceae|g__Streptomyces|s__Streptomyces_tuirus	0.000410035515702496	0.000490032959751128	0.000662611828219879	0.000425718817486559	0.000467050575614991	0.000417784776565488	0.000654517176038253	0.000362678804088129	0.000445678867699998	0.000304521854293463	0.000233280293079926	0.000355505842543428	0.000214010121659659	0.000206245948740293	0.000370556814050396	0.000555950789007328	0.000471331495868826	0.000429933317246741	0.000465054803037053	0.00043005739457565	0.0006275329651457	0.00082559109254151	0.000457722720483992	0.000627754543644094	0.000406200150266297	0.000332135789631103	0.000351380134484168	0.00021346318563884	0.000156906749843093	0.000243468453513404	0.000387445133349982	0.000247356322672246	0.000205133107487757	0.000579271121453845	0.000379818356840916	0.000591789214738259
k__Bacteria|p__Actinomycetota|c__Actinomycetes|o__Kitasatosporales|f__Streptomycetaceae|g__Streptomyces|s__Streptomyces_turgidiscabies	0	0	9.67972098453739e-05	7.38653918400187e-05	6.67215108021416e-05	0	0	0	0	0	0	0	0.000283308637244691	7.94627248393335e-05	8.78948777262394e-05	0.000178101049221816	8.94801515335962e-05	0.000389716837682458	0.000173783636924372	9.04326297004871e-05	0.000259578399231578	0	0.000178161224536212	0	0	0	0.000130026129060221	8.0383626391195e-05	0	0	0	0	0.000101570761959957	0	2.72046206001758e-05	0
k__Bacteria|p__Actinomycetota|c__Actinomycetes|o__Kitasatosporales|f__Streptomycetaceae|g__Streptomyces|s__Streptomyces_variabilis	0.00030545575033393	0.000201383408116902	0.000412136573877726	0.000304198334136851	0.00033502716062352	0.000510179486767471	0.000193295266355653	0.000340333664499761	0.00021671326384725	0.000145934295824845	0.000225110944295026	9.75473348442332e-05	0.000229296558921063	0.000390170907357177	0.000139832760019017	0.000340458359285903	0.000337111268568432	0.000312156484237055	0.000487899600379224	0.000537571743219562	0.000520904801151584	0.000786542865191573	0.000395176758678726	0.000714341377250175	0.000527412495789953	0.000434732708941235	0.000752294032419848	0.000396559223529895	0.000263413149736587	0.000193427506546222	0.000631011437339228	0.000307156752329272	0.000118499222286617	0.000387852525764191	0.000453061566149081	0.000863831751360857
k__Bacteria|p__Actinomycetota|c__Actinomycetes|o__Kitasatosporales|f__Streptomycetaceae|g__Streptomyces|s__Streptomyces_venezuelae	0.000109756981475921	0.000171655381204407	6.68599284498975e-05	8.10136555664721e-05	0.000133443021604283	0.000152652129898928	0.000123141772002636	0.000151259406444338	7.50455825336767e-05	0.000308739608508054	0.000289558029153683	0.000325157782814111	6.62412281327515e-05	0.000135711619950322	0.000146824398019968	7.18308099071415e-05	0.000192486372485061	8.90507761780556e-05	0.000163993009492013	9.54566646838475e-05	0.000117990181468899	0.000299369743016178	0.000162998567128875	0.000195686243949745	9.06779378726586e-05	7.82518876094222e-05	0.000101389422064815	0.000135759013460685	0.000178778599821221	0.000148198189095115	0.000203485772953041	0.000110540188153897	8.36465098493765e-05	0.00012371158149375	7.95211986774369e-05	0.000127640811021977
k__Bacteria|p__Actinomycetota|c__Actinomycetes|o__Kitasatosporales|f__Streptomycetaceae|g__Streptomyces|s__Streptomyces_verdensis	0	0	0	0	0	0	7.46313769712945e-07	0	0	0	0	0	0	8.92839604936332e-07	0	0	0	0	0	0	0	0	0	0	0	0	0	8.93151404346611e-07	0	0	0	0	0	0	0	0
k__Bacteria|p__Actinomycetota|c__Actinomycetes|o__Kitasatosporales|f__Streptomycetaceae|g__Streptomyces|s__Streptomyces_versipellis	0	5.75381166048292e-06	2.99372813954765e-06	1.42965274529068e-05	6.38822975765186e-06	0	0	0	2.29731375103092e-06	5.06130505750908e-06	0	3.25157782814111e-06	3.05728745228084e-06	2.1428150518472e-05	0	0	0	0	4.07942809681625e-06	0	7.86601209792661e-06	1.85943939761601e-06	7.5813287036686e-06	4.32934168030409e-06	0	0	0	1.78630280869322e-06	0	0	0	9.06067116015552e-06	5.9747507035269e-06	0	0	0
k__Bacteria|p__Actinomycetota|c__Actinomycetes|o__Kitasatosporales|f__Streptomycetaceae|g__Streptomyces|s__Streptomyces_vietnamensis	4.65949449661928e-05	4.12356502334609e-05	4.59038314730639e-05	4.2095330833559e-05	6.60117074957359e-05	0.000134173187858532	7.83629458198593e-05	9.96936997019502e-05	7.81086675350513e-05	8.09808809201453e-05	6.62624956997456e-05	7.37024307711984e-05	3.66874494273701e-05	3.21422257777079e-05	6.29247420085578e-05	0.000108238206709391	1.66474700527621e-05	6.03247193464248e-05	5.38484508779745e-05	5.0240349833604e-05	4.63220712433456e-05	5.20643031332484e-05	5.78076313654731e-05	6.84035985488047e-05	4.99653943379955e-05	0.000134767139771783	7.58485752851287e-05	5.44822356651432e-05	5.6106049943894e-05	6.44758355154073e-05	6.06346495163102e-05	3.62426846406221e-05	8.96212605529034e-06	3.09278953734376e-05	3.66216046540828e-05	6.18864538288375e-05
k__Bacteria|p__Actinomycetota|c__Actinomycetes|o__Kitasatosporales|f__Streptomycetaceae|g__Streptomyces|s__Streptomyces_vinaceus	0	1.72614349814488e-05	0	0	6.38822975765186e-06	2.32995356161522e-05	0	8.59428445706467e-06	2.90993075130583e-05	3.37420337167272e-05	0	0	0	0	0	0	0	7.66028182176822e-06	0	0	7.86601209792661e-06	3.16104697594722e-05	0	7.79281502454737e-06	0	7.82518876094222e-06	1.3157405916808e-05	0	2.56756499743243e-05	0	9.24935331604732e-06	0	8.96212605529034e-06	0	9.416984053907e-06	0
k__Bacteria|p__Actinomycetota|c__Actinomycetes|o__Kitasatosporales|f__Streptomycetaceae|g__Streptomyces|s__Streptomyces_violaceoruber	0	0	0	0	0	0	0	0	0	0	0	0.000139817846610068	0	0	0	0.00028535527223385	0	0	0	0.000119572032603977	0	0	0	0	0	0	0	0	0.00011031019988969	0	0	0	0	0	0	0
k__Bacteria|p__Actinomycetota|c__Actinomycetes|o__Kitasatosporales|f__Streptomycetaceae|g__Streptomyces|s__Streptomyces_violaceusniger	2.58860805367738e-05	1.15076233209658e-05	0	0	1.98744925793613e-05	1.12480516767631e-05	2.01504717822495e-05	1.20319982398905e-05	9.95502625446732e-06	2.3619423601709e-05	1.1800170467078e-05	1.62578891407055e-05	2.75155870705275e-05	0	2.69677465750962e-05	3.05034946181012e-05	0.000185203104336978	2.48959159207467e-05	6.93502776458763e-05	7.93797527370943e-05	0.000124108190878398	9.76205683748407e-05	8.52899479162718e-05	8.22574919257778e-05	2.5907982249331e-05	4.43427363120059e-05	4.10201478582839e-05	2.59013907260517e-05	2.47246999752753e-05	5.5814902386472e-05	6.57731791363365e-05	3.98669531046843e-05	2.78821699497922e-05	4.59738985280829e-05	1.25559787385427e-05	1.67609145786435e-05
k__Bacteria|p__Actinomycetota|c__Actinomycetes|o__Kitasatosporales|f__Streptomycetaceae|g__Streptomyces|s__Streptomyces_virginiae	0	5.46612107745877e-05	0	8.81619192929255e-05	8.02077736238511e-05	4.41887744444266e-05	0	0.000150399977998632	4.13516475185566e-05	4.80823980463362e-05	0	0	5.50311741410551e-05	0.000144640015999686	0	0	0	0	4.81372515424318e-05	6.02884198003248e-05	5.50620846854862e-05	0.000101339447170073	0.000111824598379112	9.95748586469941e-05	0	0	0	0.000101819260095514	0.000162612449837388	0	0	6.34246981210886e-05	6.27348823870324e-05	0	0	0
k__Bacteria|p__Actinomycetota|c__Actinomycetes|o__Kitasatosporales|f__Streptomycetaceae|g__Streptomyces|s__Streptomyces_viridifaciens	0	0	0	0	0	0.000613822248646217	0	0	0	0	0	0	0.000435153914041306	0	0	0	0	0	0	0	0	0	0.000442560063076655	0	0	0	0	0	0	0	0	0	0	0	0	0
k__Bacteria|p__Actinomycetota|c__Actinomycetes|o__Kitasatosporales|f__Streptomycetaceae|g__Streptomyces|s__Streptomyces_viridosporus	9.31898899323856e-06	1.72614349814488e-05	4.98954689924608e-05	3.01815579561367e-05	1.41960661281152e-05	3.29407227676635e-05	3.13451783279437e-05	0	7.6577125034364e-06	1.77145677012818e-05	4.5385271027223e-05	0	1.01909581742695e-05	8.03555644442698e-06	8.98924885836539e-06	2.95195109207431e-05	2.8092605714036e-05	7.66028182176822e-06	2.20289117228078e-05	9.04326297004871e-06	1.66060255400673e-05	9.66908486760327e-05	1.80056556712129e-05	3.29029967703111e-05	7.77239467479931e-05	7.82518876094222e-06	3.40544623729149e-05	1.69698766825856e-05	8.55854999144145e-06	0	1.84987066320946e-05	0	9.95791783921149e-06	8.35889064146963e-06	0	0
k__Bacteria|p__Actinomycetota|c__Actinomycetes|o__Kitasatosporales|f__Streptomycetaceae|g__Streptomyces|s__Streptomyces_xanthii	1.03544322147095e-05	2.01383408116902e-05	6.58620190700482e-05	2.54160488051677e-05	3.12313454818535e-05	0.000100429032828242	2.61209819399531e-05	4.81279929595622e-05	2.52704512613401e-05	9.27905927209998e-06	5.99085577559344e-05	6.2863838010728e-05	1.01909581742695e-05	6.42844515554159e-05	7.39116017243377e-05	9.05265001569454e-05	3.95377413753099e-05	8.52206352671715e-05	8.8115646891231e-05	0.0003526872558319	3.67080564569908e-05	3.43996288558962e-05	5.78076313654731e-05	4.41592851391018e-05	1.94309866869983e-05	3.47786167152988e-05	7.19787500154793e-05	3.48329047695178e-05	0	6.73628132250524e-05	3.1858883644163e-05	0	1.09537096231326e-05	3.67791188224664e-05	1.04633156154522e-05	6.05971527074034e-05
k__Bacteria|p__Actinomycetota|c__Actinomycetes|o__Kitasatosporales|f__Streptomycetaceae|g__Streptomyces|s__Streptomyces_xiamenensis	0	4.02766816233804e-05	2.39498251163812e-05	3.25643125316211e-05	0.000105050889348053	2.00858065656484e-05	5.29882776496191e-05	6.53165618736915e-05	0	0.000101226101150182	4.08467439245007e-05	0	0	4.28563010369439e-05	6.99163800095086e-05	7.77347120912901e-05	2.28902713225479e-05	0.000107243945504755	5.05849084005215e-05	2.21057539267857e-05	0	1.85943939761601e-05	6.44412939811831e-05	1.99149717293988e-05	8.60515124709923e-05	0	0	2.14356337043187e-05	2.09208999790791e-05	1.82841921610857e-05	2.15818244041104e-05	0	2.38990028141076e-05	1.92254484753801e-05	0	0
k__Bacteria|p__Actinomycetota|c__Actinomycetes|o__Kitasatosporales|f__Streptomycetaceae|g__Streptomyces|s__Streptomyces_xinghaiensis	5.69493771809023e-05	3.93177130132999e-05	9.97909379849216e-06	1.66792820283913e-05	3.83293785459111e-05	8.03432262625938e-06	1.71652167033977e-05	3.8674280056791e-05	8.42348375378004e-06	2.95242795021363e-05	3.90313330834118e-05	1.19224520365174e-05	1.01909581742695e-05	1.78567920987266e-05	9.98805428707266e-06	1.9679673947162e-05	0	5.93671841187037e-05	4.73213659230685e-05	2.91394029034903e-05	1.83540282284954e-05	1.67349545785441e-05	7.77086192126032e-05	0	2.86838374903308e-05	8.69465417882469e-06	4.33420430200736e-05	1.69698766825856e-05	2.75775499724224e-05	9.62325903215035e-06	0	5.52700940769487e-05	0	4.59738985280829e-05	2.19729627924497e-05	1.41823123357753e-05
k__Bacteria|p__Actinomycetota|c__Actinomycetes|o__Kitasatosporales|f__Streptomycetaceae|g__Streptomyces|s__Streptomyces_yatensis	1.44962051005933e-05	0	0	0	0	0	1.11947065456942e-05	0	0	0	1.36155813081669e-05	0	1.52864372614042e-05	1.42854336789813e-05	0	1.77117065524458e-05	0	0	3.42671960132565e-05	0	0	1.20863560845041e-05	0	0	0	0	0	0	0	0	1.43878829360736e-05	0	0	0	1.46486418616331e-05	0
k__Bacteria|p__Actinomycetota|c__Actinomycetes|o__Kitasatosporales|f__Streptomycetaceae|g__Yinghuangia|s__Yinghuangia_sp._ASG_101	0.000109756981475921	0.00017836816147497	0.000237502432404113	0.000154879047406491	0.000282501715949493	0.000490093680201822	0.000220908875835032	0.000121179410844612	0.000185316642583161	0.000262344312147554	0.000169740913641814	0.000199430106792654	0.000164074426605738	0.000380349671702877	9.88817374420193e-05	0.000164325277458803	0.000152948631109752	0.000183846763722437	0.000238238600854069	0.000245172907187987	0.000171304263465957	0.000167349545785441	0.000223649196758224	0.000281407209219766	0.000223918989440647	0.000132158743518135	0.000354475994699887	0.000170591918230203	0.000166416249833584	0.000138574930062965	0.000133601770120684	0.000110540188153897	9.26086359046669e-05	0.000148788253418159	0.000217636964801406	0.000183080759243644
k__Bacteria|p__Actinomycetota|c__Actinomycetes|o__Micrococcales|f__Beutenbergiaceae|g__Beutenbergia|s__Beutenbergia_cavernae	0	3.83587444032194e-06	0	0	2.83921322562305e-06	1.04446194141372e-05	6.71682392741651e-06	7.73485601135821e-06	6.89194125309276e-06	1.09661609579363e-05	3.63082168217784e-06	4.33543710418814e-06	4.07638326970778e-06	3.57135841974533e-06	0	2.95195109207431e-06	0	9.57535227721028e-06	3.263542477453e-06	3.01442099001624e-06	0	0	7.5813287036686e-06	0	0	6.95572334305975e-06	2.32189516178965e-06	9.82466544781272e-06	3.8037999961962e-06	0	1.23324710880631e-05	3.62426846406221e-06	0	0	8.37065249236178e-06	5.15720448573646e-06
k__Bacteria|p__Actinomycetota|c__Actinomycetes|o__Micrococcales|f__Beutenbergiaceae|g__Miniimonas|s__Miniimonas_sp._S16	0	3.3563901352817e-05	3.29310095350241e-05	0	0	0	0	0	0	0	0	4.01027932137403e-05	0	0	0	0	0	0	0	0	0	2.60321515666242e-05	3.03253148146744e-05	0	2.9609122570664e-05	2.69534279543565e-05	4.64379032357931e-05	0	2.94794499705206e-05	0	0	0	0	2.84202281809967e-05	3.34826099694471e-05	0
k__Bacteria|p__Actinomycetota|c__Actinomycetes|o__Micrococcales|f__Bogoriellaceae|g__Georgenia|s__Georgenia_faecalis	0	0	0	0	4.25881983843457e-06	0	0	0	4.59462750206184e-06	0	0	0	0	0	0	0	0	0	4.07942809681625e-06	0	0	0	0	0	0	0	0	0	0	4.81162951607517e-06	0	5.43640269609331e-06	0	5.01533438488178e-06	5.23165780772611e-06	0
k__Bacteria|p__Actinomycetota|c__Actinomycetes|o__Micrococcales|f__Bogoriellaceae|g__Georgenia|s__Georgenia_wutianyii	0	0	0	0	0	0	7.46313769712945e-06	0	0	0	8.16934878490014e-06	0	0	0	0	7.87186957886482e-06	0	0	0	0	0	0	0	0	0	0	0	7.14521123477289e-06	0	0	0	9.06067116015552e-06	0	0	0	0
k__Bacteria|p__Actinomycetota|c__Actinomycetes|o__Micrococcales|f__Bogoriellaceae|g__Georgenia|s__Georgenia_yuyongxinii	0	4.79484305040243e-06	4.98954689924608e-06	0	0	1.36583484646409e-05	4.47788261827767e-06	4.29714222853234e-06	3.8288562517182e-06	0	4.5385271027223e-06	6.50315565628221e-06	0	4.46419802468166e-06	4.99402714353633e-06	4.91991848679051e-06	0	3.83014091088411e-06	4.07942809681625e-06	2.5120174916802e-05	4.37000672107034e-06	3.71887879523203e-06	0	4.32934168030409e-06	4.62642540166625e-06	4.34732708941235e-06	0	0	0	4.81162951607517e-06	1.02770592400526e-05	0	0	4.17944532073481e-06	5.23165780772611e-06	0
k__Bacteria|p__Actinomycetota|c__Actinomycetes|o__Micrococcales|f__Brevibacteriaceae|g__Brevibacterium|s__Brevibacterium_aurantiacum	0	6.80867713157145e-05	0	0	0	0	0	0	0	0	0	0	0	0	0	0	0	0	5.30325652586113e-05	0	0	0	0	0	0	0	0	0	0	0	0	0	0	0	0	0
k__Bacteria|p__Actinomycetota|c__Actinomycetes|o__Micrococcales|f__Brevibacteriaceae|g__Brevibacterium|s__Brevibacterium_casei	0	0	0	3.25643125316211e-05	8.65960033815029e-05	6.4274581010075e-05	3.28378058673696e-05	0	9.64871775432986e-05	0	0	0	4.17829285145048e-05	3.30350653826443e-05	0	0	3.6416340740417e-05	2.96835920593519e-05	0.000146043525866022	7.13412967637176e-05	0	3.16104697594722e-05	3.60113113424259e-05	0	0	0	2.7088776887546e-05	0	6.94193499305807e-05	0	0	0	8.56380934172188e-05	0	0	0
k__Bacteria|p__Actinomycetota|c__Actinomycetes|o__Micrococcales|f__Brevibacteriaceae|g__Brevibacterium|s__Brevibacterium_helvolum	0	0	0	0	0	0	0	0	0	0	0	0	0	0	0	1.47597554603715e-05	0	0	0	0	0	0	0	0	0	0	0	0	0	7.69860722572028e-06	0	0	0	0	8.37065249236178e-06	0
k__Bacteria|p__Actinomycetota|c__Actinomycetes|o__Micrococcales|f__Brevibacteriaceae|g__Brevibacterium|s__Brevibacterium_limosum	0	0	0	0	0	7.23089036363344e-06	0	1.71885689141293e-05	0	0	0	0	0	0	0	0	0	0	6.527084954906e-06	0	0	0	0	0	0	6.95572334305975e-06	0	0	0	0	0	0	0	0	0	0
k__Bacteria|p__Actinomycetota|c__Actinomycetes|o__Micrococcales|f__Brevibacteriaceae|g__Brevibacterium|s__Brevibacterium_linens	0.000183273450200358	0.000565791479947487	0.000310349817133106	0.000602836907597572	0.000508928970692931	0.000416981344302862	0.000100006045141535	0.00011430398327896	0.000130181112558419	5.39872539467635e-05	9.89398908393461e-05	0.000158243454302867	1.52864372614042e-05	8.57126020738878e-05	0	6.7894875117709e-05	0	4.40466204751673e-05	0	1.3062490956737e-05	1.39840215074251e-05	0.000145036273014049	0.000163946233216834	0.000157588037163069	0	1.13030504324721e-05	0	1.07178168521593e-05	0	0	0	0	0	2.50766719244089e-05	3.03436152848115e-05	0
k__Bacteria|p__Actinomycetota|c__Actinomycetes|o__Micrococcales|f__Brevibacteriaceae|g__Brevibacterium|s__Brevibacterium_luteolum	0	0	0	0	0	0	0	0	0	0	3.90313330834118e-05	0	0	0	0	0	0	0	0	0	3.58340551127768e-05	0	0	0	0	0	0	0	0	0	0	0	0	0	0	0
k__Bacteria|p__Actinomycetota|c__Actinomycetes|o__Micrococcales|f__Brevibacteriaceae|g__Brevibacterium|s__Brevibacterium_oceani	0	0	0	0	0	0	0	0	0	3.37420337167272e-06	0	0	0	0	0	0	0	0	0	0	0	1.85943939761601e-06	0	0	0	0	0	0	1.9018999980981e-06	0	0	0	0	0	0	0
k__Bacteria|p__Actinomycetota|c__Actinomycetes|o__Micrococcales|f__Brevibacteriaceae|g__Brevibacterium|s__Brevibacterium_sp._CS2	0	0	0	0	0	2.89235614545338e-05	0	0	5.7432843775773e-05	0	3.26773951396006e-05	0	0	0	0	6.39589403282766e-05	0	0	0	3.11490168968345e-05	0	2.78915909642402e-05	0	8.65868336060819e-05	0	0	0	0	0	0	0	0	0	0	0	0
k__Bacteria|p__Actinomycetota|c__Actinomycetes|o__Micrococcales|f__Brevibacteriaceae|g__Brevibacterium|s__Brevibacterium_sp._Marine_	0	0	3.99163751939686e-06	3.17700610064596e-06	2.83921322562305e-06	0	0	0	6.89194125309276e-06	0	0	0	0	3.57135841974533e-06	0	0	0	6.70274659404719e-06	0	0	0	3.71887879523203e-06	3.7906643518343e-06	0	0	0	0	0	0	0	0	0	0	0	0	0
k__Bacteria|p__Actinomycetota|c__Actinomycetes|o__Micrococcales|f__Brevibacteriaceae|g__Brevibacterium|s__Brevibacterium_sp._PAMC21349	0.000253683589260383	0.000669360089836179	0.000827266875895	0.000795045776686653	0.000183129253052687	0.000416981344302862	0.000235835151229291	0	0	0.000348386498125208	0	0.000503994563361871	0.000268022199983287	0.000341064729085679	0.000620258171227212	0	0.000646129931422828	0.000552497826395033	0.000247213342667065	0.000812888860307712	0	0.000926000820012774	0	0	0	0	0.000379242876425644	0.000556433324907938	0.000693242549306757	0	0.000792361267408054	0	0	0.000276679280232645	0	0
k__Bacteria|p__Actinomycetota|c__Actinomycetes|o__Micrococcales|f__Brevibacteriaceae|g__Brevibacterium|s__Brevibacterium_sp._PAMC23299	0.00231732192965199	0.00240605224269194	0.00183016580264346	0.00181168772889336	0.0022784686135625	0.00207446210210017	0.00234939574705635	0.00201106256295313	0.0024987115898713	0.00202536557384655	0.00160391547810206	0.0019541982747128	0.00155514021739352	0.000991944801084264	0.00154215558192402	0.00167769220399556	0.00214336176929312	0.00198784313274885	0.00205276821831794	0	0.00170430262121743	0.00204724277677523	0.00230756692417913	0.00243395589266696	0.00197918478683282	0.00233538411243231	0.00251770832043392	0.0018434644985714	0.00302116814697883	0.000919983563473573	0.0016412463606364	0.000825427142690168	0.00194876452113369	0.00275759802262083	0.00213870171179843	0.000892196376032408
k__Bacteria|p__Actinomycetota|c__Actinomycetes|o__Micrococcales|f__Cellulomonadaceae|g__Actinotalea|s__Actinotalea_sp._JY_7876	9.31898899323856e-06	0	0	0	0	0	0	0	0	0	0	9.75473348442332e-06	0	0	0	6.88788588150672e-06	0	0	0	0	0	0	0	0	0	6.95572334305975e-06	5.41775537750919e-06	0	7.6075999923924e-06	0	0	0	0	0	0	1.1603710092907e-05
k__Bacteria|p__Actinomycetota|c__Actinomycetes|o__Micrococcales|f__Cellulomonadaceae|g__Cellulomonas|s__Cellulomonas_dongxiuzhuiae	0	0	0	0	5.6784264512461e-06	0	1.3433647854833e-05	6.87542756565174e-06	6.12617000274912e-06	0	0	0	0	0	0	0	0	0	0	7.03364897670455e-06	6.99201075371254e-06	0	0	0	0	0	5.41775537750919e-06	0	0	0	0	0	0	0	0	0
k__Bacteria|p__Actinomycetota|c__Actinomycetes|o__Micrococcales|f__Cellulomonadaceae|g__Cellulomonas|s__Cellulomonas_fengjieae	0	0	0	0	1.2066656208898e-05	0	5.97051015770356e-06	0	0	1.43403643296091e-05	0	0	8.15276653941557e-06	0	0	6.88788588150672e-06	7.28326814808341e-06	0	1.22382842904488e-05	0	6.99201075371254e-06	6.50803789165604e-06	0	0	6.47699556233275e-06	6.08625792517728e-06	5.41775537750919e-06	1.25041196608525e-05	0	6.73628132250524e-06	0	7.24853692812441e-06	0	6.6871125131757e-06	8.37065249236178e-06	0
k__Bacteria|p__Actinomycetota|c__Actinomycetes|o__Micrococcales|f__Cellulomonadaceae|g__Cellulomonas|s__Cellulomonas_fimi	3.62405127514833e-05	0	1.09770031783414e-05	1.74735335535528e-05	1.56156727409268e-05	1.76755097777706e-05	1.71652167033977e-05	9.45371290277114e-06	8.42348375378004e-06	2.86807286592181e-05	3.08619842985116e-05	0	3.36301619750892e-05	9.82123565429965e-06	2.09749140028526e-05	1.9679673947162e-05	0	8.61781704948925e-06	0	0	0.000371450571290979	0	2.08486539350887e-05	9.524551696669e-06	2.03562717673315e-05	8.69465417882469e-06	6.96568548536896e-06	0	9.5094999904905e-06	0	0	0	2.19074192462653e-05	0	0	1.41823123357753e-05
k__Bacteria|p__Actinomycetota|c__Actinomycetes|o__Micrococcales|f__Cellulomonadaceae|g__Cellulomonas|s__Cellulomonas_flavigena	0	0	0	0	0	0	0	0	0	0	0	0	0	0	0	0	1.66474700527621e-05	0	0	8.03845597337663e-06	0	0	0	0	0	2.34755662828267e-05	0	0	0	0	8.22164739204206e-06	0	8.96212605529034e-06	1.58818922187923e-05	0	0
k__Bacteria|p__Actinomycetota|c__Actinomycetes|o__Micrococcales|f__Cellulomonadaceae|g__Cellulomonas|s__Cellulomonas_gilvus	1.55316483220643e-05	0	0	0	0	2.32995356161522e-05	0	0	0	0	0	0	0	0	0	1.27917880656553e-05	2.49712050791431e-05	0	1.14223986710855e-05	1.3062490956737e-05	0	1.11566363856961e-05	0	0	0	0	1.93491263482471e-05	1.16109682565059e-05	0	0	0	0	0	1.17024468980575e-05	0	0
k__Bacteria|p__Actinomycetota|c__Actinomycetes|o__Micrococcales|f__Cellulomonadaceae|g__Cellulomonas|s__Cellulomonas_iranensis	2.58860805367738e-05	1.15076233209658e-05	1.19749125581906e-05	0	0	2.89235614545338e-05	0	0	0	4.30210929888272e-05	0	1.30063113125644e-05	0	0	1.09868597157799e-05	0	0	0	0	1.00480699667208e-05	0	0	0	0	0	9.56411959670716e-06	0	0	1.04604499895396e-05	2.21334957739458e-05	0	0	1.19495014070538e-05	0	0	0
k__Bacteria|p__Actinomycetota|c__Actinomycetes|o__Micrococcales|f__Cellulomonadaceae|g__Cellulomonas|s__Cellulomonas_shaoxiangyii	0	0	0	7.94251525161491e-06	0	0	0	0	7.6577125034364e-06	0	0	0	0	0	0	0	0	0	0	0	0	0	0	0	0	0	0	0	8.55854999144145e-06	0	0	0	0	8.35889064146963e-06	0	0
k__Bacteria|p__Actinomycetota|c__Actinomycetes|o__Micrococcales|f__Cellulomonadaceae|g__Cellulomonas|s__Cellulomonas_sp._C5510	0	1.15076233209658e-05	1.19749125581906e-05	1.98562881290373e-05	0	0	1.86578442428236e-05	1.03131413484776e-05	9.18925500412368e-06	1.09661609579363e-05	0	0	0	1.0714075259236e-05	1.09868597157799e-05	2.06636576445201e-05	0	0	0	0	0	1.02269166868881e-05	2.17963200230472e-05	9.524551696669e-06	0	9.56411959670716e-06	0	9.82466544781272e-06	0	1.05855849353654e-05	0	0	0	0	0	0
k__Bacteria|p__Actinomycetota|c__Actinomycetes|o__Micrococcales|f__Cellulomonadaceae|g__Cellulomonas|s__Cellulomonas_sp._H30R_01	0.000486658314091347	0.000424823094265655	0.000705521931553396	0.000246217972800062	0.000312313454818535	0.000478042196262433	0.000360469550771353	0.00044518393487595	0.000361444030162198	0.000564335513912262	0.000457483531954408	0.000547348934403753	0.000309805128497792	0.000353564483554787	0.000305634461184423	0.000277483402654985	0.000279885590262062	0.000273855075128214	0.000115855757949582	9.54566646838475e-05	2.35980362937798e-05	5.02048637356323e-05	9.09759444440233e-05	4.06958117948585e-05	0.000148970897933653	0.000314746481273454	0.000373825121048134	3.12602991521314e-05	0.000154053899845946	5.4852576483257e-05	6.57731791363365e-05	4.62094229167931e-05	0.000105553929095642	9.36195751844598e-05	0.00011823546645461	9.92761863504269e-05
k__Bacteria|p__Actinomycetota|c__Actinomycetes|o__Micrococcales|f__Cellulomonadaceae|g__Cellulomonas|s__Cellulomonas_sp._JZ18	0	0	0	0	0	0	1.86578442428236e-05	1.03131413484776e-05	0	0	0	0	0	0	0	0	0	9.57535227721028e-06	0	0	0	0	0	9.524551696669e-06	0	0	0	0	0	0	0	1.08728053921866e-05	2.38990028141076e-05	0	0	0
k__Bacteria|p__Actinomycetota|c__Actinomycetes|o__Micrococcales|f__Cellulomonadaceae|g__Cellulomonas|s__Cellulomonas_sp._PSBB021	0	0	0	1.74735335535528e-05	0	1.68720775151447e-05	3.35841196370825e-05	0	0	1.94016693871181e-05	0	0	0	0	4.29486334344124e-05	0	0	0	1.6317712387265e-05	0	0	0	0	0	0	0	1.39313709707379e-05	1.69698766825856e-05	0	3.94553620318164e-05	0	1.8121342320311e-05	0	0	0	2.44967213072482e-05
k__Bacteria|p__Actinomycetota|c__Actinomycetes|o__Micrococcales|f__Cellulomonadaceae|g__Cellulomonas|s__Cellulomonas_sp._Y8	0.000221584849394783	0.000184121973135453	0.000302366542094312	0.000132640004701969	0.000184548859665498	0.000285218453232208	0.000226133072223022	0.000170166832249881	0.000282569591376803	0.000215949015787054	0.000241449641864826	0.000165830469235196	0.000113119635734391	0.000222317061629147	0.000172793339166357	0.000156453407879938	8.53182840204056e-05	0.000131182326197781	0.000154202382059654	5.32547708236202e-05	0	9.29719698808006e-06	2.08486539350887e-05	8.65868336060819e-05	3.05344076509973e-05	9.65106613849541e-05	0.000109903037658044	7.50247179651153e-05	7.98797999201202e-05	2.21334957739458e-05	4.41913547322261e-05	3.17123490605443e-05	0	1.00306687697636e-05	3.66216046540828e-05	5.93078515859693e-05
k__Bacteria|p__Actinomycetota|c__Actinomycetes|o__Micrococcales|f__Cellulomonadaceae|g__Cellulomonas|s__Cellulomonas_wangleii	1.13898754361805e-05	0	0	0	0	8.03432262625938e-06	0	0	0	0	0	0	0	8.92839604936332e-06	0	0	0	0	7.34297057426925e-06	0	0	8.36747728927206e-06	0	0	8.32756572299926e-06	0	0	0	8.55854999144145e-06	0	0	0	0	0	0	0
k__Bacteria|p__Actinomycetota|c__Actinomycetes|o__Micrococcales|f__Cellulomonadaceae|g__Oerskovia|s__Oerskovia_sp._KBS0722	7.24810255029665e-06	2.78100896923341e-05	2.09560969768335e-05	0	4.96862314484033e-06	1.12480516767631e-05	1.11947065456942e-05	6.01599911994527e-06	2.29731375103092e-05	3.20549320308908e-05	6.35393794381122e-06	7.58701493232925e-06	7.13367072198862e-06	6.24987723455432e-06	6.99163800095086e-06	5.90390218414861e-06	6.24280126978578e-06	0	4.8953137161795e-06	6.02884198003248e-06	0	0	0	1.21221567048515e-05	2.03562717673315e-05	2.34755662828267e-05	0.000207422634453209	0	2.56756499743243e-05	1.92465180643007e-05	6.16623554403155e-06	0	5.9747507035269e-06	5.85122344902874e-06	1.36023103000879e-05	0
k__Bacteria|p__Actinomycetota|c__Actinomycetes|o__Micrococcales|f__Cellulomonadaceae|g__Paraoerskovia|s__Paraoerskovia_marina	0	5.75381166048292e-06	0	0	0	0	0	0	0	0	0	0	0	0	0	5.90390218414861e-06	5.20233439148815e-06	0	0	0	0	0	0	0	0	1.04335850145896e-05	0	0	0	0	0	0	0	0	0	0
k__Bacteria|p__Actinomycetota|c__Actinomycetes|o__Micrococcales|f__Cellulomonadaceae|g__Pseudactinotalea|s__Pseudactinotalea_sp._HY158	0	0	0	0	0	0	0	0	0	0	1.81541084108892e-06	0	0	0	0	0	0	0	1.6317712387265e-06	2.00961399334416e-06	0	0	0	0	0	1.73893083576494e-06	3.86982526964943e-06	0	0	0	0	0	0	0	0	0
k__Bacteria|p__Actinomycetota|c__Actinomycetes|o__Micrococcales|f__Dermabacteraceae|g__Brachybacterium|s__Brachybacterium_ginsengisoli	0	0	6.98536565894451e-06	9.2133176918733e-05	2.76823289498247e-05	4.74025034949303e-05	1.64189029336848e-05	6.87542756565174e-06	0	0	0	0	0	0	0	5.90390218414861e-06	0	0	0	0	0	1.20863560845041e-05	0	1.73173667212164e-05	0	0	6.19172043143908e-06	8.03836263911949e-06	0	7.69860722572028e-06	4.11082369602103e-06	0	0	0	0	0
k__Bacteria|p__Actinomycetota|c__Actinomycetes|o__Micrococcales|f__Dermabacteraceae|g__Brachybacterium|s__Brachybacterium_halotolerans	0	0	1.99581875969843e-05	0	0	0	0	0	0	0	0	0	0	0	0	0	0	7.66028182176822e-06	0	9.04326297004871e-06	0	0	0	0	0	0	0	0	0	0	0	0	0	0	0	0
k__Bacteria|p__Actinomycetota|c__Actinomycetes|o__Micrococcales|f__Dermabacteraceae|g__Brachybacterium|s__Brachybacterium_saurashtrense	0	0	1.09770031783414e-05	3.17700610064596e-06	0	6.4274581010075e-06	0	0	0	0	0	8.67087420837628e-06	0	3.57135841974533e-06	0	0	0	8.61781704948925e-06	0	0	0	0	0	0	0	0	0	0	0	0	3.08311777201577e-06	0	0	0	4.18532624618089e-06	0
k__Bacteria|p__Actinomycetota|c__Actinomycetes|o__Micrococcales|f__Dermabacteraceae|g__Brachybacterium|s__Brachybacterium_sp._P6_10_X1	5.17721610735475e-06	5.75381166048292e-06	0	0	0	0	0	0	0	0	0	0	0	0	0	0	0	0	7.34297057426925e-06	0	3.49600537685627e-06	0	0	0	0	0	0	2.67945421303983e-06	0	0	0	0	0	0	0	0
k__Bacteria|p__Actinomycetota|c__Actinomycetes|o__Micrococcales|f__Dermabacteraceae|g__Brachybacterium|s__Brachybacterium_sp._SGAir0954	0	0	0	0	0	0	0	0	0	0	0	0	0	3.57135841974533e-06	0	0	0	0	0	0	0	1.11566363856961e-05	0	6.92694668848655e-06	0	0	0	0	6.65664999334335e-06	0	0	0	0	0	0	0
k__Bacteria|p__Actinomycetota|c__Actinomycetes|o__Micrococcales|f__Dermabacteraceae|g__Brachybacterium|s__Brachybacterium_sp._Z12	0	0	4.98954689924608e-06	0	0	3.21372905050375e-06	0	0	0	0	0	0	0	3.57135841974533e-06	0	0	0	0	0	0	0	0	0	0	0	0	0	0	0	0	0	7.24853692812441e-06	0	0	0	0
k__Bacteria|p__Actinomycetota|c__Actinomycetes|o__Micrococcales|f__Dermabacteraceae|g__Dermabacter|s__Dermabacter_vaginalis	0	8.82251121274047e-05	0	0	0	7.63260649494641e-05	0	0	0.000151622707568041	8.77292876634907e-05	0	0	0	0	0	0	8.53182840204056e-05	6.9900071623635e-05	0	0	0	0	0	0	0	0	0	0	8.08307499191693e-05	0	0	0	0	0	9.62625036621605e-05	0
k__Bacteria|p__Actinomycetota|c__Actinomycetes|o__Micrococcales|f__Dermacoccaceae|g__Dermacoccus|s__Dermacoccus_abyssi	0	0	0	6.35401220129193e-06	3.90391818523169e-05	0	0	0	0	0	0	0	0	0	0	0	0	0	0	0	0	0	0	7.79281502454737e-06	0	0	0	0	0	0	0	0	0	0	0	0
k__Bacteria|p__Actinomycetota|c__Actinomycetes|o__Micrococcales|f__Dermacoccaceae|g__Dermacoccus|s__Dermacoccus_nishinomiyaensis	0	0	0	0	1.56156727409268e-05	0	0	0	0	3.96468896171545e-05	0	0	0	0	0	0	0	1.53205636435364e-05	0	2.00961399334416e-05	1.74800268842813e-05	3.43996288558962e-05	0	0	0	1.65198429397669e-05	0	0	1.8068049981932e-05	1.82841921610857e-05	0	1.8121342320311e-05	1.9915835678423e-05	3.42714516300255e-05	0	0
k__Bacteria|p__Actinomycetota|c__Actinomycetes|o__Micrococcales|f__Dermacoccaceae|g__Luteipulveratus|s__Luteipulveratus_mongoliensis	0	4.79484305040243e-06	0	0	0	0	2.98525507885178e-06	3.43771378282587e-06	6.12617000274912e-06	7.59195758626362e-06	0	0	0	3.57135841974533e-06	0	2.95195109207431e-06	0	0	2.44765685808975e-06	4.01922798668832e-06	0	0	2.84299826387573e-06	0	0	9.56411959670716e-06	0	0	0	2.8869777096451e-06	3.08311777201577e-06	0	0	0	0	5.15720448573646e-06
k__Bacteria|p__Actinomycetota|c__Actinomycetes|o__Micrococcales|f__Dermacoccaceae|g__Yimella|s__Yimella_sp._cx_51	0	0	0	0	2.83921322562305e-06	3.21372905050375e-06	2.98525507885178e-06	0	0	0	0	0	0	0	0	0	0	0	3.263542477453e-06	0	0	0	7.5813287036686e-06	0	0	0	2.32189516178965e-06	0	0	0	0	0	0	0	0	0
k__Bacteria|p__Actinomycetota|c__Actinomycetes|o__Micrococcales|f__Dermatophilaceae|g__Austwickia|s__Austwickia_sp.	0	1.34255605411268e-05	6.98536565894451e-06	0	2.55529190306074e-05	1.60686452525188e-05	0	0	1.68469675075601e-05	0	0	0	7.13367072198862e-06	5.35703762961799e-06	5.9928325722436e-06	0	0	0	4.8953137161795e-06	1.90913329367695e-05	0	0	0	5.19521001636491e-06	0	1.21725158503546e-05	9.28758064715862e-06	0	1.14113999885886e-05	5.77395541929021e-06	0	0	0	0	0	0
k__Bacteria|p__Actinomycetota|c__Actinomycetes|o__Micrococcales|f__Dermatophilaceae|g__Gephyromycinifex|s__Gephyromycinifex_aptenodytis	0	0	0	0	0	0	0	0	0	0	0	0	0	0	3.99522171482906e-06	0	0	0	2.44765685808975e-06	3.01442099001624e-06	3.49600537685627e-06	2.78915909642402e-06	0	0	0	0	0	0	0	0	0	0	0	0	0	0
k__Bacteria|p__Actinomycetota|c__Actinomycetes|o__Micrococcales|f__Intrasporangiaceae|g__Arsenicicoccus|s__Arsenicicoccus_sp._oral_taxon_190	0	0	0	2.77988033806522e-05	0	0	2.53746681702401e-05	0	0	0	2.99542788779672e-05	0	3.46492577925162e-05	1.42854336789813e-05	0	0	0	2.58534511484678e-05	1.22382842904488e-05	0	0	2.51024318678162e-05	0	0	2.86838374903308e-05	0	0	0	0	1.44348885482255e-05	1.54155888600789e-05	1.54031409722644e-05	0	0	1.67413049847236e-05	4.12576358858917e-05
k__Bacteria|p__Actinomycetota|c__Actinomycetes|o__Micrococcales|f__Intrasporangiaceae|g__Intrasporangium|s__Intrasporangium_calvum	0.00015221015355623	0.000143845291512073	0.000123740763101303	9.84871891200249e-05	0.000117827348863356	0.000103642761878746	9.03039661352664e-05	0.000153837691781458	6.43247850288657e-05	7.67631267055544e-05	9.89398908393461e-05	6.0696119458634e-05	0.000101909581742695	8.39269228640152e-05	8.88936831549467e-05	7.97026794860063e-05	7.5954082115727e-05	9.86261284552659e-05	7.09820488846028e-05	7.23461037603897e-05	8.82741357656208e-05	4.83454243380163e-05	4.45403061340531e-05	6.23425201963789e-05	4.90401092576623e-05	5.39068559087131e-05	6.34651344222506e-05	7.05589609433822e-05	6.56155499343844e-05	8.17977017732779e-05	2.87757658721472e-05	2.89941477124977e-05	5.07853809799786e-05	4.93174547846708e-05	4.18532624618089e-05	9.79868852289928e-05
k__Bacteria|p__Actinomycetota|c__Actinomycetes|o__Micrococcales|f__Intrasporangiaceae|g__Janibacter|s__Janibacter_indicus	2.58860805367738e-05	2.10973094217707e-05	4.39080127133655e-05	3.97125762580746e-05	3.33607554010708e-05	0	7.16461218924428e-05	2.23451395883682e-05	1.83785100082474e-05	0	0.000102570712521524	2.70964819011759e-05	6.92985155850323e-05	5.98202535307342e-05	2.19737194315599e-05	0	0	3.4471268197957e-05	1.6317712387265e-05	2.11009469301137e-05	1.92280295727095e-05	0	4.07496417822188e-05	5.45497051718316e-05	2.40574120886645e-05	0	3.09586021571954e-05	0	0	2.11711698707308e-05	2.15818244041104e-05	2.6275946364451e-05	0	0.000120368025237163	0	0
k__Bacteria|p__Actinomycetota|c__Actinomycetes|o__Micrococcales|f__Intrasporangiaceae|g__Janibacter|s__Janibacter_limosus	8.2835457717676e-06	0	0	0	0	0	0	0	0	0	6.35393794381122e-06	0	7.13367072198862e-06	1.24997544691086e-05	0	0	0	5.74521136632617e-06	0	7.03364897670455e-06	0	7.43775759046405e-06	6.63366261571003e-06	5.19521001636491e-06	5.5517104819995e-06	0	9.28758064715862e-06	0	9.5094999904905e-06	0	0	0	0	0	0	0
k__Bacteria|p__Actinomycetota|c__Actinomycetes|o__Micrococcales|f__Intrasporangiaceae|g__Janibacter|s__Janibacter_melonis	1.86379779864771e-05	0.000127542825140705	0	0.000167587071809075	2.41333124177959e-05	4.17784776565488e-05	0.000287330801339484	0.00020196568474102	0.00037446214141804	0	2.99542788779672e-05	0	1.73246288962581e-05	0	1.59808868593163e-05	3.05034946181012e-05	4.57805426450957e-05	3.92589443365621e-05	2.44765685808975e-05	4.72259288435877e-05	0	2.60321515666242e-05	4.54879722220116e-05	1.38538933769731e-05	1.38792762049988e-05	2.69534279543565e-05	2.24449865639667e-05	4.37644188129839e-05	0	0	1.54155888600789e-05	3.35244832925754e-05	3.48527124372402e-05	1.42101140904984e-05	7.5335872431256e-05	4.64148403716282e-05
k__Bacteria|p__Actinomycetota|c__Actinomycetes|o__Micrococcales|f__Intrasporangiaceae|g__Janibacter|s__Janibacter_sp._YB324	2.89924102011866e-05	2.01383408116902e-05	2.19540063566827e-05	0	1.63254760473325e-05	2.00858065656484e-05	0	0	1.76127387579037e-05	0	5.44623252326676e-05	0	2.24201079833928e-05	1.96424713085993e-05	2.09749140028526e-05	0	2.18498044442502e-05	0	3.10036535358035e-05	0	1.74800268842813e-05	0	0	0	0	5.30373904908306e-05	0	0	0	0	4.41913547322261e-05	0	4.18232549246883e-05	6.01840126185813e-05	0	0
k__Bacteria|p__Actinomycetota|c__Actinomycetes|o__Micrococcales|f__Intrasporangiaceae|g__Pedococcus|s__Pedococcus_dokdonensis	0.000196734212079481	0.000239742152520122	0.000182617416512407	0.00021285940874328	0.00040032906481285	0.00033422782125239	0.000397038925487287	0.000281033101746015	0.000463291606457902	0.000266562066362145	0.000448406477748963	0.000293725863808747	0.000179360863867143	0.000202674590320547	0.000189773031454381	0.000164325277458803	0.00022370037883399	0.00013022479097006	0.000204787290460176	0.000146701821514124	0.000242972373691511	0.000212905811027033	0.000367694442127927	0.000280541340883705	0.000240574120886645	0.000191282391934143	0.000186525577997102	0.000261693361473557	0.000165465299834535	0.000157821448127266	0.000208624302573067	0.000163092080882799	0.000116507638718774	0.000129562804942779	0.000160088728916419	0.000193395168215117
k__Bacteria|p__Actinomycetota|c__Actinomycetes|o__Micrococcales|f__Intrasporangiaceae|g__Phycicoccus|s__Phycicoccus_duodecadis	0	0	0	0	0	0	0	0	0	0	0	0.000605877335310293	0	0	0	0	0	0	0.000373675613668369	0	0	0	0	0	0	0	0	0	0	0	0	0	0	0	0	0
k__Bacteria|p__Actinomycetota|c__Actinomycetes|o__Micrococcales|f__Intrasporangiaceae|g__Phycicoccus|s__Phycicoccus_endophyticus	1.86379779864771e-05	1.43845291512073e-05	7.98327503879373e-06	4.76550915096895e-05	3.40705587074766e-05	7.23089036363344e-06	1.56725891639719e-05	1.46102835770099e-05	6.12617000274912e-06	3.03678303450545e-05	2.72311626163338e-05	1.40901705886115e-05	0	6.24987723455432e-06	6.99163800095086e-06	6.88788588150672e-06	0	1.24479579603734e-05	0	0	1.3110020163211e-05	1.67349545785441e-05	0	2.07808400654596e-05	1.38792762049988e-05	0	2.16710215100368e-05	1.25041196608525e-05	2.56756499743243e-05	1.44348885482255e-05	7.1939414680368e-06	1.63092080882799e-05	0	7.52300157732266e-06	0	2.83646246715505e-05
k__Bacteria|p__Actinomycetota|c__Actinomycetes|o__Micrococcales|f__Intrasporangiaceae|g__Phycicoccus|s__Phycicoccus_sp._HDW14	3.10632966441285e-05	0.000128501793750785	5.28891971320084e-05	1.11195213522609e-05	5.82038711252725e-05	2.41029678787781e-05	8.80650248261276e-05	2.5782853371194e-05	0.000112568373800515	0.000114722914636872	0.000108924650465335	5.41929638023518e-05	4.17829285145048e-05	1.0714075259236e-05	3.89534117195834e-05	2.45995924339526e-05	3.84972744970123e-05	4.11740147920042e-05	7.75091338395088e-05	4.01922798668832e-05	3.49600537685627e-05	1.95241136749681e-05	1.13719930555029e-05	3.46347334424327e-05	2.40574120886645e-05	2.17366354470617e-05	4.56639381818632e-05	4.37644188129839e-05	0	2.40581475803759e-05	2.56926481001314e-05	1.35910067402333e-05	5.27769645478209e-05	1.25383359622044e-05	0	3.22325280358529e-05
k__Bacteria|p__Actinomycetota|c__Actinomycetes|o__Micrococcales|f__Intrasporangiaceae|g__Terrabacter|s__Terrabacter_sp.	0	0	0	0	0	0	0.000556003758436144	0.00113358611988683	0	0.000586267835828135	0	0.00130063113125644	0	0	0	0	0	0	0	0	0	0.000651733508864412	0	0	0	0	0	0	0	0	0	0	0	0	0	0
k__Bacteria|p__Actinomycetota|c__Actinomycetes|o__Micrococcales|f__Intrasporangiaceae|g__Tetrasphaera|s__Tetrasphaera_sp._HKS02	0.000106650651811508	6.42508968753926e-05	0.000141703131938589	5.16263491354969e-05	3.12313454818535e-05	8.99844134141051e-05	6.94071805833039e-05	6.78948472108109e-05	0.000127883798807388	7.17018216480453e-05	6.62624956997456e-05	5.41929638023518e-05	4.58593117842126e-05	8.83911208886968e-05	9.08912940123612e-05	8.46225979727968e-05	1.56070031744644e-05	4.97918318414935e-05	7.34297057426925e-05	6.83268757737014e-05	8.47781303887645e-05	8.18153334951046e-05	4.73833043979288e-05	8.65868336060819e-05	5.82929600609948e-05	4.86900634014183e-05	5.26296236672322e-05	5.89479926868763e-05	7.22721999277278e-05	0.000138574930062965	4.93298843522524e-05	4.98336913808553e-05	2.48947945980287e-05	7.52300157732266e-05	6.48725568158038e-05	6.31757549502717e-05
k__Bacteria|p__Actinomycetota|c__Actinomycetes|o__Micrococcales|f__Kytococcaceae|g__Kytococcus|s__Kytococcus_sedentarius	5.17721610735475e-05	0	4.69017408529131e-05	1.90620366038758e-05	0	1.92823743030225e-05	1.94041580125366e-05	0	1.9144281258591e-05	0	2.1784930093067e-05	0	0	0	0	0	0	0	1.79494836259915e-05	2.11009469301137e-05	2.01020309169236e-05	0	0	3.89640751227368e-05	0	0	0	0	0	2.11711698707308e-05	0	0	0	0	0	0
k__Bacteria|p__Actinomycetota|c__Actinomycetes|o__Micrococcales|f__Microbacteriaceae|g__Agrococcus|s__Agrococcus_carbonis	0	0	1.19749125581906e-05	1.35022759277454e-05	0	0	9.70207900626829e-06	0	0	0	0	0	0	9.82123565429965e-06	0	0	1.04046687829763e-05	0	9.790627432359e-06	0	1.13620174747829e-05	0	0	0	0	0	8.51361559322873e-06	0	0	1.15479108385804e-05	0	0	1.09537096231326e-05	2.2569004731968e-05	0	0
k__Bacteria|p__Actinomycetota|c__Actinomycetes|o__Micrococcales|f__Microbacteriaceae|g__Agrococcus|s__Agrococcus_jejuensis	0	5.75381166048292e-06	5.9874562790953e-06	0	1.41960661281152e-05	0	1.49262753942589e-05	2.32045680340746e-05	1.60811962572164e-05	4.2177542145909e-06	0	1.19224520365174e-05	0	0	0	8.85585327622292e-06	0	0	0	5.0240349833604e-06	0	0	0	0	0	0	0	0	0	0	0	0	0	0	1.36023103000879e-05	0
k__Bacteria|p__Actinomycetota|c__Actinomycetes|o__Micrococcales|f__Microbacteriaceae|g__Agrococcus|s__Agrococcus_sp._Marseille_Q4369	0	5.75381166048292e-06	5.9874562790953e-06	0	0	4.82059357575563e-06	5.22419638799062e-06	1.03131413484776e-05	5.36039875240548e-06	0	5.44623252326676e-06	0	0	0	0	0	5.20233439148815e-06	0	5.71119933554275e-06	0	0	0	0	0	0	6.95572334305975e-06	3.86982526964943e-06	0	0	0	0	0	0	0	0	0
k__Bacteria|p__Actinomycetota|c__Actinomycetes|o__Micrococcales|f__Microbacteriaceae|g__Agrococcus|s__Agrococcus_sp._SGAir0287	0	0	0	0	0	0	0	0	0	0	0	0	0	0	6.99163800095086e-06	0	0	0	0	0	0	3.71887879523203e-06	0	0	0	0	3.09586021571954e-06	0	0	0	0	0	8.96212605529034e-06	0	0	1.54716134572094e-05
k__Bacteria|p__Actinomycetota|c__Actinomycetes|o__Micrococcales|f__Microbacteriaceae|g__Agromyces|s__Agromyces_archimandritae	0	0	0	0	3.54901653202881e-06	1.60686452525188e-05	0	0	0	4.2177542145909e-06	0	5.41929638023518e-06	0	8.03555644442698e-06	0	3.93593478943241e-06	0	0	4.07942809681625e-06	5.0240349833604e-06	3.49600537685627e-06	0	5.68599652775145e-06	5.19521001636491e-06	0	4.34732708941235e-06	3.86982526964943e-06	0	0	0	0	0	0	4.17944532073481e-06	0	0
k__Bacteria|p__Actinomycetota|c__Actinomycetes|o__Micrococcales|f__Microbacteriaceae|g__Agromyces|s__Agromyces_aureus	1.65670915435352e-05	4.79484305040243e-06	9.97909379849216e-06	4.0506827783236e-05	2.6972525643419e-05	8.83775488888532e-06	1.26873340851201e-05	9.45371290277114e-06	2.06758237592783e-05	1.94016693871181e-05	4.5385271027223e-06	1.19224520365174e-05	0	8.92839604936332e-06	3.29605791473398e-05	2.36156087365945e-05	1.9768870687655e-05	3.83014091088411e-06	3.42671960132565e-05	5.0240349833604e-06	0	2.23132727713922e-05	1.99009878471301e-05	1.12562883687906e-05	1.66551314459985e-05	1.99977046112968e-05	2.32189516178965e-05	1.25041196608525e-05	2.37737499762263e-05	5.77395541929021e-06	2.56926481001314e-05	0	1.19495014070538e-05	1.00306687697636e-05	3.03436152848115e-05	2.44967213072482e-05
k__Bacteria|p__Actinomycetota|c__Actinomycetes|o__Micrococcales|f__Microbacteriaceae|g__Agromyces|s__Agromyces_badenianii	2.27797508723609e-05	4.79484305040243e-06	0	1.35022759277454e-05	3.54901653202881e-05	8.83775488888532e-06	2.61209819399531e-05	4.0393136948204e-05	2.60362225116838e-05	1.51839151725272e-05	1.99695192519781e-05	5.41929638023518e-06	3.36301619750892e-05	4.46419802468166e-06	1.09868597157799e-05	5.60870707494118e-05	5.20233439148815e-06	1.24479579603734e-05	1.55018267679018e-05	2.21057539267857e-05	1.48580228516391e-05	2.32429924702002e-05	2.08486539350887e-05	4.93544951554667e-05	1.75804165263318e-05	1.04335850145896e-05	9.28758064715862e-06	3.84055103869043e-05	3.8037999961962e-05	2.02088439675157e-05	2.67203540241367e-05	2.44638121324199e-05	3.9831671356846e-05	1.00306687697636e-05	0	7.73580672860469e-06
k__Bacteria|p__Actinomycetota|c__Actinomycetes|o__Micrococcales|f__Microbacteriaceae|g__Agromyces|s__Agromyces_flavus	0.00760947223459002	0.00850317466558367	0.00850617955383472	0.00770026853644066	0.00765238944636052	0.00751369852007777	0.0120290853402333	0.0101868053669588	0.0097528626443766	0.00736166820614695	0.00769915737705811	0.00830127819524424	0.00525343893883591	0.00542132208117341	0.0064053392142997	0.00660843451145701	0.00598892735148116	0.00496482015573353	0.00485207177835325	0.00497881866851015	0.00400467415918886	0.00500932973717754	0.00471937711803371	0.00439428180550865	0.00426001250985429	0.00443514309661848	0.00525444875112999	0.00443181726836788	0.00429449019570551	0.00465477039385112	0.0039289197474721	0.0034838280610798	0.00351813237259342	0.00359097941957535	0.00430983970200477	0.00372865884318746
k__Bacteria|p__Actinomycetota|c__Actinomycetes|o__Micrococcales|f__Microbacteriaceae|g__Agromyces|s__Agromyces_intestinalis	0	3.83587444032194e-06	3.99163751939686e-06	3.17700610064596e-06	6.38822975765186e-06	1.04446194141372e-05	1.71652167033977e-05	0	2.52704512613401e-05	3.37420337167272e-06	0	4.33543710418814e-06	9.17186235684251e-06	0	8.98924885836539e-06	0	4.16186751319052e-06	0	8.1588561936325e-06	0	3.49600537685627e-06	4.64859849404003e-06	4.73833043979288e-06	9.524551696669e-06	4.62642540166625e-06	8.69465417882469e-06	1.93491263482471e-05	1.51835738738924e-05	0	0	0	0	4.97895891960575e-06	4.17944532073481e-06	9.416984053907e-06	6.44650560717058e-06
k__Bacteria|p__Actinomycetota|c__Actinomycetes|o__Micrococcales|f__Microbacteriaceae|g__Agromyces|s__Agromyces_laixinhei	0	0	1.19749125581906e-05	3.17700610064596e-06	0	1.2854916202015e-05	0	2.92205671540199e-05	0	0	1.81541084108892e-05	4.33543710418814e-06	0	0	3.99522171482906e-06	6.88788588150672e-06	1.56070031744644e-05	0	0	8.03845597337663e-06	0	0	9.47666087958576e-06	8.65868336060819e-06	3.701140321333e-06	7.82518876094222e-06	0	8.93151404346611e-06	0	0	0	9.06067116015552e-06	1.39410849748961e-05	3.34355625658785e-06	4.18532624618089e-06	1.1603710092907e-05
k__Bacteria|p__Actinomycetota|c__Actinomycetes|o__Micrococcales|f__Microbacteriaceae|g__Agromyces|s__Agromyces_protaetiae	0	4.79484305040243e-06	4.98954689924608e-06	4.76550915096895e-06	4.25881983843457e-06	4.82059357575563e-06	1.3433647854833e-05	0	1.83785100082474e-05	1.01226101150182e-05	1.08924650465335e-05	0	2.34392038008198e-05	0	0	0	1.04046687829763e-05	3.83014091088411e-06	9.790627432359e-06	0	0	0	6.63366261571003e-06	6.06107835242573e-06	5.5517104819995e-06	5.21679250729481e-06	9.28758064715862e-06	0	5.7056999942943e-06	0	6.16623554403155e-06	6.34246981210886e-06	0	0	1.25559787385427e-05	7.73580672860469e-06
k__Bacteria|p__Actinomycetota|c__Actinomycetes|o__Micrococcales|f__Microbacteriaceae|g__Agromyces|s__Agromyces_sp._LHK192	1.55316483220643e-05	9.58968610080486e-06	2.39498251163812e-05	1.66792820283913e-05	1.84548859665498e-05	1.68720775151447e-05	2.08967855519625e-05	2.5782853371194e-05	1.30181112558419e-05	1.85581185442e-05	1.08924650465335e-05	5.41929638023518e-06	5.09547908713473e-06	8.92839604936332e-06	6.99163800095086e-06	8.85585327622292e-06	4.16186751319052e-06	6.70274659404719e-06	8.97474181299575e-06	2.11009469301137e-05	4.37000672107034e-06	1.11566363856961e-05	1.89533217591715e-05	1.81832350572772e-05	1.01781358836658e-05	1.91282391934143e-05	8.51361559322873e-06	1.16109682565059e-05	5.7056999942943e-06	5.77395541929021e-06	7.1939414680368e-06	1.08728053921866e-05	4.97895891960575e-06	1.42101140904984e-05	5.23165780772611e-06	0
k__Bacteria|p__Actinomycetota|c__Actinomycetes|o__Micrococcales|f__Microbacteriaceae|g__Clavibacter|s__Clavibacter_michiganensis	0	0	0	0	6.38822975765186e-06	0	1.49262753942589e-05	0	1.76127387579037e-05	0	0	0	0	0	0	0	0	8.61781704948925e-06	6.527084954906e-06	3.01442099001624e-05	0	0	1.32673252314201e-05	0	0	2.17366354470617e-05	9.28758064715862e-06	7.14521123477289e-06	0	0	8.22164739204206e-06	9.06067116015552e-06	0	1.08665578339105e-05	0	0
k__Bacteria|p__Actinomycetota|c__Actinomycetes|o__Micrococcales|f__Microbacteriaceae|g__Clavibacter|s__Clavibacter_zhangzhiyongii	0	0	0	0	0	0	5.22419638799062e-06	0	0	0	0	0	0	0	0	0	0	0	0	0	0	0	0	0	0	0	0	0	0	0	0	0	0	0	0	1.03144089714729e-05
k__Bacteria|p__Actinomycetota|c__Actinomycetes|o__Micrococcales|f__Microbacteriaceae|g__Cnuibacter|s__Cnuibacter_physcomitrellae	0	0	0	0	0	0	0	0	0	0	0	0	0	0.000147318534814495	0	0	0	0	0	0	0.000139840215074251	0	0	0	0	0.000173893083576494	0	0	0	0	0	0	0	0	0	0
k__Bacteria|p__Actinomycetota|c__Actinomycetes|o__Micrococcales|f__Microbacteriaceae|g__Cryobacterium|s__Cryobacterium_arcticum	0	0	0	0	4.25881983843457e-06	0	0	0	0	0	0	0	0	0	0	0	0	0	0	0	0	0	0	1.29880250409123e-05	0	0	0	0	0	0	0	0	0	0	0	0
k__Bacteria|p__Actinomycetota|c__Actinomycetes|o__Micrococcales|f__Microbacteriaceae|g__Cryobacterium|s__Cryobacterium_soli	0	0	0	0	0	2.41029678787781e-06	0	0	0	0	0	0	0	0	0	0	0	0	0	3.01442099001624e-06	0	0	0	0	0	0	0	0	2.85284999714715e-06	0	0	0	0	0	3.13899468463567e-06	0
k__Bacteria|p__Actinomycetota|c__Actinomycetes|o__Micrococcales|f__Microbacteriaceae|g__Cryobacterium|s__Cryobacterium_sp.	0	0.000103568609888693	0	4.28895823587205e-05	0	0	4.1047257334212e-05	0	0	0	4.72006818683119e-05	0	0	4.73204990616256e-05	0	0	0	8.42631000394505e-05	9.30109606074105e-05	0	4.80700739317737e-05	0	5.30693009256802e-05	0	4.90401092576623e-05	4.52122017298884e-05	4.10201478582839e-05	0	0	0	0	5.07397584968709e-05	0.000106549720879563	0	0	0
k__Bacteria|p__Actinomycetota|c__Actinomycetes|o__Micrococcales|f__Microbacteriaceae|g__Cryobacterium|s__Cryobacterium_sp._LW097	0	0	0	0	0	0	0	0	3.8288562517182e-06	0	0	0	0	0	0	0	0	0	0	0	0	0	0	0	0	0	0	0	0	0	0	0	0	0	3.13899468463567e-06	0
k__Bacteria|p__Actinomycetota|c__Actinomycetes|o__Micrococcales|f__Microbacteriaceae|g__Curtobacterium|s__Curtobacterium_flaccumfaciens	0	0	0	0	0	0	0	0	0	0	0	0	0	0	0	0	8.32373502638104e-06	0	0	0	0	8.36747728927206e-06	0	0	9.25285080333251e-06	7.82518876094222e-06	0	0	0	0	0	9.06067116015552e-06	0	0	0	0
k__Bacteria|p__Actinomycetota|c__Actinomycetes|o__Micrococcales|f__Microbacteriaceae|g__Curtobacterium|s__Curtobacterium_sp._C1	0	0	0	0	7.09803306405762e-06	1.52652129898928e-05	0	0	0	1.01226101150182e-05	0	0	1.73246288962581e-05	1.51782732839176e-05	0	1.47597554603715e-05	0	0	0	0	2.97160457032783e-05	1.67349545785441e-05	0	0	0	1.56503775218844e-05	0	0	1.23623499876376e-05	0	0	9.06067116015552e-06	1.29452931909749e-05	7.52300157732266e-06	1.25559787385427e-05	0
k__Bacteria|p__Actinomycetota|c__Actinomycetes|o__Micrococcales|f__Microbacteriaceae|g__Curtobacterium|s__Curtobacterium_sp._L6_1	1.03544322147095e-05	0	0	0	0	0	0	0	0	0	0	0	0	0	0	0	5.20233439148815e-06	0	0	0	0	5.57831819284804e-06	0	0	0	0	0	0	5.7056999942943e-06	0	0	0	0	0	6.27798936927133e-06	0
k__Bacteria|p__Actinomycetota|c__Actinomycetes|o__Micrococcales|f__Microbacteriaceae|g__Curtobacterium|s__Curtobacterium_sp._SGAir0471	0	0	0	0	0	0	6.71682392741651e-06	0	0	0	0	0	0	0	0	0	0	0	1.06065130517223e-05	0	0	0	0	0	0	0	0	0	0	0	0	0	0	0	0	0
k__Bacteria|p__Actinomycetota|c__Actinomycetes|o__Micrococcales|f__Microbacteriaceae|g__Diaminobutyricimonas|s__Diaminobutyricimonas_sp._LJ205	0	0	0	0	0	0	0	0	0	0	0	0	0	0	0	2.95195109207431e-06	0	1.91507045544206e-06	2.44765685808975e-06	0	0	0	0	0	0	0	0	3.57260561738644e-06	0	0	0	0	0	0	0	0
k__Bacteria|p__Actinomycetota|c__Actinomycetes|o__Micrococcales|f__Microbacteriaceae|g__Frigoribacterium|s__Frigoribacterium_sp._NBH87	0	0	0	0	0	0	0	0	4.59462750206184e-06	0	0	0	0	0	0	0	0	0	0	5.0240349833604e-06	4.37000672107034e-06	0	0	6.06107835242573e-06	0	0	0	0	0	0	6.16623554403155e-06	0	0	0	0	0
k__Bacteria|p__Actinomycetota|c__Actinomycetes|o__Micrococcales|f__Microbacteriaceae|g__Frondihabitans|s__Frondihabitans_sp._762G35	0	0	0	0	0	0	0	0	0	0	0	0	0	0	0	0	0	2.87260568316308e-06	0	0	3.49600537685627e-06	0	4.73833043979288e-06	0	0	0	0	0	0	0	0	0	0	0	0	0
k__Bacteria|p__Actinomycetota|c__Actinomycetes|o__Micrococcales|f__Microbacteriaceae|g__Frondihabitans|s__Frondihabitans_sp._PAMC_28766	0	0	1.99581875969843e-06	0	0	0	0	0	0	0	0	0	2.03819163485389e-06	0	0	0	0	0	0	0	0	0	0	0	0	2.60839625364741e-06	0	2.67945421303983e-06	0	0	0	0	0	0	0	0
k__Bacteria|p__Actinomycetota|c__Actinomycetes|o__Micrococcales|f__Microbacteriaceae|g__Gryllotalpicola|s__Gryllotalpicola_protaetiae	0	0	2.99372813954765e-06	0	0	2.41029678787781e-06	0	0	0	0	0	0	0	0	0	0	0	0	0	0	0	2.78915909642402e-06	0	0	2.77585524099975e-06	0	0	3.57260561738644e-06	2.85284999714715e-06	0	0	0	0	0	0	0
k__Bacteria|p__Actinomycetota|c__Actinomycetes|o__Micrococcales|f__Microbacteriaceae|g__Herbiconiux|s__Herbiconiux_sp._SALV_R1	3.10632966441285e-06	0	2.99372813954765e-06	2.38275457548447e-06	4.96862314484033e-06	2.41029678787781e-06	0	0	2.29731375103092e-06	0	9.98475962598906e-06	7.58701493232925e-06	3.05728745228084e-06	0	2.9964162861218e-06	2.95195109207431e-06	0	0	2.44765685808975e-06	3.01442099001624e-06	2.6220040326422e-06	0	0	0	0	2.60839625364741e-06	2.32189516178965e-06	0	3.8037999961962e-06	0	8.22164739204206e-06	3.62426846406221e-06	0	3.34355625658785e-06	1.15096471769974e-05	0
k__Bacteria|p__Actinomycetota|c__Actinomycetes|o__Micrococcales|f__Microbacteriaceae|g__Humibacter|s__Humibacter_ginsenosidimutans	6.00557068453151e-05	7.95943946366804e-05	5.28891971320084e-05	0.000141376771478745	0.000286050732481522	0.000129352594282776	2.83599232490919e-05	2.49234249254876e-05	4.44147325199311e-05	8.4355084291818e-06	5.99085577559344e-05	0	4.58593117842126e-05	8.48197624689515e-05	2.79665520038035e-05	0	4.89019432799886e-05	3.3513732970236e-05	7.01661632652395e-05	8.03845597337663e-05	3.05900470474924e-05	1.67349545785441e-05	0	3.55006017784936e-05	1.75804165263318e-05	7.21656296842449e-05	1.39313709707379e-05	4.64438730260237e-05	5.6106049943894e-05	2.8869777096451e-05	4.93298843522524e-05	5.2551892728902e-05	7.46843837940862e-05	4.84815657205238e-05	9.416984053907e-06	4.89934426144964e-05
k__Bacteria|p__Actinomycetota|c__Actinomycetes|o__Micrococcales|f__Microbacteriaceae|g__Leifsonia|s__Leifsonia_shinshuensis	6.41974797311989e-05	3.93177130132999e-05	4.88975596126116e-05	0.000353441928696864	0.000355611456509287	0.000258705188565552	0.000232103582380726	0.000196809114066781	0.00018301932883213	0.000215949015787054	0.000190618138314337	0.000214604136657313	0.000176303576414862	0.000147318534814495	7.4910407153045e-05	4.8215201170547e-05	4.16186751319052e-05	4.21315500197252e-05	1.79494836259915e-05	0	1.22360188189969e-05	0	3.03253148146744e-05	7.79281502454737e-06	7.21722362659936e-05	7.47740259378923e-05	3.17325672111253e-05	1.33972710651992e-05	2.37737499762263e-05	9.62325903215035e-06	1.02770592400526e-05	2.26516779003888e-05	1.59326685427384e-05	0	0	1.03144089714729e-05
k__Bacteria|p__Actinomycetota|c__Actinomycetes|o__Micrococcales|f__Microbacteriaceae|g__Leifsonia|s__Leifsonia_sp._21MFCrub1.1	0	0	0	0	4.96862314484033e-06	0	1.49262753942589e-05	0	6.89194125309276e-06	0	0	0	7.13367072198862e-06	0	0	6.88788588150672e-06	0	0	4.07942809681625e-06	0	0	5.57831819284804e-06	0	0	0	0	4.64379032357931e-06	0	0	0	0	0	0	0	0	0
k__Bacteria|p__Actinomycetota|c__Actinomycetes|o__Micrococcales|f__Microbacteriaceae|g__Leifsonia|s__Leifsonia_sp._PS1209	0	0	0	0	0	4.01716131312969e-06	2.98525507885178e-06	0	3.06308500137456e-06	1.43403643296091e-05	0	0	4.07638326970778e-06	0	0	0	0	0	0	5.0240349833604e-06	0	0	0	0	0	0	0	0	0	0	0	0	0	0	0	7.73580672860469e-06
k__Bacteria|p__Actinomycetota|c__Actinomycetes|o__Micrococcales|f__Microbacteriaceae|g__Leifsonia|s__Leifsonia_sp._ZF2019	0	6.7127802705634e-06	0	1.50907789780683e-05	3.54901653202881e-06	0	0	0	3.8288562517182e-06	1.26532626437727e-05	0	0	0	0	1.59808868593163e-05	0	0	0	0	5.0240349833604e-06	0	0	0	0	5.5517104819995e-06	0	0	9.82466544781272e-06	0	0	0	0	0	0	0	0
k__Bacteria|p__Actinomycetota|c__Actinomycetes|o__Micrococcales|f__Microbacteriaceae|g__Leifsonia|s__Leifsonia_xyli	0	7.67174888064389e-06	6.98536565894451e-06	1.74735335535528e-05	1.06470495960864e-05	0	8.2094514668424e-06	6.01599911994527e-06	1.68469675075601e-05	1.51839151725272e-05	2.99542788779672e-05	1.84256076927996e-05	0	6.24987723455432e-06	7.99044342965813e-06	5.90390218414861e-06	6.24280126978578e-06	9.57535227721028e-06	0	0	0	0	0	7.79281502454737e-06	7.40228064266601e-06	0	1.23834408628782e-05	7.14521123477289e-06	0	0	0	0	0	0	0	0
k__Bacteria|p__Actinomycetota|c__Actinomycetes|o__Micrococcales|f__Microbacteriaceae|g__Leucobacter|s__Leucobacter_luti	0	0	0	3.17700610064596e-06	1.41960661281152e-06	1.60686452525188e-06	0	0	0	0	3.63082168217784e-06	2.16771855209407e-06	0	0	0	0	0	0	4.8953137161795e-06	0	0	0	0	1.73173667212164e-06	0	0	0	0	1.9018999980981e-06	6.73628132250524e-06	0	0	0	0	0	0
k__Bacteria|p__Actinomycetota|c__Actinomycetes|o__Micrococcales|f__Microbacteriaceae|g__Leucobacter|s__Leucobacter_muris	0	0	0	0	4.96862314484033e-06	5.62402583838157e-06	0	0	6.12617000274912e-06	0	1.27078758876224e-05	0	0	0	0	5.90390218414861e-06	0	0	0	0	0	0	0	0	0	0	0	0	0	0	0	6.34246981210886e-06	0	0	0	0
k__Bacteria|p__Actinomycetota|c__Actinomycetes|o__Micrococcales|f__Microbacteriaceae|g__Leucobacter|s__Leucobacter_sp._NB_10	0	6.7127802705634e-06	5.9874562790953e-06	0	4.25881983843457e-06	0	4.47788261827767e-06	0	0	5.06130505750908e-06	0	0	0	4.46419802468166e-06	1.39832760019017e-05	4.91991848679051e-06	0	0	4.07942809681625e-06	0	0	1.02269166868881e-05	0	5.19521001636491e-06	5.5517104819995e-06	0	0	5.35890842607966e-06	0	0	0	5.43640269609331e-06	0	5.01533438488178e-06	6.27798936927133e-06	0
k__Bacteria|p__Actinomycetota|c__Actinomycetes|o__Micrococcales|f__Microbacteriaceae|g__Leucobacter|s__Leucobacter_sp._Psy1	0	0	0	0	0	0	0	0	0	0	0	0	0	2.67851881480899e-06	0	0	0	1.91507045544206e-06	0	0	0	2.78915909642402e-06	3.7906643518343e-06	0	2.77585524099975e-06	0	0	0	0	0	0	6.34246981210886e-06	0	0	0	0
k__Bacteria|p__Actinomycetota|c__Actinomycetes|o__Micrococcales|f__Microbacteriaceae|g__Leucobacter|s__Leucobacter_triazinivorans	0	6.32919282653121e-05	3.19331001551749e-05	6.83056311638882e-05	7.23999372533877e-05	8.03432262625938e-05	3.95546297947861e-05	0	3.98201050178693e-05	0.000122314872223136	0.000106201534203702	0	0	0.000100890875357805	1.59808868593163e-05	0	4.36996088885004e-05	3.73438738811201e-05	6.28231926909703e-05	0.000134644137554059	9.70141492077615e-05	3.90482273499363e-05	5.87552974534317e-05	6.75377302127439e-05	5.82929600609948e-05	3.99954092225936e-05	4.41160080740034e-05	0.000107178168521593	7.22721999277278e-05	0.000119328411998664	3.08311777201577e-05	0.000155843543954675	0.000131444515477592	8.35889064146963e-05	3.24362784079019e-05	8.38045728932175e-05
k__Bacteria|p__Actinomycetota|c__Actinomycetes|o__Micrococcales|f__Microbacteriaceae|g__Marisediminicola|s__Marisediminicola_antarctica	0	0	0	0	0	0	0	0	0	0	0	0	0	0	2.9964162861218e-06	0	0	0	0	0	0	0	0	0	0	2.60839625364741e-06	0	0	0	0	0	0	0	0	0	0
k__Bacteria|p__Actinomycetota|c__Actinomycetes|o__Micrococcales|f__Microbacteriaceae|g__Microbacterium|s__Microbacterium_amylolyticum	0	0	1.29728219380398e-05	0	9.93724628968067e-06	0	0	0	0	1.26532626437727e-05	0	0	0	0	0	0	0	0	1.06065130517223e-05	0	0	0	1.32673252314201e-05	1.21221567048515e-05	0	0	0	0	0	0	0	0	0	0	0	0
k__Bacteria|p__Actinomycetota|c__Actinomycetes|o__Micrococcales|f__Microbacteriaceae|g__Microbacterium|s__Microbacterium_atlanticum	0.000104579765368566	0.000168778475374166	0.000172638322713914	0.000154084795881329	0.000110729315799299	0.000110873652242379	0.000215684679447041	0.000250953106146288	0.000225902518851374	0.000134124584023991	0.000187895022052703	0.000210268699553125	9.78331984729868e-05	0.000104462233777551	0.000144826787162554	7.77347120912901e-05	0.000106127621586358	0.00011203162164336	9.38268462267738e-05	8.8423015707143e-05	0.00010750216533833	0.000121793280543849	0.000143097579281745	9.43796486306292e-05	0.000124913485844989	0.000103466384728014	0.000144731465084888	0.000101819260095514	8.93892999106107e-05	0.000112592130676159	0.000109964533868563	7.8827839093353e-05	5.67601316835055e-05	3.42714516300255e-05	6.17335621311681e-05	5.5439948221667e-05
k__Bacteria|p__Actinomycetota|c__Actinomycetes|o__Micrococcales|f__Microbacteriaceae|g__Microbacterium|s__Microbacterium_aurum	0	5.27432735544267e-05	0	3.97125762580746e-05	3.47803620138823e-05	7.712949721209e-05	2.46283544005272e-05	0.000134070837530209	5.20724450233675e-05	0	4.44775656066785e-05	1.95094669688466e-05	0	1.3392594074045e-05	1.4982081430609e-05	1.37757717630134e-05	1.35260694178692e-05	2.29808454653047e-05	4.97690227811583e-05	4.32067008568994e-05	2.5346038982208e-05	1.30160757833121e-05	1.61103234952958e-05	2.68419184178854e-05	2.86838374903308e-05	5.30373904908306e-05	1.16094758089483e-05	1.42904224695458e-05	3.23322999676677e-05	7.79483981604178e-05	3.1858883644163e-05	3.08062819445288e-05	6.47264659548747e-05	2.67484500527028e-05	3.24362784079019e-05	4.12576358858917e-05
k__Bacteria|p__Actinomycetota|c__Actinomycetes|o__Micrococcales|f__Microbacteriaceae|g__Microbacterium|s__Microbacterium_caowuchunii	0	0	0	0	0	3.21372905050375e-06	0	0	3.06308500137456e-06	7.59195758626362e-06	0	0	0	0	0	0	0	2.87260568316308e-06	0	4.01922798668832e-06	3.49600537685627e-06	0	0	3.46347334424327e-06	0	0	3.09586021571954e-06	0	0	0	0	0	0	0	0	0
k__Bacteria|p__Actinomycetota|c__Actinomycetes|o__Micrococcales|f__Microbacteriaceae|g__Microbacterium|s__Microbacterium_chocolatum	0	0	5.48850158917069e-05	8.7367667767764e-06	0	8.83775488888532e-06	0	0	2.60362225116838e-05	0	0	0	0	9.82123565429965e-06	0	0	0	8.61781704948925e-06	8.97474181299575e-06	0	0	0	0	9.524551696669e-06	0	0	1.62532661325276e-05	0	0	1.05855849353654e-05	1.13047651640578e-05	0	0	1.92254484753801e-05	0	0
k__Bacteria|p__Actinomycetota|c__Actinomycetes|o__Micrococcales|f__Microbacteriaceae|g__Microbacterium|s__Microbacterium_cremeum	2.174430765089e-05	8.63071749072438e-06	1.29728219380398e-05	2.54160488051677e-05	1.91646892729556e-05	2.24961033535263e-05	3.28378058673696e-05	7.73485601135821e-06	1.53154250068728e-05	1.18097118008545e-05	3.81236276628673e-05	0	0	2.4106669333281e-05	2.69677465750962e-05	1.67277228550877e-05	1.76879369310597e-05	3.83014091088411e-06	2.85559966777138e-05	4.01922798668832e-06	7.86601209792661e-06	1.95241136749681e-05	4.73833043979288e-06	2.51101817457637e-05	4.62642540166625e-06	1.91282391934143e-05	1.62532661325276e-05	1.78630280869322e-05	8.55854999144145e-06	9.62325903215035e-06	2.05541184801052e-05	1.8121342320311e-05	1.9915835678423e-05	7.52300157732266e-06	8.37065249236178e-06	1.41823123357753e-05
k__Bacteria|p__Actinomycetota|c__Actinomycetes|o__Micrococcales|f__Microbacteriaceae|g__Microbacterium|s__Microbacterium_esteraromaticum	0	0	6.98536565894451e-06	1.27080244025839e-05	1.70352793537383e-05	5.62402583838157e-06	5.97051015770356e-06	1.46102835770099e-05	6.12617000274912e-06	6.74840674334544e-06	7.26164336435568e-06	0	9.17186235684251e-06	1.42854336789813e-05	7.99044342965813e-06	6.88788588150672e-06	7.28326814808341e-06	0	0	0	3.49600537685627e-05	2.78915909642402e-05	1.61103234952958e-05	1.38538933769731e-05	1.4804561285332e-05	0	0	2.23287851086653e-05	1.8068049981932e-05	0	8.22164739204206e-06	1.54031409722644e-05	7.96633427136919e-06	0	8.37065249236178e-06	0
k__Bacteria|p__Actinomycetota|c__Actinomycetes|o__Micrococcales|f__Microbacteriaceae|g__Microbacterium|s__Microbacterium_foliorum	7.24810255029665e-06	3.3563901352817e-05	1.09770031783414e-05	1.03252698270994e-05	4.25881983843457e-06	0	4.47788261827767e-06	1.20319982398905e-05	3.21623925144329e-05	5.06130505750908e-06	0	7.58701493232925e-06	7.13367072198862e-06	0	3.79546062908761e-05	0	1.04046687829763e-05	9.57535227721028e-06	4.8953137161795e-06	0	0	4.64859849404003e-06	0	5.19521001636491e-06	1.1103420963999e-05	2.08671700291793e-05	2.55408467796862e-05	5.35890842607966e-06	0	1.25102367417955e-05	0	5.43640269609331e-06	0	0	6.27798936927133e-06	0
k__Bacteria|p__Actinomycetota|c__Actinomycetes|o__Micrococcales|f__Microbacteriaceae|g__Microbacterium|s__Microbacterium_hominis	0.000132536732348282	0.000267552242212456	7.28473847289928e-05	0.00014931928673036	0.000261917420063726	6.10608519595713e-05	0.000261209819399531	0.000293065099985905	0	0.000248847498660863	0.000174279440744536	0	0.000200761876033108	0.000101783714962742	0	0.000127917880656553	0.000109249022221251	0.000107243945504755	5.14007940198848e-05	0.000249192135174676	0.000165186254056459	0.000169208985183057	0.000159207902777041	6.75377302127439e-05	5.36665346593285e-05	9.73801268028365e-05	8.82320161480069e-05	0.00011075077413898	0.000297647349702353	0	0.000195264125560999	3.17123490605443e-05	0.000192187814296782	0.000179716148791597	5.54555727618968e-05	0
k__Bacteria|p__Actinomycetota|c__Actinomycetes|o__Micrococcales|f__Microbacteriaceae|g__Microbacterium|s__Microbacterium_hydrocarbonoxydans	0	0	0	0	0	4.01716131312969e-06	3.73156884856473e-06	0	0	4.2177542145909e-06	0	6.50315565628221e-06	0	0	4.99402714353633e-06	0	0	3.83014091088411e-06	0	0	0	0	0	0	0	4.34732708941235e-06	0	5.35890842607966e-06	5.7056999942943e-06	0	1.13047651640578e-05	0	1.09537096231326e-05	0	0	0
k__Bacteria|p__Actinomycetota|c__Actinomycetes|o__Micrococcales|f__Microbacteriaceae|g__Microbacterium|s__Microbacterium_lemovicicum	0	4.79484305040243e-06	0	3.97125762580746e-06	0	0	0	4.29714222853234e-06	0	0	0	0	0	0	4.99402714353633e-06	0	1.45665362961668e-05	0	4.07942809681625e-06	0	0	9.29719698808006e-06	0	0	4.62642540166625e-06	0	0	4.46575702173305e-06	0	0	0	0	0	0	0	0
k__Bacteria|p__Actinomycetota|c__Actinomycetes|o__Micrococcales|f__Microbacteriaceae|g__Microbacterium|s__Microbacterium_lushaniae	0	0	0	0	0	0	0	0	0	0	0	0	5.09547908713473e-06	0	0	0	0	0	3.263542477453e-06	0	0	0	0	0	0	0	0	0	0	0	0	0	0	0	0	0
k__Bacteria|p__Actinomycetota|c__Actinomycetes|o__Micrococcales|f__Microbacteriaceae|g__Microbacterium|s__Microbacterium_luteum	0.000124253186576514	3.83587444032194e-05	6.78578378297467e-05	2.93873064309752e-05	7.94979703174453e-05	0	0.000143292243784886	6.6175990319398e-05	0.000182253557581786	6.5796965747618e-05	0	0	3.97447368796509e-05	0	0.000141830370876432	9.44624349463778e-05	0	5.55370432078196e-05	5.30325652586113e-05	3.11490168968345e-05	0	0	0.000235021189813727	0.000115160488696089	3.23849778116638e-05	8.60770763703644e-05	0	0	9.98497499001502e-05	0	6.88562969083523e-05	3.35244832925754e-05	0.000144389808668567	0	7.01042146235299e-05	9.41189818646904e-05
k__Bacteria|p__Actinomycetota|c__Actinomycetes|o__Micrococcales|f__Microbacteriaceae|g__Microbacterium|s__Microbacterium_oleivorans	0	0	3.99163751939686e-06	0	0	0	0	4.29714222853234e-06	0	0	8.16934878490014e-06	0	0	0	0	0	0	0	0	0	0	0	0	0	3.701140321333e-06	0	0	0	9.5094999904905e-06	0	0	0	0	0	0	0
k__Bacteria|p__Actinomycetota|c__Actinomycetes|o__Micrococcales|f__Microbacteriaceae|g__Microbacterium|s__Microbacterium_oxydans	0	0	3.89184658141194e-05	0	0	0	1.71652167033977e-05	2.7501710262607e-05	5.13066737730239e-05	0	0	4.33543710418814e-05	0	0	2.79665520038035e-05	0	0	0	0	2.11009469301137e-05	0	0	0	0	0	0	2.39929166718264e-05	0	0	0	0	0	0	0	0	2.57860224286823e-05
k__Bacteria|p__Actinomycetota|c__Actinomycetes|o__Micrococcales|f__Microbacteriaceae|g__Microbacterium|s__Microbacterium_paraoxydans	0.00082835457717676	0.000667442152616018	0.000986932376670874	0.00129860124363904	0.000692058223745618	0.000910288753555188	0.0014933738531956	0.00125906267295997	0.00119919777803814	0.000980206079470925	0.00117729393044616	0.0010231631565884	0.000528910729244585	0.000651772911603522	0.000317620126328911	0.00116602068136935	0.00108624742094273	0.0008196501549292	0.00122872374276105	0.000872172473111365	0.00159330445050224	0.000992010918628143	0.000817835833908251	0.000600046756890147	0.00109831339035557	0.00119464548417051	0.000794862110385992	0.00151389163036751	0.00041081039958919	0.00153779679333763	0.000749197618599833	0.0011769811837042	0.00152057405404759	0.000975482537859505	0.00117607667517683	0.00168769516795726
k__Bacteria|p__Actinomycetota|c__Actinomycetes|o__Micrococcales|f__Microbacteriaceae|g__Microbacterium|s__Microbacterium_protaetiae	9.31898899323856e-06	8.63071749072438e-06	0	1.50907789780683e-05	1.34862628217095e-05	7.23089036363344e-06	4.1047257334212e-05	7.73485601135821e-06	0	8.4355084291818e-06	0	0	1.8343724713685e-05	3.39279049875806e-05	0	0	0	0	0	0	0	1.48755151809281e-05	1.80056556712129e-05	4.06958117948585e-05	8.32756572299926e-06	1.4780912104002e-05	0	1.69698766825856e-05	8.55854999144145e-06	5.38902505800419e-05	3.69974132641893e-05	0	0	0	0	0
k__Bacteria|p__Actinomycetota|c__Actinomycetes|o__Micrococcales|f__Microbacteriaceae|g__Microbacterium|s__Microbacterium_pygmaeum	5.17721610735475e-06	1.05486547108853e-05	0	3.97125762580746e-06	1.41960661281152e-06	0	7.46313769712945e-06	1.11725697941841e-05	3.8288562517182e-06	4.2177542145909e-06	0	0	0	1.78567920987266e-06	1.99761085741453e-06	0	2.08093375659526e-06	1.91507045544206e-06	0	0	0	0	1.89533217591715e-06	1.73173667212164e-06	0	0	1.54793010785977e-06	0	0	1.92465180643007e-06	0	0	0	4.17944532073481e-06	5.23165780772611e-06	0
k__Bacteria|p__Actinomycetota|c__Actinomycetes|o__Micrococcales|f__Microbacteriaceae|g__Microbacterium|s__Microbacterium_resistens	5.17721610735475e-06	0	4.98954689924608e-06	8.7367667767764e-06	3.54901653202881e-06	0	0	4.29714222853234e-06	8.42348375378004e-06	4.2177542145909e-06	2.45080463547004e-05	0	0	9.82123565429965e-06	0	0	0	0	0	1.10528769633929e-05	4.37000672107034e-06	1.02269166868881e-05	0	0	4.62642540166625e-06	0	0	0	0	5.77395541929021e-06	5.13852962002629e-06	0	0	0	0	0
k__Bacteria|p__Actinomycetota|c__Actinomycetes|o__Micrococcales|f__Microbacteriaceae|g__Microbacterium|s__Microbacterium_schleiferi	0.000125288629797985	0	0.000272429260698836	0	0	0	0	0.000104850270376189	4.59462750206184e-05	0	0	0	6.21648448630437e-05	9.64266773331238e-05	0.000108869791729092	5.01831685652632e-05	0.000202891041268038	8.42631000394505e-05	0.000124830499762577	0	0	0	5.11739687497631e-05	4.41592851391018e-05	9.80802185153246e-05	0.000136506070607548	0.000153245080678117	8.84219890303144e-05	5.13512999486487e-05	0	0.000159294418220815	0.000172152752042955	0	0	0.000114050140208429	0.000229495599615273
k__Bacteria|p__Actinomycetota|c__Actinomycetes|o__Micrococcales|f__Microbacteriaceae|g__Microbacterium|s__Microbacterium_sediminis	0	0	2.09560969768335e-05	5.55976067613044e-05	1.63254760473325e-05	0	0	0	1.83785100082474e-05	0	0	0	0	0	2.19737194315599e-05	0	0	0	3.50830816326198e-05	0	0	1.85943939761601e-05	0	1.9049103393338e-05	4.0712543534663e-05	3.73870129689462e-05	0	4.01918131955975e-05	0	0	2.26095303281157e-05	0	2.29032110301864e-05	1.92254484753801e-05	4.60385887079898e-05	0
k__Bacteria|p__Actinomycetota|c__Actinomycetes|o__Micrococcales|f__Microbacteriaceae|g__Microbacterium|s__Microbacterium_sp._10M_3C3	0	4.02766816233804e-05	2.69435532559288e-05	6.35401220129193e-06	5.6784264512461e-06	8.83775488888532e-06	8.95576523655534e-06	0	2.45046800109965e-05	5.90485590042726e-06	1.72464029903447e-05	0	0	2.49995089382173e-05	8.98924885836539e-06	2.55835761313107e-05	2.70521388357384e-05	0	1.55018267679018e-05	5.0240349833604e-06	0	1.02269166868881e-05	1.23196591434615e-05	6.92694668848655e-06	0	1.56503775218844e-05	0	2.85808449390915e-05	5.7056999942943e-06	1.15479108385804e-05	1.33601770120684e-05	0	2.38990028141076e-05	0	0	2.191811906438e-05
k__Bacteria|p__Actinomycetota|c__Actinomycetes|o__Micrococcales|f__Microbacteriaceae|g__Microbacterium|s__Microbacterium_sp._4R_513	6.00557068453151e-05	5.17843049443463e-05	7.08515659692943e-05	2.77988033806522e-05	5.60744612060552e-05	4.65990712323044e-05	7.91092595895722e-05	0.000104850270376189	8.34690662874567e-05	5.73614573184362e-05	7.71549607462791e-05	8.56248828077158e-05	5.19738866887742e-05	6.51772911603522e-05	4.29486334344124e-05	4.03433315916822e-05	4.16186751319052e-05	2.96835920593519e-05	4.2426052206889e-05	3.61730518801948e-05	2.27240349495658e-05	1.95241136749681e-05	3.31683130785501e-05	3.20371284342503e-05	2.68332673296643e-05	3.65175475510637e-05	2.94106720493356e-05	3.84055103869043e-05	1.23623499876376e-05	2.30958216771608e-05	3.80251191881945e-05	1.63092080882799e-05	2.78821699497922e-05	2.1733115667821e-05	2.61582890386306e-05	4.38362381287599e-05
k__Bacteria|p__Actinomycetota|c__Actinomycetes|o__Micrococcales|f__Microbacteriaceae|g__Microbacterium|s__Microbacterium_sp._A18JL241	1.34607618791224e-05	0	1.09770031783414e-05	0	2.41333124177959e-05	6.58814455353269e-05	8.95576523655534e-06	0	0	0	3.44928059806895e-05	0	1.22291498091234e-05	8.92839604936332e-06	0	4.32952826837565e-05	2.18498044442502e-05	0	0	0	0	8.36747728927206e-06	0	0	0	8.69465417882469e-06	0	8.93151404346611e-06	1.9018999980981e-05	0	0	1.08728053921866e-05	1.19495014070538e-05	0	0	0
k__Bacteria|p__Actinomycetota|c__Actinomycetes|o__Micrococcales|f__Microbacteriaceae|g__Microbacterium|s__Microbacterium_sp._ABRD_28	0.000256789918924796	0.000396054035963241	0.000284404173257027	2.93873064309752e-05	3.2650952094665e-05	6.74883100605788e-05	3.80620022553602e-05	3.52365662739652e-05	5.05409025226802e-05	0.0001577440076257	0.00013434040224058	0.000126811535297503	2.34392038008198e-05	1.6071112888854e-05	2.09749140028526e-05	2.26316250392363e-05	1.45665362961668e-05	2.87260568316308e-05	2.12130261034445e-05	4.82307358402598e-05	3.67080564569908e-05	1.85943939761601e-05	1.23196591434615e-05	5.19521001636491e-06	2.77585524099975e-06	1.4780912104002e-05	2.47668817257563e-05	1.96493308956254e-05	5.7056999942943e-06	2.7907451193236e-05	1.23324710880631e-05	2.6275946364451e-05	8.96212605529034e-06	5.01533438488178e-06	8.37065249236178e-06	3.86790336430235e-06
k__Bacteria|p__Actinomycetota|c__Actinomycetes|o__Micrococcales|f__Microbacteriaceae|g__Microbacterium|s__Microbacterium_sp._BH_3_3_3	0	4.79484305040243e-06	0	0	7.80783637046338e-06	0	3.73156884856473e-06	0	3.8288562517182e-06	0	4.5385271027223e-06	0	0	4.46419802468166e-06	4.99402714353633e-06	0	4.16186751319052e-06	0	0	5.0240349833604e-06	0	0	1.13719930555029e-05	1.47197617130339e-05	0	4.34732708941235e-06	0	4.46575702173305e-06	4.75474999524525e-06	0	0	4.53033558007776e-06	0	0	5.23165780772611e-06	0
k__Bacteria|p__Actinomycetota|c__Actinomycetes|o__Micrococcales|f__Microbacteriaceae|g__Microbacterium|s__Microbacterium_sp._CBA3102	0	0	0	0	0	0	0	1.46102835770099e-05	0	6.74840674334544e-06	0	0	1.22291498091234e-05	0	0	8.85585327622292e-06	0	0	0	0	7.86601209792661e-06	0	0	0	0	5.21679250729481e-06	0	7.14521123477289e-06	0	0	0	0	1.69284603266595e-05	0	0	0
k__Bacteria|p__Actinomycetota|c__Actinomycetes|o__Micrococcales|f__Microbacteriaceae|g__Microbacterium|s__Microbacterium_sp._JZ31	0	0	0	0	0	0	0	0	4.59462750206184e-06	0	5.44623252326676e-06	0	0	5.35703762961799e-06	1.19856651444872e-05	0	0	0	0	5.0240349833604e-06	0	0	0	1.12562883687906e-05	0	0	0	5.35890842607966e-06	0	5.77395541929021e-06	0	5.43640269609331e-06	5.9747507035269e-06	0	0	0
k__Bacteria|p__Actinomycetota|c__Actinomycetes|o__Micrococcales|f__Microbacteriaceae|g__Microbacterium|s__Microbacterium_sp._LKL04	1.76025347650062e-05	3.83587444032194e-05	3.99163751939686e-06	7.94251525161491e-06	1.06470495960864e-05	0	7.46313769712945e-06	8.59428445706467e-06	1.76127387579037e-05	2.19323219158727e-05	0	6.50315565628221e-06	0	0	4.99402714353633e-06	0	4.16186751319052e-06	3.83014091088411e-06	0	4.01922798668832e-06	4.37000672107034e-06	8.36747728927206e-06	5.68599652775145e-06	0	0	7.82518876094222e-06	8.51361559322873e-06	4.46575702173305e-06	4.75474999524525e-06	4.81162951607517e-06	1.13047651640578e-05	1.35910067402333e-05	0	4.17944532073481e-06	1.46486418616331e-05	0
k__Bacteria|p__Actinomycetota|c__Actinomycetes|o__Micrococcales|f__Microbacteriaceae|g__Microbacterium|s__Microbacterium_sp._NIBRBAC000506063	2.48506373153028e-05	4.21946188435414e-05	4.09142845738179e-05	3.49470671071056e-05	3.19411487882593e-05	3.53510195555413e-05	3.43304334067955e-05	0	0	0	2.08772246725226e-05	2.60126226251288e-05	4.48402159667856e-05	3.83921030122623e-05	2.09749140028526e-05	1.86956902498039e-05	1.87284038093573e-05	3.5428803425678e-05	1.55018267679018e-05	1.90913329367695e-05	0	3.25401894582802e-05	1.99009878471301e-05	3.46347334424327e-05	0	5.04289942371832e-05	4.79858333436529e-05	3.57260561738644e-05	0	3.94553620318164e-05	4.21359428842156e-05	0	2.09116274623441e-05	0	1.98802996693592e-05	0
k__Bacteria|p__Actinomycetota|c__Actinomycetes|o__Micrococcales|f__Microbacteriaceae|g__Microbacterium|s__Microbacterium_sp._No._7	0.000137713948455636	2.39742152520122e-05	4.69017408529131e-05	1.98562881290373e-05	3.54901653202881e-05	2.00858065656484e-05	0.000137321733627182	4.46902791767363e-05	6.04959287771475e-05	4.47081946746635e-05	6.98933173819234e-05	2.92642004532699e-05	0.000103947773377548	2.1428150518472e-05	2.39713302889744e-05	2.16476413418782e-05	4.36996088885004e-05	1.81931693266995e-05	5.71119933554275e-05	2.21057539267857e-05	4.10780631780612e-05	2.04538333737761e-05	7.39179548607689e-05	2.07808400654596e-05	0	1.99977046112968e-05	3.63763575347046e-05	2.14356337043187e-05	2.28227999771772e-05	2.40581475803759e-05	7.50225324523838e-05	0	0.000127461348341907	4.17944532073481e-05	0	6.7043658314574e-05
k__Bacteria|p__Actinomycetota|c__Actinomycetes|o__Micrococcales|f__Microbacteriaceae|g__Microbacterium|s__Microbacterium_sp._Nx66	0	0	0	0.000128668747076162	0	0	0	0	0	0	0	0	0	0	0	0	0	0	0	8.44037877204547e-05	0	0	0	0	0	7.73824221915398e-05	0	0	9.12911999087088e-05	0	0	0	0	8.52606845429902e-05	7.63822039928012e-05	0
k__Bacteria|p__Actinomycetota|c__Actinomycetes|o__Micrococcales|f__Microbacteriaceae|g__Microbacterium|s__Microbacterium_sp._PAMC21962	0	0	0.000543860612017823	0	0	0	0	0	0	0	0	0	0	0	0	0	0	0	0	0	0	0	0	0.000579265916824688	0	0	0	0	0	0	0	0	0	0	0	0
k__Bacteria|p__Actinomycetota|c__Actinomycetes|o__Micrococcales|f__Microbacteriaceae|g__Microbacterium|s__Microbacterium_sp._PAMC22086	0	0	3.29310095350241e-05	0	0	0	0	0	5.97301575268039e-05	0	0	0	0	0	0.000112865013443921	0	0	0	0	0	0	0	0	0	0	3.13007550437689e-05	0	0	0	0	0	0	0	0	3.55752730925376e-05	0
k__Bacteria|p__Actinomycetota|c__Actinomycetes|o__Micrococcales|f__Microbacteriaceae|g__Microbacterium|s__Microbacterium_sp._PAMC_28756	0	0	0.000377209745583004	0	0	0.000504555460929089	0.000786614713277444	0	0	0	0	0	0	0	0.000720138714097939	0	0	0	0	0	0	0.000597809766333548	0	0.000265821579170671	0	0	0	0	0	0	0	0.000560855544813626	0	0	0	0
k__Bacteria|p__Actinomycetota|c__Actinomycetes|o__Micrococcales|f__Microbacteriaceae|g__Microbacterium|s__Microbacterium_sp._PM5	0	0	0	0	4.96862314484033e-06	0	0	0	0	0	0	0	0	0	0	0	0	0	0	0	0	0	0	0	0	2.60839625364741e-06	0	0	0	0	0	0	2.98737535176345e-06	0	3.13899468463567e-06	0
k__Bacteria|p__Actinomycetota|c__Actinomycetes|o__Micrococcales|f__Microbacteriaceae|g__Microbacterium|s__Microbacterium_sp._RG1	0	0	0	3.17700610064596e-06	0	0	0	0	3.06308500137456e-06	0	0	0	0	0	2.9964162861218e-06	1.37757717630134e-05	0	0	0	0	0	0	3.7906643518343e-06	0	0	0	0	0	0	0	0	3.62426846406221e-06	0	0	0	5.15720448573646e-06
k__Bacteria|p__Actinomycetota|c__Actinomycetes|o__Micrococcales|f__Microbacteriaceae|g__Microbacterium|s__Microbacterium_sp._XT11	0	5.75381166048292e-06	0	0	9.2274429832749e-06	0	0	0	0	0	0	0	0	1.0714075259236e-05	5.9928325722436e-06	0	0	0	0	0	0	5.57831819284804e-06	6.63366261571003e-06	0	0	0	4.64379032357931e-06	0	5.7056999942943e-06	0	0	0	0	0	1.98802996693592e-05	9.02510785003881e-06
k__Bacteria|p__Actinomycetota|c__Actinomycetes|o__Micrococcales|f__Microbacteriaceae|g__Microbacterium|s__Microbacterium_sp._YJN_G	1.24253186576514e-05	4.50715246737829e-05	5.48850158917069e-05	2.46217972800062e-05	5.18156413676206e-05	4.17784776565488e-05	1.56725891639719e-05	3.60959947196716e-05	5.43697587743984e-05	3.45855845596454e-05	2.08772246725226e-05	4.11866524897873e-05	0	2.76780277530263e-05	0	4.52632500784727e-05	3.74568076187147e-05	5.45795079800986e-05	1.55018267679018e-05	3.51682448835228e-05	7.60381169466239e-05	4.83454243380163e-05	0.000108033934027278	4.32934168030409e-05	4.25631136953295e-05	2.34755662828267e-05	2.63148118336161e-05	5.80548412825297e-05	3.89889499610111e-05	0.000157821448127266	4.31636488082208e-05	6.88611008171819e-05	3.9831671356846e-05	7.27223485807857e-05	3.7667936215628e-05	2.70753235501164e-05
k__Bacteria|p__Actinomycetota|c__Actinomycetes|o__Micrococcales|f__Microbacteriaceae|g__Microbacterium|s__Microbacterium_sp._Y_01	0	0	0	0	0	0	0	2.83611387083134e-05	0	0	0	0	0	0	0	0	0	0	4.40578234456155e-05	0	0	0	0	0	1.75804165263318e-05	2.26061008649442e-05	1.47053360246678e-05	0	1.42642499857357e-05	1.53972144514406e-05	0	0	0	0	0	0
k__Bacteria|p__Actinomycetota|c__Actinomycetes|o__Micrococcales|f__Microbacteriaceae|g__Microbacterium|s__Microbacterium_sp._cx_55	0	5.75381166048292e-06	0	0	0	0	0	0	0	0	2.72311626163338e-06	0	0	0	2.9964162861218e-06	0	0	0	0	0	0	0	0	0	0	0	0	0	0	2.8869777096451e-06	3.08311777201577e-06	0	0	0	0	0
k__Bacteria|p__Actinomycetota|c__Actinomycetes|o__Micrococcales|f__Microbacteriaceae|g__Microbacterium|s__Microbacterium_testaceum	1.03544322147095e-05	2.39742152520122e-05	4.98954689924608e-06	2.38275457548447e-06	9.2274429832749e-06	9.64118715151126e-06	2.23894130913884e-06	8.59428445706467e-06	4.59462750206184e-06	5.06130505750908e-06	1.08924650465335e-05	3.25157782814111e-06	1.32482456265503e-05	8.03555644442698e-06	0	1.37757717630134e-05	0	4.78767613860514e-06	2.44765685808975e-06	6.02884198003248e-06	1.74800268842813e-06	2.78915909642402e-06	6.63366261571003e-06	1.38538933769731e-05	5.5517104819995e-06	5.21679250729481e-06	4.64379032357931e-06	8.93151404346611e-06	2.85284999714715e-06	1.25102367417955e-05	9.24935331604732e-06	8.15460404413997e-06	1.19495014070538e-05	1.58818922187923e-05	9.416984053907e-06	1.67609145786435e-05
k__Bacteria|p__Actinomycetota|c__Actinomycetes|o__Micrococcales|f__Microbacteriaceae|g__Microbacterium|s__Microbacterium_wangchenii	0	0	0	0	2.83921322562305e-06	0	2.98525507885178e-06	0	3.06308500137456e-06	0	0	0	0	0	0	0	0	0	0	0	0	0	8.52899479162718e-06	0	0	0	0	0	0	3.84930361286014e-06	0	0	0	3.34355625658785e-06	4.18532624618089e-06	0
k__Bacteria|p__Actinomycetota|c__Actinomycetes|o__Micrococcales|f__Microbacteriaceae|g__Microcella|s__Microcella_alkaliphila	0	3.83587444032194e-06	0	0	2.83921322562305e-06	0	0	0	0	0	0	0	0	0	0	0	0	0	3.263542477453e-06	0	0	3.71887879523203e-06	0	0	0	3.47786167152988e-06	0	0	0	0	0	0	0	3.34355625658785e-06	0	0
k__Bacteria|p__Actinomycetota|c__Actinomycetes|o__Micrococcales|f__Microbacteriaceae|g__Microcella|s__Microcella_flavibacter	2.0708864429419e-05	0	0	0	1.34862628217095e-05	1.52652129898928e-05	3.13451783279437e-05	0	0	1.77145677012818e-05	1.72464029903447e-05	0	0	0	1.89773031454381e-05	0	0	0	0	1.70817189434253e-05	0	0	0	0	0	0	0	1.69698766825856e-05	0	0	1.95264125560999e-05	0	0	3.42714516300255e-05	0	0
k__Bacteria|p__Actinomycetota|c__Actinomycetes|o__Micrococcales|f__Microbacteriaceae|g__Plantibacter|s__Plantibacter_flavus	7.24810255029665e-06	3.1645964132656e-05	8.98118441864294e-06	0	0	1.2854916202015e-05	0	7.73485601135821e-06	0	3.37420337167272e-06	3.63082168217784e-06	0	5.09547908713473e-06	9.82123565429965e-06	8.98924885836539e-06	1.08238206709391e-05	0	0	0	0	0	0	0	5.19521001636491e-06	0	1.4780912104002e-05	0	0	0	0	0	0	0	4.17944532073481e-06	0	0
k__Bacteria|p__Actinomycetota|c__Actinomycetes|o__Micrococcales|f__Microbacteriaceae|g__Protaetiibacter|s__Protaetiibacter_intestinalis	0	0	0	1.03252698270994e-05	4.25881983843457e-06	0	0	6.01599911994527e-06	0	5.06130505750908e-06	0	0	0	0	0	5.90390218414861e-06	0	0	4.8953137161795e-06	0	0	6.50803789165604e-06	0	6.92694668848655e-06	0	1.13030504324721e-05	4.64379032357931e-06	0	0	6.73628132250524e-06	0	0	5.9747507035269e-06	0	0	0
k__Bacteria|p__Actinomycetota|c__Actinomycetes|o__Micrococcales|f__Microbacteriaceae|g__Protaetiibacter|s__Protaetiibacter_larvae	0	0	0	4.76550915096895e-06	4.25881983843457e-06	0	5.97051015770356e-06	0	0	0	0	0	0	0	0	0	7.28326814808341e-06	0	0	0	0	0	0	0	0	0	4.64379032357931e-06	0	0	6.73628132250524e-06	0	0	0	5.85122344902874e-06	0	1.03144089714729e-05
k__Bacteria|p__Actinomycetota|c__Actinomycetes|o__Micrococcales|f__Microbacteriaceae|g__Protaetiibacter|s__Protaetiibacter_sp._SSC_01	2.38151940938319e-05	0	0	1.19137728774224e-05	1.98744925793613e-05	6.4274581010075e-06	0	6.87542756565174e-06	9.18925500412368e-06	2.53065252875454e-05	9.98475962598906e-06	0	2.03819163485389e-05	1.78567920987266e-05	1.69796922880235e-05	6.88788588150672e-06	8.32373502638104e-06	1.53205636435364e-05	3.67148528713463e-05	0	6.99201075371254e-06	7.43775759046405e-06	0	7.79281502454737e-06	1.38792762049988e-05	1.99977046112968e-05	3.40544623729149e-05	0	2.37737499762263e-05	1.63595403546556e-05	8.22164739204206e-06	0	0	6.6871125131757e-06	1.56949734231783e-05	0
k__Bacteria|p__Actinomycetota|c__Actinomycetes|o__Micrococcales|f__Microbacteriaceae|g__Pseudoclavibacter|s__Pseudoclavibacter_triregionum	0	0	5.9874562790953e-05	5.00378460851739e-05	0	0	0	0	0	0	0	0	0	0	0	0	0	0	0	0	0	0	5.68599652775145e-05	0	0	5.04289942371832e-05	4.17941129122138e-05	0	5.42041499457958e-05	0	0	6.34246981210886e-05	0	0	6.27798936927133e-05	0
k__Bacteria|p__Actinomycetota|c__Actinomycetes|o__Micrococcales|f__Microbacteriaceae|g__Rathayibacter|s__Rathayibacter_festucae	0	0	0	0	9.2274429832749e-06	0	0	0	0	0	0	0	0	0	0	0	6.24280126978578e-06	0	0	0	0	0	0	0	0	0	6.19172043143908e-06	0	0	0	0	0	0	0	1.04633156154522e-05	0
k__Bacteria|p__Actinomycetota|c__Actinomycetes|o__Micrococcales|f__Microbacteriaceae|g__Rathayibacter|s__Rathayibacter_sp._VKM_Ac_2759	0	0	0	0	0	5.62402583838157e-06	0	0	0	0	0	0	0	0	0	0	0	0	0	1.40672979534091e-05	0	0	0	6.06107835242573e-06	0	0	5.41775537750919e-06	0	6.65664999334335e-06	0	0	0	7.96633427136919e-06	0	0	0
k__Bacteria|p__Actinomycetota|c__Actinomycetes|o__Micrococcales|f__Microbacteriaceae|g__Rathayibacter|s__Rathayibacter_sp._VKM_Ac_2760	0	0	0	0	0	0	0	6.01599911994527e-06	0	0	0	0	0	0	0	0	0	0	1.3054169909812e-05	0	0	0	0	0	0	0	5.41775537750919e-06	6.25205983042627e-06	6.65664999334335e-06	0	0	0	0	0	0	0
k__Bacteria|p__Actinomycetota|c__Actinomycetes|o__Micrococcales|f__Microbacteriaceae|g__Rathayibacter|s__Rathayibacter_tanaceti	0	0	4.98954689924608e-06	0	0	0	0	0	0	0	0	0	0	0	0	2.95195109207431e-06	3.12140063489289e-06	0	2.44765685808975e-06	0	0	0	0	0	0	0	0	3.57260561738644e-06	0	0	0	0	3.9831671356846e-06	3.34355625658785e-06	0	0
k__Bacteria|p__Actinomycetota|c__Actinomycetes|o__Micrococcales|f__Microbacteriaceae|g__Salinibacterium|s__Salinibacterium_sp._ZJ450	0	0	0	0	0	0	0	0	0	0	0	0	0	0	0	0	0	1.91507045544206e-06	0	0	0	1.85943939761601e-06	0	0	1.8505701606665e-06	0	1.54793010785977e-06	0	0	0	0	0	0	0	0	0
k__Bacteria|p__Actinomycetota|c__Actinomycetes|o__Micrococcales|f__Microbacteriaceae|g__Salinibacterium|s__Salinibacterium_sp._ZJ70	0	0	0	0	0	0	3.73156884856473e-06	4.29714222853234e-06	0	0	0	0	0	0	0	0	0	0	0	5.0240349833604e-06	0	0	0	0	0	4.34732708941235e-06	0	0	0	0	0	0	1.19495014070538e-05	0	0	0
k__Bacteria|p__Actinomycetota|c__Actinomycetes|o__Micrococcales|f__Micrococcaceae|g__Arthrobacter|s__Arthrobacter_agilis	0	3.83587444032194e-06	0	3.17700610064596e-06	0	0	0	0	0	0	0	0	0	0	0	0	0	0	0	0	4.37000672107034e-06	0	0	3.46347334424327e-06	0	0	0	8.03836263911949e-06	3.8037999961962e-06	0	0	0	0	0	0	0
k__Bacteria|p__Actinomycetota|c__Actinomycetes|o__Micrococcales|f__Micrococcaceae|g__Arthrobacter|s__Arthrobacter_citreus	0.000181202563757416	0.000143845291512073	0.000186609054031803	0.000154879047406491	0.000124215578621008	0.000155062426686806	9.77671038323958e-05	9.96936997019502e-05	0.000117163001302577	0.000126532626437727	0.000143417456446025	0.000171249765615432	6.72603239501784e-05	0.000164282487308285	0.000118857846016165	0.000116110076288256	9.46824859250843e-05	6.70274659404719e-05	0.000110144558614039	7.93797527370943e-05	8.04081236676942e-05	8.46044925915286e-05	0.000115615262730946	0.000151526958810643	6.75458108643273e-05	0.000116508365996251	0.000162532661325276	9.28877460520475e-05	6.18117499381882e-05	0.000102006545740794	9.35212390844785e-05	7.24853692812441e-06	5.87517152513478e-05	5.76763454261404e-05	7.42895408697108e-05	0.000122483606536241
k__Bacteria|p__Actinomycetota|c__Actinomycetes|o__Micrococcales|f__Micrococcaceae|g__Arthrobacter|s__Arthrobacter_crystallopoietes	6.93746958385537e-05	9.49378923979681e-05	0.000124738672481152	6.98941342142112e-05	5.53646578996494e-05	0.000123728568444394	0.000140306988706034	0.000194230828729662	0.00025040719886237	9.19470418780816e-05	0.000102570712521524	0.000102966631224468	3.8725641062224e-05	6.42844515554159e-05	0.000124850678588408	7.47827609992158e-05	4.89019432799886e-05	9.38384523166607e-05	0.000139516440911116	3.31586308901786e-05	4.63220712433456e-05	5.11345834344403e-05	3.98019756942602e-05	6.14766518603181e-05	0.000115660635041656	0.00014085339769696	9.90675269030253e-05	5.53753870694899e-05	5.51550999448449e-05	8.56470053861381e-05	0.000100715180552515	9.24188458335863e-05	8.86254687689823e-05	2.59125609885558e-05	7.21968777466204e-05	5.67292493431011e-05
k__Bacteria|p__Actinomycetota|c__Actinomycetes|o__Micrococcales|f__Micrococcaceae|g__Arthrobacter|s__Arthrobacter_cupressi	0	0	0	0	0	0	0	0	0	0	0	0.000472562644356507	0	0.000388385228147304	0	0	0	0	0	0	0	0	0	0	0	0	0.000637747204438225	0	0	0	0	0	0	0	0	0
k__Bacteria|p__Actinomycetota|c__Actinomycetes|o__Micrococcales|f__Micrococcaceae|g__Arthrobacter|s__Arthrobacter_dokdonellae	1.13898754361805e-05	5.75381166048292e-06	6.98536565894451e-06	5.55976067613044e-06	9.93724628968067e-06	8.03432262625938e-06	1.11947065456942e-05	0	2.22073662599656e-05	5.90485590042726e-06	6.35393794381122e-06	3.25157782814111e-06	3.05728745228084e-06	5.35703762961799e-06	2.9964162861218e-06	5.90390218414861e-06	0	2.87260568316308e-06	2.44765685808975e-06	3.01442099001624e-06	6.11800940949847e-06	8.36747728927206e-06	1.23196591434615e-05	2.59760500818246e-06	5.5517104819995e-06	2.60839625364741e-06	4.64379032357931e-06	0	9.5094999904905e-06	2.8869777096451e-06	1.33601770120684e-05	2.71820134804666e-06	0	2.50766719244089e-06	3.13899468463567e-06	9.02510785003881e-06
k__Bacteria|p__Actinomycetota|c__Actinomycetes|o__Micrococcales|f__Micrococcaceae|g__Arthrobacter|s__Arthrobacter_globiformis	0.000561210226037255	0.00100595807197443	0.00193594419690748	0.00102061320983252	0.00108103043565598	0.000398502402262465	0.0016486071172959	0.00137078837090182	0.00111496294050034	0.000866326715676971	0.000691671530454878	0.00109036243170332	0.000990561134538992	0	0.000713147076096988	0.00123391555648706	0	0.000927851635661676	0.000939084347887101	0.000853081140174595	0.000527896811905297	0.00143548721495956	0.000524059346641092	0.00138538933769731	0.0014721285628102	0.000904244034597768	0.000552611048505938	0.000731491000159874	0.000770269499229731	0.000553337394348645	0.000269258952089378	0.00143792851311668	0.000578555026458188	0.000932016306523863	0.000290880174109572	0.000760687661646128
k__Bacteria|p__Actinomycetota|c__Actinomycetes|o__Micrococcales|f__Micrococcaceae|g__Arthrobacter|s__Arthrobacter_jiangjiafuii	0	0	5.9874562790953e-06	0	0	0	4.47788261827767e-06	0	0	0	0	0	0	0	0	0	0	0	0	5.0240349833604e-06	0	0	0	0	0	0	0	0	0	0	0	0	0	0	0	0
k__Bacteria|p__Actinomycetota|c__Actinomycetes|o__Micrococcales|f__Micrococcaceae|g__Arthrobacter|s__Arthrobacter_pascens	0	0	0	0	0	0	0.000827661970611656	0	0.000719059204072678	0	0	0	0	0	0	0.00107451019751505	0	0	0	0.0011876818700664	0.00110386369774237	0	0	0	0	0	0	0	0	0	0	0	0	0	0	0
k__Bacteria|p__Actinomycetota|c__Actinomycetes|o__Micrococcales|f__Micrococcaceae|g__Arthrobacter|s__Arthrobacter_sp.	0	0.000368243946270907	0.000398165842559837	0	0	0	0.00059033419184294	0	0	0.000312113811879727	0	0	0	0	0.000344587872904007	0.000357186082140991	0	0.000329392118336034	0.000329617790222753	0.00114949920419286	0	0.000669398183141765	0.000369589774303844	0	0	0	0	0.000336718079438672	0.000365164799634835	0.00189963133294648	0.000381278897805951	0	0.000801612386056525	0	0	0
k__Bacteria|p__Actinomycetota|c__Actinomycetes|o__Micrococcales|f__Micrococcaceae|g__Arthrobacter|s__Arthrobacter_sp._24S4_2	1.34607618791224e-05	6.7127802705634e-06	2.99372813954765e-06	7.94251525161491e-06	4.96862314484033e-06	1.60686452525188e-06	2.23894130913884e-06	2.5782853371194e-06	5.36039875240548e-06	2.53065252875454e-06	0	3.25157782814111e-06	0	1.42854336789813e-05	2.9964162861218e-06	0	6.24280126978578e-06	5.74521136632617e-06	4.8953137161795e-06	6.02884198003248e-06	0	1.85943939761601e-06	2.84299826387573e-06	2.59760500818246e-06	5.5517104819995e-06	5.21679250729481e-06	6.19172043143908e-06	5.35890842607966e-06	0	2.8869777096451e-06	3.08311777201577e-06	0	2.98737535176345e-06	2.50766719244089e-06	1.04633156154522e-05	5.15720448573646e-06
k__Bacteria|p__Actinomycetota|c__Actinomycetes|o__Micrococcales|f__Micrococcaceae|g__Arthrobacter|s__Arthrobacter_sp._31.31	0	0	0	0	0	1.12480516767631e-05	0	0	0	0	5.44623252326676e-06	0	0	8.92839604936332e-06	0	0	0	7.66028182176822e-06	0	0	0	0	0	0	1.01781358836658e-05	0	0	0	0	0	0	0	0	0	0	0
k__Bacteria|p__Actinomycetota|c__Actinomycetes|o__Micrococcales|f__Micrococcaceae|g__Arthrobacter|s__Arthrobacter_sp._32c	0	0	0	0	0	1.76755097777706e-05	0	0	0	0	0	0	0	0	0	7.18308099071415e-05	0	0	0	0	0	0	0	0	0	0	0	0	0	0	0	0	0	0	0	3.3521829157287e-05
k__Bacteria|p__Actinomycetota|c__Actinomycetes|o__Micrococcales|f__Micrococcaceae|g__Arthrobacter|s__Arthrobacter_sp._AK_1	0	0	0	0	0	0	0	2.5782853371194e-06	0	0	0	0	0	0	0	0	0	0	0	3.01442099001624e-06	0	1.85943939761601e-06	1.89533217591715e-06	0	5.5517104819995e-06	0	0	4.46575702173305e-06	0	0	0	0	0	0	0	0
k__Bacteria|p__Actinomycetota|c__Actinomycetes|o__Micrococcales|f__Micrococcaceae|g__Arthrobacter|s__Arthrobacter_sp._AQ5_05	0	3.83587444032194e-05	0	0	4.7556821529186e-05	4.49922067070525e-05	0	0	0	0	0	0	6.11457490456168e-05	0	7.09151854382159e-05	4.91991848679051e-05	0	0	0	0	0	0	0	0	7.12469511856603e-05	0	5.88213440986713e-05	0	0	0	0	0	0	0	0	6.44650560717058e-05
k__Bacteria|p__Actinomycetota|c__Actinomycetes|o__Micrococcales|f__Micrococcaceae|g__Arthrobacter|s__Arthrobacter_sp._ATCC_21022	0.000307526636776872	0.000111240358769336	0.000360245286125567	0.00015964455655746	0.000115697938944139	6.98986068484566e-05	0.00064108352818342	0.000166729118467055	0.000142433452563917	4.97694997321726e-05	7.53395499051902e-05	0.000192926951136372	0.000260888529261298	0.00045266967970272	0.000121854262302286	0.000142677636116925	0	0.000343755146751849	0.000153386496440291	0.000234120030224594	0.000245594377724153	0.000225921886810346	0.000107086267939319	0.000207808400654596	0.000304418791429639	0.000263448021618388	0.000140087674761309	0.000533211388394927	0.000261511249738489	0.00056392297928401	0.000327838189757677	6.61428994691353e-05	5.47685481156632e-05	0.000199777486331124	0.000148579081739422	0.000228206298493838
k__Bacteria|p__Actinomycetota|c__Actinomycetes|o__Micrococcales|f__Micrococcaceae|g__Arthrobacter|s__Arthrobacter_sp._Chr15	0	0	0	0	0	1.60686452525188e-06	0	0	0	0	0	0	0	2.67851881480899e-06	0	0	0	0	0	0	8.74001344214067e-07	0	0	1.73173667212164e-06	0	0	0	0	0	0	0	0	0	0	0	0
k__Bacteria|p__Actinomycetota|c__Actinomycetes|o__Micrococcales|f__Micrococcaceae|g__Arthrobacter|s__Arthrobacter_sp._D5_1	0	1.15076233209658e-05	0	0	4.04587884651284e-05	8.83775488888532e-06	0.000139560674936321	2.14857111426617e-05	2.7567765012371e-05	2.95242795021363e-05	4.26621547655896e-05	0	2.34392038008198e-05	0	0	0	2.18498044442502e-05	2.96835920593519e-05	0.000877077040815494	0.000570730374109741	0.000390678600863688	0.00120398700995637	0.00144329545196091	0.00115853183364938	0.000158223748736986	0.000177370945248024	0.000392400282342452	0.00015808779856935	0.000108408299891592	0.00014338655957904	0.000385389721501972	0.000268195866340603	0.000325623913342216	6.6871125131757e-05	2.19729627924497e-05	0.000117326402050505
k__Bacteria|p__Actinomycetota|c__Actinomycetes|o__Micrococcales|f__Micrococcaceae|g__Arthrobacter|s__Arthrobacter_sp._FB24	0.000106650651811508	8.05533632467608e-05	8.58202066670326e-05	5.40091037109814e-05	0.000100792069509618	8.59672521009754e-05	0.000135829106087756	6.6175990319398e-05	7.81086675350513e-05	9.19470418780816e-05	0.000110740061306424	8.45410235316687e-05	9.78331984729868e-05	9.91051961479328e-05	0.000100879348299434	0.000279451370049701	0.000213295710051014	0.000312156484237055	5.05849084005215e-05	7.03364897670455e-05	4.71960725875596e-05	5.67129016272884e-05	2.74823165507987e-05	5.80131785160748e-05	6.10688153019945e-05	1.73893083576494e-05	6.0369274206531e-05	6.8772658134689e-05	2.75775499724224e-05	4.23423397414615e-05	2.36372362521209e-05	3.53366175246065e-05	2.38990028141076e-05	4.4302120399789e-05	1.77876365462688e-05	9.15403796218222e-05
k__Bacteria|p__Actinomycetota|c__Actinomycetes|o__Micrococcales|f__Micrococcaceae|g__Arthrobacter|s__Arthrobacter_sp._HJ7	0	0	0	3.33585640567826e-05	0	0	0	0	1.45496537565292e-05	0	1.81541084108892e-05	0	0	0	0	0	0	0	0	0	0	0	0	0	0	0	0	0	2.18718499781281e-05	0	0	0	0	0	0	2.96539257929847e-05
k__Bacteria|p__Actinomycetota|c__Actinomycetes|o__Micrococcales|f__Micrococcaceae|g__Arthrobacter|s__Arthrobacter_sp._Hiyo4	1.03544322147095e-05	4.79484305040243e-06	3.99163751939686e-06	3.17700610064596e-06	1.27764595153037e-05	3.21372905050375e-06	2.98525507885178e-06	4.29714222853234e-06	1.45496537565292e-05	0	0	0	0	3.57135841974533e-06	9.98805428707266e-06	1.18078043682972e-05	0	0	7.34297057426925e-06	4.01922798668832e-06	1.22360188189969e-05	0	7.5813287036686e-06	3.46347334424327e-06	3.701140321333e-06	9.56411959670716e-06	0	0	0	3.84930361286014e-06	8.22164739204206e-06	1.72152752042955e-05	3.9831671356846e-06	3.34355625658785e-06	8.37065249236178e-06	1.1603710092907e-05
k__Bacteria|p__Actinomycetota|c__Actinomycetes|o__Micrococcales|f__Micrococcaceae|g__Arthrobacter|s__Arthrobacter_sp._Hiyo8	4.1417728858838e-06	0	3.99163751939686e-06	1.27080244025839e-05	2.62627223370132e-05	1.60686452525188e-05	6.94071805833039e-05	2.14857111426617e-05	3.13966212640892e-05	1.34968134866909e-05	1.45232867287114e-05	8.67087420837628e-06	0	0	7.99044342965813e-06	0	3.12140063489289e-06	2.87260568316308e-06	0.000297798251067586	0.000241153679201299	0.000144210221795321	0.000221273288316306	0.000143097579281745	0.000171441930540042	0.000163775459218985	8.60770763703644e-05	0.000156340940893837	0.000171485069634549	7.32231499267768e-05	0.000193427506546222	6.7828590984347e-05	7.42975035132752e-05	5.37727563317421e-05	6.10199016827283e-05	5.23165780772611e-05	9.28296807432563e-05
k__Bacteria|p__Actinomycetota|c__Actinomycetes|o__Micrococcales|f__Micrococcaceae|g__Arthrobacter|s__Arthrobacter_sp._IN13	3.10632966441285e-06	2.87690583024146e-06	0	0	0	0	0	0	0	0	0	0	0	0	0	2.95195109207431e-06	0	0	0	3.01442099001624e-06	0	2.78915909642402e-06	0	0	0	0	0	0	0	0	3.08311777201577e-06	0	0	0	0	0
k__Bacteria|p__Actinomycetota|c__Actinomycetes|o__Micrococcales|f__Micrococcaceae|g__Arthrobacter|s__Arthrobacter_sp._J3.37	0	0	0	0	0	0	0	0	1.45496537565292e-05	0	0	0	0	0	0	0	0	0	0	1.2057683960065e-05	0	0	1.04243269675443e-05	0	0	0	0	0	0	0	1.33601770120684e-05	0	0	0	0	0
k__Bacteria|p__Actinomycetota|c__Actinomycetes|o__Micrococcales|f__Micrococcaceae|g__Arthrobacter|s__Arthrobacter_sp._J3.40	0	0	0	0	9.2274429832749e-06	0	0	0	0	0	2.45080463547004e-05	0	0	0	0	0	0	0	0	0	0	0	0	1.47197617130339e-05	0	0	0	1.07178168521593e-05	1.61661499838338e-05	0	0	0	0	0	0	0
k__Bacteria|p__Actinomycetota|c__Actinomycetes|o__Micrococcales|f__Micrococcaceae|g__Arthrobacter|s__Arthrobacter_sp._J3.49	2.174430765089e-05	1.82204035915292e-05	0	1.27080244025839e-05	0	1.20514839393891e-05	0	0	0	0	0	0	1.73246288962581e-05	0	6.3923547437265e-05	6.88788588150672e-06	0	0	0	1.00480699667208e-05	9.61401478635474e-06	0	8.52899479162718e-06	0	0	0	3.86982526964943e-06	0	9.5094999904905e-06	1.15479108385804e-05	0	0	9.95791783921149e-06	8.35889064146963e-06	1.15096471769974e-05	0
k__Bacteria|p__Actinomycetota|c__Actinomycetes|o__Micrococcales|f__Micrococcaceae|g__Arthrobacter|s__Arthrobacter_sp._JBH1	0.000411070958923967	0.000707718834239399	0	0	0	0	0	0.000346349663619706	0	0	0.000696210057557601	0	0	0.000315172380542525	0.000359569954334616	0	0.000339192202325027	0	0.000276585224964142	0	0.000326002501391847	0.000299369743016178	0	0.000610437176922877	0	0	0.000247668817257563	0	0.000324273949675726	0.000333927088415617	0	0	0	0	0.000385050014648642	0.00051700974969508
k__Bacteria|p__Actinomycetota|c__Actinomycetes|o__Micrococcales|f__Micrococcaceae|g__Arthrobacter|s__Arthrobacter_sp._KBS0702	0.000445240585232509	0.000283854708583824	0.000362241104885265	0.000315317855489112	0.00023778410764593	0.000269953240242315	0.00026344876070867	0.000250953106146288	0.000276443421374054	0.000219323219158727	0.000277757858686605	0.000268797100459665	0.000286365924696972	0.00054284647980129	0.000307632072041838	0.00036800990281193	0.000410984416927564	0.00052185669910796	0.00016562478073074	8.03845597337663e-05	7.25421115697676e-05	6.78695380129845e-05	6.63366261571003e-05	7.53305452372912e-05	0.00015359732333532	0.000246928178678621	0.000189621438212822	0.000142011073291111	0.000294794499705206	0.0001472358631919	0.000113047651640578	8.60763760214774e-05	9.55960112564303e-05	0.00011284502365984	0.000206127317624409	0.000179212855879342
k__Bacteria|p__Actinomycetota|c__Actinomycetes|o__Micrococcales|f__Micrococcaceae|g__Arthrobacter|s__Arthrobacter_sp._KM	0	0	0	0	0	0	0	8.59428445706467e-07	0	0	0	0	0	0	0	0	0	0	0	0	8.74001344214067e-07	0	0	0	0	0	0	0	0	0	0	0	0	0	0	0
k__Bacteria|p__Actinomycetota|c__Actinomycetes|o__Micrococcales|f__Micrococcaceae|g__Arthrobacter|s__Arthrobacter_sp._MN8	0	0	3.89184658141194e-05	0	0	0	0	0	0	0	0	0	0	3.03565465678353e-05	3.09629682899252e-05	0	0	0	0	7.73701387437501e-05	0	0	3.60113113424259e-05	0	0	0	0	0	0	0	0	0	0	3.09278953734376e-05	3.97605993387185e-05	0
k__Bacteria|p__Actinomycetota|c__Actinomycetes|o__Micrococcales|f__Micrococcaceae|g__Arthrobacter|s__Arthrobacter_sp._NEB_688	5.28076042950185e-05	3.45228699628975e-05	4.59038314730639e-05	5.95688643871118e-05	2.62627223370132e-05	5.78471229090675e-05	6.64219255044521e-05	0.000119460553953199	0.000106442203797766	4.38646438317453e-05	3.26773951396006e-05	2.70964819011759e-05	1.12100539916964e-05	2.05353109135356e-05	6.99163800095086e-05	2.06636576445201e-05	2.08093375659526e-05	0	4.48737090649788e-05	3.21538238935065e-05	2.97160457032783e-05	9.29719698808006e-06	3.1272980902633e-05	9.524551696669e-06	0	1.91282391934143e-05	4.0246182804354e-05	8.93151404346611e-06	9.5094999904905e-06	1.05855849353654e-05	0	0	3.38569206533191e-05	1.92254484753801e-05	1.15096471769974e-05	0
k__Bacteria|p__Actinomycetota|c__Actinomycetes|o__Micrococcales|f__Micrococcaceae|g__Arthrobacter|s__Arthrobacter_sp._NicSoilB11	0.000124253186576514	0.000241660089740283	0.000193594419690748	0.000195385875189727	0.00012563518523382	0.00028280815644433	0.000114932320535794	0.000292205671540199	0.000232028688854123	0.000166179516054881	0.000219664711771759	0.000264461663355477	6.82794197676054e-05	0.000233923976493319	0.000177787366309893	5.41191033546956e-05	0.000222659911955693	0.000388759302454737	8.24044475556883e-05	9.44518576871755e-05	1.57320241958532e-05	8.18153334951046e-05	8.14992835644375e-05	0.000138538933769731	0.000140643332210654	4.86900634014183e-05	6.65609946379701e-05	9.28877460520475e-05	6.84683999315316e-05	0.00014146190777261	4.21359428842156e-05	3.17123490605443e-05	3.78400877890037e-05	1.58818922187923e-05	8.4752856485163e-05	4.89934426144964e-05
k__Bacteria|p__Actinomycetota|c__Actinomycetes|o__Micrococcales|f__Micrococcaceae|g__Arthrobacter|s__Arthrobacter_sp._NicSoilB4	0.000131501289126811	8.05533632467608e-05	8.48222972871834e-05	4.60665884593665e-05	3.33607554010708e-05	7.39157681615863e-05	6.34366704256004e-05	8.85211299077661e-05	0.000116397230052233	6.91711691192907e-05	6.62624956997456e-05	7.69540085993395e-05	4.28020243319317e-05	4.91061782714982e-05	6.19259365798505e-05	6.29749566309185e-05	8.84396846552985e-05	0.00013022479097006	8.64838756525045e-05	7.83749457404222e-05	5.2440080652844e-05	3.25401894582802e-05	8.62376140042304e-05	3.11712600981895e-05	4.0712543534663e-05	7.65129567736573e-05	5.72734139908115e-05	5.00164786434102e-05	8.93892999106107e-05	6.06265319025472e-05	5.65238258202892e-05	5.79882954249953e-05	2.48947945980287e-05	5.68404563619935e-05	5.02239149541707e-05	6.44650560717058e-05
k__Bacteria|p__Actinomycetota|c__Actinomycetes|o__Micrococcales|f__Micrococcaceae|g__Arthrobacter|s__Arthrobacter_sp._NicSoilB8	1.96734212079481e-05	0	3.99163751939686e-06	0	8.51763967686914e-06	4.82059357575563e-06	9.70207900626829e-06	1.63291404684229e-05	1.45496537565292e-05	5.90485590042726e-06	1.81541084108892e-05	4.33543710418814e-06	7.13367072198862e-06	0	1.09868597157799e-05	1.27917880656553e-05	1.45665362961668e-05	0	2.44765685808975e-06	0	2.6220040326422e-06	0	0	0	2.77585524099975e-06	2.60839625364741e-06	4.64379032357931e-06	0	6.65664999334335e-06	0	4.11082369602103e-06	0	2.98737535176345e-06	0	3.13899468463567e-06	1.1603710092907e-05
k__Bacteria|p__Actinomycetota|c__Actinomycetes|o__Micrococcales|f__Micrococcaceae|g__Arthrobacter|s__Arthrobacter_sp._NicSoilC5	0.000518757053956946	0.000179327130085051	0.00026743971379959	0.000370915462250416	0.000403878081344879	0.000564812880626034	0.000290316056418336	0.000284470815528841	0.00021671326384725	0.000544090293682226	0.000516484384289798	0.000509413859742107	0.00038725641062224	0.000369635596443641	0.000270676271179669	0.000277483402654985	0.000495262234069672	0.000389716837682458	0.000164808895111377	0.000121581646597322	7.16681102255535e-05	0.000141317394218817	0.000156364904513165	0.000113428752023967	0.000121212345523656	0.000150417517293667	0.000225997795747526	0.000288487903603955	0.00022062039977938	0.000293509400480586	8.94104153884574e-05	6.70489665851508e-05	6.37306741709535e-05	9.11119079920189e-05	0.000102540493031432	0.000134087316629148
k__Bacteria|p__Actinomycetota|c__Actinomycetes|o__Micrococcales|f__Micrococcaceae|g__Arthrobacter|s__Arthrobacter_sp._NicSoilE8	0.000142891164562991	0	0.000505940055583552	0.000302609831086528	0	0.000199251201131233	9.03039661352664e-05	0.000353225091185358	0.000303245415136081	0.000145090744981927	0.000323143129713828	0.0002742163968399	0.000614514777908449	0.000251780768592046	0	0.000101350320827885	0.000361042006769278	0.000481640219543677	0.000545011593734651	0.00033359592289513	0.000116242178780471	0.000388622834101747	0.00038570009779914	9.87089903109333e-05	0.000696739665490938	0.000190412926516261	0.000449673696333263	0.000448362004981999	9.31930999068069e-05	0.000571621586509731	0.000375112662261919	0.000191180161479281	0.000157335101859542	0.000475620877499622	0	0
k__Bacteria|p__Actinomycetota|c__Actinomycetes|o__Micrococcales|f__Micrococcaceae|g__Arthrobacter|s__Arthrobacter_sp._NtRootA1	1.86379779864771e-05	0	1.29728219380398e-05	1.98562881290373e-05	5.46548545932437e-05	2.00858065656484e-05	2.91062370188049e-05	4.12525653939104e-05	5.89643862764603e-05	2.95242795021363e-05	2.54157517752449e-05	1.84256076927996e-05	3.8725641062224e-05	1.96424713085993e-05	3.59569954334616e-05	1.37757717630134e-05	2.08093375659526e-05	6.70274659404719e-06	6.77185064071498e-05	5.52643848169644e-05	0.000133722205664752	0.000159911788194977	0.000190480883679674	0.000119489830376393	0.000181355875745317	0.000172154152740729	0.000234511411340755	0.000408170191786401	0.00013978964986021	0.000168407033062631	5.34407080482734e-05	4.4397288684762e-05	4.38148384925306e-05	4.26303422714951e-05	7.21968777466204e-05	6.18864538288375e-05
k__Bacteria|p__Actinomycetota|c__Actinomycetes|o__Micrococcales|f__Micrococcaceae|g__Arthrobacter|s__Arthrobacter_sp._NtRootA2	0	0	0	0	0.00157221432368876	0	0	0	0	0.00153020122905358	0	0	0	0	0	0.00198272715017658	0	0	0	0	0	0.00155821021520222	0	0	0	0.00144505152452066	0.00279788366995653	0.0014084997646546	0	0	0	0	0	0	0	0
k__Bacteria|p__Actinomycetota|c__Actinomycetes|o__Micrococcales|f__Micrococcaceae|g__Arthrobacter|s__Arthrobacter_sp._NtRootA9	0.000314774739327169	0.000474689461989841	0.00044506758341275	0.000402685523256876	0.000437238836745949	0.000567223177413912	0.000531375404035617	0.000726217036621965	0.000637887451536252	0.000456361006018735	0.000468375997000941	0.000608045053862387	0.000425982051684464	0.000444634123258293	0.000506394352354584	0.000266659581984046	0.000323585199150563	0.000284387962633145	0.000212130261034445	0.00014971624250414	8.47781303887645e-05	0.000139457954821201	0.000182899554976005	0.00018010061390065	0.000179505305584651	0.000173023618158611	0.000313455846841603	0.000299205720456115	0.000180680499819319	0.000357985235995993	0.000195264125560999	0.00018121342320311	9.85833866081938e-05	0.000106157911146664	0.00011823546645461	9.92761863504269e-05
k__Bacteria|p__Actinomycetota|c__Actinomycetes|o__Micrococcales|f__Micrococcaceae|g__Arthrobacter|s__Arthrobacter_sp._PAMC25284	0	4.79484305040243e-06	5.9874562790953e-06	0	0	1.12480516767631e-05	0	0	0	9.27905927209998e-06	0	1.30063113125644e-05	1.12100539916964e-05	8.92839604936332e-06	0	4.91991848679051e-06	0	0	5.71119933554275e-05	1.50721049500812e-05	1.92280295727095e-05	3.71887879523203e-06	4.73833043979288e-06	4.32934168030409e-06	9.25285080333251e-06	4.34732708941235e-06	3.25065322650552e-05	3.57260561738644e-06	9.5094999904905e-06	1.53972144514406e-05	0	0	0	0	0	0
k__Bacteria|p__Actinomycetota|c__Actinomycetes|o__Micrococcales|f__Micrococcaceae|g__Arthrobacter|s__Arthrobacter_sp._PAMC25564	0	3.83587444032194e-06	3.99163751939686e-06	3.17700610064596e-06	0	0	0	0	0	3.37420337167272e-06	0	0	4.07638326970778e-06	0	3.99522171482906e-06	1.08238206709391e-05	4.16186751319052e-06	0	0	0	0	6.50803789165604e-06	0	0	0	3.47786167152988e-06	0	2.67945421303983e-06	0	0	0	0	0	3.34355625658785e-06	4.18532624618089e-06	0
k__Bacteria|p__Actinomycetota|c__Actinomycetes|o__Micrococcales|f__Micrococcaceae|g__Arthrobacter|s__Arthrobacter_sp._PGP41	0.000399681083487787	0.000360572197390263	0.000431096852094861	0.000277988033806522	0.000254109583693263	0.000151848697636302	0.000657502431117105	0.000539721063903662	0.000714464576570616	0.000215105464944136	0.000232372587659382	0.000223275010865689	0.000287385020514399	0.000232138297283446	0.000309629682899253	0.000405401283311538	0.000446360290789683	0.000453871697939767	0.000579278789747908	0.000524509252262825	0.000409906630436398	0.000504837796452747	0.000543012668400264	0.000478825189841633	0.000402499009944964	0.000332135789631103	0.000377694946317784	0.000385841406677736	0.000357557199642443	0.000357985235995993	0.000380251191881945	0.00036061471217419	0.000260897447387341	0.00043215464616398	0.000432134934918177	0.00045125539250194
k__Bacteria|p__Actinomycetota|c__Actinomycetes|o__Micrococcales|f__Micrococcaceae|g__Arthrobacter|s__Arthrobacter_sp._PM3	2.27797508723609e-05	1.82204035915292e-05	2.2951915736532e-05	3.49470671071056e-05	5.74940678188667e-05	6.26677164848232e-05	2.83599232490919e-05	3.52365662739652e-05	3.13966212640892e-05	4.97694997321726e-05	3.63082168217784e-05	5.09413859742107e-05	4.48402159667856e-05	4.55348198517529e-05	6.09271311511432e-05	3.14874783154593e-05	3.43354069838218e-05	3.4471268197957e-05	8.1588561936325e-07	5.0240349833604e-06	8.74001344214067e-07	9.29719698808006e-07	9.47666087958576e-07	4.32934168030409e-06	1.29539911246655e-05	1.21725158503546e-05	1.16094758089483e-05	1.07178168521593e-05	2.85284999714715e-06	1.34725626450105e-05	5.13852962002629e-06	9.06067116015552e-07	9.95791783921149e-07	4.17944532073481e-06	7.32432093081656e-06	1.28930112143412e-06
k__Bacteria|p__Actinomycetota|c__Actinomycetes|o__Micrococcales|f__Micrococcaceae|g__Arthrobacter|s__Arthrobacter_sp._QXT_31	0.00864905722894685	0.00832384753549862	0.00867382832964938	0.00758510206529224	0.00876891004733678	0.00674401041248212	0.0103259973177483	0.0100329676751773	0.00985930484817436	0.00823305622688143	0.00965253944206979	0.0101199940604512	0.00754436633641168	0.0067605814885779	0.007642859140468	0.00908905741249679	0.00913113732394	0.00769954076610479	0.0069888762154656	0.00630717351811064	0.00494684760825162	0.00689108240756494	0.00736905149996588	0.00639357179347308	0.00688782213800072	0.00598105260961351	0.00728146322737236	0.00601984046529616	0.00701706004298294	0.00567194887354941	0.00777562302102378	0.00633159700671668	0.00527670066299817	0.00602843193062789	0.00677813585568995	0.00738382752245318
k__Bacteria|p__Actinomycetota|c__Actinomycetes|o__Micrococcales|f__Micrococcaceae|g__Arthrobacter|s__Arthrobacter_sp._Rue61a	3.52050695300123e-05	0	0	0	4.25881983843457e-05	0	2.23894130913884e-05	0	0	1.94016693871181e-05	0	3.46834968335051e-05	0	0	0	0	0	7.85178886731243e-05	5.5480222116701e-05	0	5.94320914065566e-05	3.43996288558962e-05	6.06506296293488e-05	2.51101817457637e-05	2.2206841927998e-05	3.39091512974163e-05	3.40544623729149e-05	0	0	5.77395541929021e-05	0	0	0	2.42407828602619e-05	0.0001642740551626	4.12576358858917e-05
k__Bacteria|p__Actinomycetota|c__Actinomycetes|o__Micrococcales|f__Micrococcaceae|g__Arthrobacter|s__Arthrobacter_sp._StoSoilA2	1.86379779864771e-05	0	0	1.19137728774224e-05	2.41333124177959e-05	1.12480516767631e-05	4.47788261827767e-05	1.37508551313035e-05	2.22073662599656e-05	6.74840674334544e-06	2.3600340934156e-05	1.40901705886115e-05	4.89165992364934e-05	0	0	1.57437391577296e-05	0	0	0.00115855757949582	0.00162075368563206	0.00122709788727655	0.00237357439105684	0.00228861360241996	0.00295867210431982	0.000913256374288918	0.000739915070617981	0.000785574529738833	0.000225074153895346	0.000368968599631031	0.000398402923931024	0.000495354255370534	0.000451221423775745	0.000211107858191284	0.000387852525764191	0.0004488762399029	0.000348111302787211
k__Bacteria|p__Actinomycetota|c__Actinomycetes|o__Micrococcales|f__Micrococcaceae|g__Arthrobacter|s__Arthrobacter_sp._StoSoilB13	0	0	0	1.19137728774224e-05	2.55529190306074e-05	0	0	0	0	0	0	0	6.82794197676054e-05	0	0.000103875764585556	4.13273152890403e-05	0	1.62780988712575e-05	0.0015208107944931	0.00155242680985836	0.00131187601766532	0.00289979574058217	0.00252742545658552	0.00321150565844958	0.00125653713909255	0.000703397523066917	0.000857553279754313	0.00026883857270833	0.00032997964967002	0.000395515946221379	0.000553933493038834	0.000364238980638252	0.00031168282836732	0.000445528871190331	0.000246934248524672	0.000438362381287599
k__Bacteria|p__Actinomycetota|c__Actinomycetes|o__Micrococcales|f__Micrococcaceae|g__Arthrobacter|s__Arthrobacter_sp._StoSoilB19	0.000136678505234165	3.7399775793139e-05	0.0001277324006207	5.32148521858199e-05	2.27137058049844e-05	2.570983240403e-05	0.000202251031592208	3.17988524911393e-05	5.05409025226802e-05	5.23001522609271e-05	0.000160663859436369	0.000128979253849597	0.000150826180979188	0.000102676554567678	9.78829320133121e-05	4.52632500784727e-05	0.000163353299892728	3.83014091088411e-05	5.46643364973378e-05	2.00961399334416e-05	1.74800268842813e-05	2.97510303618562e-05	5.40169670136388e-05	6.75377302127439e-05	3.79366882936633e-05	3.99954092225936e-05	1.85751612943172e-05	2.50082393217051e-05	1.8068049981932e-05	6.64004873218374e-05	6.98840028323575e-05	3.53366175246065e-05	2.09116274623441e-05	7.02146813883449e-05	2.30192943539949e-05	5.41506471002328e-05
k__Bacteria|p__Actinomycetota|c__Actinomycetes|o__Micrococcales|f__Micrococcaceae|g__Arthrobacter|s__Arthrobacter_sp._StoSoilB20	0	0	0	0	0	0	3.73156884856473e-06	0	0	0	0	0	0	0	0	0	0	0	1.46859411485385e-05	0	0	0	3.7906643518343e-06	3.46347334424327e-06	8.32756572299926e-06	0	1.23834408628782e-05	0	0	0	0	0	0	0	0	0
k__Bacteria|p__Actinomycetota|c__Actinomycetes|o__Micrococcales|f__Micrococcaceae|g__Arthrobacter|s__Arthrobacter_sp._StoSoilB22	0	3.83587444032194e-06	0	7.14826372645342e-06	2.83921322562305e-06	3.21372905050375e-06	3.43304334067955e-05	4.29714222853234e-06	1.0720797504811e-05	0	3.63082168217784e-06	0	0	3.57135841974533e-06	3.99522171482906e-06	0	0	1.14904227326523e-05	1.79494836259915e-05	8.03845597337663e-06	7.86601209792661e-06	2.60321515666242e-05	2.4639318286923e-05	1.12562883687906e-05	4.53389689363293e-05	6.08625792517728e-05	6.50130645301103e-05	3.39397533651712e-05	4.18417999581582e-05	2.59827993868059e-05	1.74710007080894e-05	3.17123490605443e-05	6.6718049522717e-05	0	0	1.1603710092907e-05
k__Bacteria|p__Actinomycetota|c__Actinomycetes|o__Micrococcales|f__Micrococcaceae|g__Arthrobacter|s__Arthrobacter_sp._StoSoilB3	0	0	0	2.30332942296832e-05	0	0	0	0	5.43697587743984e-05	1.85581185442e-05	0	0	7.03176114024593e-05	0	0	0	0	0	0	0	0	5.39237425308644e-05	2.08486539350887e-05	0	0	0	1.16094758089483e-05	0	0	0	0	2.44638121324199e-05	0	0	0	0
k__Bacteria|p__Actinomycetota|c__Actinomycetes|o__Micrococcales|f__Micrococcaceae|g__Arthrobacter|s__Arthrobacter_sp._StoSoilB5	4.45240585232509e-05	1.24665919310463e-05	1.29728219380398e-05	4.6860839984528e-05	5.25254446740264e-05	6.82917423232047e-05	8.2094514668424e-05	0.000109147412604721	4.59462750206184e-05	0.000103756753678936	8.89551312133571e-05	0.000111637505432845	0.000189551822041412	0.000134818780345386	0.000126848289445823	7.08468262097834e-05	4.7861476401691e-05	4.88342966137724e-05	5.79278789747908e-05	8.13893667304384e-05	4.98180766202018e-05	0.000917633342723502	0.000784667520829701	0.000656328198734101	3.88619733739965e-05	6.34709755054202e-05	4.95337634515126e-05	0.000133972710651992	0.000104604499895395	0.000121253063805094	0.000143878829360736	0.000183931624551157	0.000148372975804251	9.36195751844598e-05	0.000130791445193153	0.00017534495251504
k__Bacteria|p__Actinomycetota|c__Actinomycetes|o__Micrococcales|f__Micrococcaceae|g__Arthrobacter|s__Arthrobacter_sp._TES	0	0	0	0.000293873064309752	0	0	0	0	0.00106978243673006	0	0.000382143982049218	0	0	0	0	0	0	0	0	0	0	0	0.000282404494211656	0	0	0	0.000315777742003393	0.000466225033068931	0.000325224899674775	0	0	0	0	0	0	0
k__Bacteria|p__Actinomycetota|c__Actinomycetes|o__Micrococcales|f__Micrococcaceae|g__Arthrobacter|s__Arthrobacter_sp._U41	0	0	8.98118441864294e-06	3.17700610064596e-06	5.6784264512461e-06	1.92823743030225e-05	1.04483927759812e-05	3.43771378282587e-06	1.60811962572164e-05	0	1.54309921492558e-05	4.33543710418814e-06	1.63055330788311e-05	0	1.19856651444872e-05	1.77117065524458e-05	3.12140063489289e-06	1.05328875049313e-05	6.527084954906e-06	1.10528769633929e-05	1.39840215074251e-05	9.29719698808006e-06	2.84299826387573e-06	1.29880250409123e-05	1.01781358836658e-05	9.56411959670716e-06	1.54793010785977e-05	6.25205983042627e-06	1.42642499857357e-05	7.69860722572028e-06	4.11082369602103e-06	0	1.09537096231326e-05	6.6871125131757e-06	1.25559787385427e-05	1.1603710092907e-05
k__Bacteria|p__Actinomycetota|c__Actinomycetes|o__Micrococcales|f__Micrococcaceae|g__Arthrobacter|s__Arthrobacter_sp._UKPF54_2	2.58860805367738e-05	1.05486547108853e-05	2.99372813954765e-05	3.89183247329131e-05	1.56156727409268e-05	2.73166969292819e-05	2.23894130913884e-05	4.46902791767363e-05	3.29281637647765e-05	2.3619423601709e-05	2.99542788779672e-05	1.84256076927996e-05	2.54773954356737e-05	5.98202535307342e-05	9.98805428707266e-06	2.65675598286688e-05	3.53758738621194e-05	4.02164795642832e-05	8.1588561936325e-06	9.04326297004871e-06	2.6220040326422e-05	3.71887879523203e-06	0	3.46347334424327e-06	2.68332673296643e-05	1.21725158503546e-05	1.54793010785977e-05	8.03836263911949e-06	8.55854999144145e-06	0	0	0	0	8.35889064146963e-06	0	0
k__Bacteria|p__Actinomycetota|c__Actinomycetes|o__Micrococcales|f__Micrococcaceae|g__Arthrobacter|s__Arthrobacter_sp._YN	7.35164687244375e-05	6.42508968753926e-05	2.89393720156273e-05	2.54160488051677e-05	3.54901653202881e-05	4.01716131312969e-05	4.70177674919156e-05	3.78148516110846e-05	7.27482687826458e-05	3.62726862454817e-05	2.45080463547004e-05	7.15347122191043e-05	1.9362820531112e-05	7.94627248393335e-05	5.39354931501924e-05	4.91991848679051e-05	3.22544732272265e-05	3.3513732970236e-05	4.32419378262523e-05	4.82307358402598e-05	5.59360860297003e-05	3.71887879523203e-05	4.16973078701773e-05	4.58910218112234e-05	3.42355479723303e-05	5.04289942371832e-05	5.72734139908115e-05	4.01918131955975e-05	5.32531999467468e-05	3.56060584189563e-05	7.50225324523838e-05	3.98669531046843e-05	4.28190467086094e-05	4.34662313356421e-05	3.03436152848115e-05	5.02827437359305e-05
k__Bacteria|p__Actinomycetota|c__Actinomycetes|o__Micrococcales|f__Micrococcaceae|g__Arthrobacter|s__Arthrobacter_sp._ZXY_2	0.000559139339594313	0.000283854708583824	0	0.000473373908996249	0.000147639087732398	0.000943229476322851	0.00123440297510521	0.000893805583534726	0.000570499581506012	0.000566022615598099	0.000407559733824463	0.00103075017152073	0.000479994130008092	0	0.000596286840938238	0	0.000633644328883257	0.000282472892177703	0.00114387163834728	0.00140672979534091	0.000815443254151725	0.00102826998688166	0.00136653449883627	0.00124338693058334	0.000998382601679577	0.000628623497129025	0.000946559260956249	0.000626099134446974	0.00121626504878373	0.000619737881670482	0.000544684139722787	0.00089428824350735	0.00113221525831835	0.000348565739749283	0.00100133930439878	0.00116552821377644
k__Bacteria|p__Actinomycetota|c__Actinomycetes|o__Micrococcales|f__Micrococcaceae|g__Arthrobacter|s__Arthrobacter_sunyaminii	0	0	0	0	0	0	0	0	0	0	3.63082168217784e-06	0	3.05728745228084e-06	0	0	0	0	0	0	3.01442099001624e-06	0	0	0	0	0	0	0	0	0	0	0	0	0	0	0	0
k__Bacteria|p__Actinomycetota|c__Actinomycetes|o__Micrococcales|f__Micrococcaceae|g__Arthrobacter|s__Arthrobacter_woluwensis	0	0	0	0	0	0	0	0	0	0	0	0	0	0	0	0	5.20233439148815e-06	0	0	0	0	9.29719698808006e-06	1.04243269675443e-05	0	0	0	0	4.46575702173305e-06	0	0	0	0	5.9747507035269e-06	0	0	0
k__Bacteria|p__Actinomycetota|c__Actinomycetes|o__Micrococcales|f__Micrococcaceae|g__Citricoccus|s__Citricoccus_sp._SGAir0253	0	1.34255605411268e-05	0	1.11195213522609e-05	2.05842958857671e-05	1.68720775151447e-05	5.22419638799062e-06	6.01599911994527e-06	0	0	1.27078758876224e-05	0	0	1.16069148641723e-05	0	0	0	0	1.06065130517223e-05	0	0	5.57831819284804e-06	1.89533217591715e-05	0	5.5517104819995e-06	5.21679250729481e-06	9.28758064715862e-06	0	0	5.77395541929021e-06	6.16623554403155e-06	0	0	0	6.27798936927133e-06	0
k__Bacteria|p__Actinomycetota|c__Actinomycetes|o__Micrococcales|f__Micrococcaceae|g__Glutamicibacter|s__Glutamicibacter_arilaitensis	0	0	0	2.38275457548447e-05	0	0	0	0	0	0	0	0	0	0	0	0	0	0	2.2844797342171e-05	0	0	0	0	0	0	0	0	2.50082393217051e-05	2.47246999752753e-05	0	0	0	0	0	0	0
k__Bacteria|p__Actinomycetota|c__Actinomycetes|o__Micrococcales|f__Micrococcaceae|g__Glutamicibacter|s__Glutamicibacter_creatinolyticus	0	0	0	0	0	0	0	0	0	5.90485590042726e-06	0	0	0	0	0	0	0	0	0	0	0	2.78915909642402e-06	0	0	0	0	0	0	0	0	0	0	0	0	0	0
k__Bacteria|p__Actinomycetota|c__Actinomycetes|o__Micrococcales|f__Micrococcaceae|g__Glutamicibacter|s__Glutamicibacter_halophytocola	0	0	0	6.19516189625963e-05	0.000122795972008197	3.05304259797856e-05	3.05988645582308e-05	4.29714222853234e-05	2.9865078763402e-05	3.37420337167272e-06	0	0	8.15276653941557e-06	0	0	0	0	0	0	0	3.49600537685627e-06	2.78915909642402e-06	0	0	0	0	3.09586021571954e-06	8.93151404346611e-06	0	1.15479108385804e-05	0	1.26849396242177e-05	0	0	0	0
k__Bacteria|p__Actinomycetota|c__Actinomycetes|o__Micrococcales|f__Micrococcaceae|g__Glutamicibacter|s__Glutamicibacter_nicotianae	0.000169812688321236	0	0.000105778394264017	0.000123108986400031	0.000176741023295035	7.23089036363344e-05	2.53746681702401e-05	7.13325609936368e-05	9.95502625446732e-05	2.69936269733818e-05	5.62777360737565e-05	0	0	0	0	0	0	0	0	0	0	0	0	0	0	0	0	0	0	5.4852576483257e-05	0	0	0	2.59125609885558e-05	0	0
k__Bacteria|p__Actinomycetota|c__Actinomycetes|o__Micrococcales|f__Micrococcaceae|g__Glutamicibacter|s__Glutamicibacter_sp._ZJUTW	0	9.68558296181291e-05	0	3.97125762580746e-05	0.000105050889348053	7.712949721209e-05	0.000124634399542062	0	8.04059812860822e-05	0	0	0	0	0	0	0	0	0	0	0	0	0	0	0	0	0	0	0	3.99398999600601e-05	0	4.31636488082208e-05	0	0	0	0	0
k__Bacteria|p__Actinomycetota|c__Actinomycetes|o__Micrococcales|f__Micrococcaceae|g__Kocuria|s__Kocuria_flava	0	0	2.99372813954765e-05	1.19137728774224e-05	2.20039024985786e-05	1.20514839393891e-05	2.46283544005272e-05	4.0393136948204e-05	4.74778175213057e-05	2.69936269733818e-05	7.08010228024679e-05	5.09413859742107e-05	0	5.08918574813709e-05	1.4982081430609e-05	0	0	0	4.73213659230685e-05	0	1.39840215074251e-05	1.20863560845041e-05	4.26449739581359e-05	0	1.38792762049988e-05	2.52144971185916e-05	0	0	0	0	1.43878829360736e-05	5.2551892728902e-05	3.28611288693979e-05	1.25383359622044e-05	1.56949734231783e-05	0
k__Bacteria|p__Actinomycetota|c__Actinomycetes|o__Micrococcales|f__Micrococcaceae|g__Kocuria|s__Kocuria_palustris	0	6.42508968753926e-05	0	0	0	0	2.61209819399531e-05	3.00799955997264e-05	0	0	0	0	0	0	0	0	0	0	0	0	0	0	3.03253148146744e-05	0	2.9609122570664e-05	0	0	0	0	0	0	0	3.38569206533191e-05	0	0	0
k__Bacteria|p__Actinomycetota|c__Actinomycetes|o__Micrococcales|f__Micrococcaceae|g__Kocuria|s__Kocuria_rhizophila	0	0	0	0	0	0	0	0	0	0	0	0	0	0	0	0	2.39307382008455e-05	0	0	0	2.35980362937798e-05	0	0	0	0	0	0	0	0	0	0	0	0	0	0	0
k__Bacteria|p__Actinomycetota|c__Actinomycetes|o__Micrococcales|f__Micrococcaceae|g__Kocuria|s__Kocuria_rosea	0.00043592159623927	0.000683744618987387	0.000326316367210694	0.000192208869089081	0.000159705743941296	0.000199251201131233	0.000368679002238195	0.000549174776806433	0.00034076820640292	0.000314644464408481	0.000257788339434627	0.000349002686887145	0.000164074426605738	0.000286601513184562	0.000196764669455331	0.000288307223325924	0.000196648239998252	0.000205870073960021	0.000384282126720091	0.000166797961447565	6.64241021602691e-05	0.000145036273014049	0.000202800542823135	0.00016884432553186	0.000211890283396314	0.000358219752167577	0.000395496142558171	0.00011075077413898	0.000105555449894445	0.00015108516680476	0.000182931654472936	9.6949181413664e-05	6.97054248744804e-05	0.00012371158149375	0.000125559787385427	9.15403796218222e-05
k__Bacteria|p__Actinomycetota|c__Actinomycetes|o__Micrococcales|f__Micrococcaceae|g__Kocuria|s__Kocuria_sp._KD4	0	0	0	0	0	0	9.70207900626829e-06	0	0	0	0	0	0	0	0	0	0	0	0	0	0	0	0	0	1.20287060443323e-05	0	0	8.93151404346611e-06	0	0	0	0	0	0	0	0
k__Bacteria|p__Actinomycetota|c__Actinomycetes|o__Micrococcales|f__Micrococcaceae|g__Kocuria|s__Kocuria_sp._TGY1120_3	0	0	0	0	0	0	0	0	0	0	0	1.30063113125644e-05	0	0	0	0	0	0	0	0	0	0	0	1.9049103393338e-05	0	0	0	0	0	0	0	0	0	1.00306687697636e-05	0	0
k__Bacteria|p__Actinomycetota|c__Actinomycetes|o__Micrococcales|f__Micrococcaceae|g__Kocuria|s__Kocuria_turfanensis	4.34886153017799e-05	1.91793722016097e-05	2.69435532559288e-05	2.14447911793603e-05	1.06470495960864e-05	3.8564748606045e-05	0.000102244986450674	7.30514178850497e-05	8.72979225391749e-05	4.30210929888272e-05	5.80931469148454e-05	5.41929638023518e-05	1.32482456265503e-05	1.0714075259236e-05	3.29605791473398e-05	4.23112989863984e-05	3.12140063489289e-05	2.10657750098626e-05	5.30325652586113e-05	1.90913329367695e-05	2.35980362937798e-05	2.41727121690082e-05	1.89533217591715e-05	2.77077867539462e-05	3.701140321333e-05	2.7822893372239e-05	3.32804973189851e-05	3.2153450556478e-05	4.37436999562563e-05	1.92465180643007e-05	2.56926481001314e-05	1.35910067402333e-05	6.97054248744804e-06	1.17024468980575e-05	2.09266312309044e-05	3.73897325215893e-05
k__Bacteria|p__Actinomycetota|c__Actinomycetes|o__Micrococcales|f__Micrococcaceae|g__Kocuria|s__Kocuria_varians	0	0	0	0	0	0	4.85103950313414e-05	0	0	0	0	0	0	0	0	0	0	0	0	0	0	0	0	0	0	0	0	0	5.13512999486487e-05	0	0	0	0	0	0	0
k__Bacteria|p__Actinomycetota|c__Actinomycetes|o__Micrococcales|f__Micrococcaceae|g__Micrococcus|s__Micrococcus_luteus	0.000105615208590037	4.60304932838633e-05	4.69017408529131e-05	3.89183247329131e-05	0	0	0	4.29714222853234e-05	3.75227912668384e-05	8.77292876634907e-05	0	0	0	0	0	0.000127917880656553	4.26591420102028e-05	0	0	4.22018938602273e-05	8.21561263561223e-05	3.90482273499363e-05	0	0	0	0	3.09586021571954e-05	3.84055103869043e-05	0	0	0	0	0	8.19171282864023e-05	9.83551667852509e-05	6.44650560717058e-05
k__Bacteria|p__Actinomycetota|c__Actinomycetes|o__Micrococcales|f__Micrococcaceae|g__Micrococcus|s__Micrococcus_sp._KD337_16	0	0	0	0	0	0	2.08967855519625e-05	0	0	0	0	0	0	2.1428150518472e-05	0	0	0	1.91507045544206e-05	0	0	0	0	0	0	0	4.17343400583585e-05	0	0	0	0	0	0	0	0	2.51119574770853e-05	0
k__Bacteria|p__Actinomycetota|c__Actinomycetes|o__Micrococcales|f__Micrococcaceae|g__Neomicrococcus|s__Neomicrococcus_aestuarii	0	0	0	0	0	0	0	0	4.05858762682129e-05	0	0	0	1.32482456265503e-05	0	0	0	0	0	8.97474181299575e-06	0	0	0	0	0	0	0	0	0	0	0	0	0	0	1.08665578339105e-05	0	0
k__Bacteria|p__Actinomycetota|c__Actinomycetes|o__Micrococcales|f__Micrococcaceae|g__Paenarthrobacter|s__Paenarthrobacter_aurescens	0.00030545575033393	0.000299198206345112	0	4.76550915096895e-05	0.000166093973698948	0.000183182555878714	8.35871422078499e-05	3.52365662739652e-05	0	0.000316331566094317	0.000315881486349472	0.000125727676021456	0.000192609109493693	7.14271683949065e-05	0.000147823203448675	3.24714620128174e-05	5.09828770365839e-05	4.50041557028883e-05	0.000131357584717483	0	0	2.13835530725841e-05	0.000154469572337248	6.14766518603181e-05	2.77585524099975e-05	0	0.000349832204376308	0	0.000155955799844044	3.46437325157412e-05	5.9606943592305e-05	0	0	0	6.69652199388942e-05	0
k__Bacteria|p__Actinomycetota|c__Actinomycetes|o__Micrococcales|f__Micrococcaceae|g__Paenarthrobacter|s__Paenarthrobacter_sp._YJN_5	0.000176025347650062	8.34302690770023e-05	9.08097535662786e-05	0.000113577968098093	0.00014409007120037	7.23089036363344e-05	0.000214938365677328	0.000200246827849607	8.72979225391749e-05	0.000179676329541572	0.000215126184669037	0.000183172217651949	3.56683536099431e-05	8.48197624689515e-05	0.000111866208015214	0.000142677636116925	0.000227862246347181	0.000103413804593871	0.000230079744660437	8.54085947171267e-05	0.00013547020835318	0.000123652719941465	9.09759444440233e-05	0.000103904200327298	0.000161924889058319	0.000120855693085663	8.90059812019368e-05	0.000158980949973697	0.000175925749824074	0.00013953725596618	0.000133601770120684	0.000103291651225773	3.9831671356846e-05	0.000114516801788134	3.34826099694471e-05	9.66975841075587e-05
k__Bacteria|p__Actinomycetota|c__Actinomycetes|o__Micrococcales|f__Micrococcaceae|g__Paenarthrobacter|s__Paenarthrobacter_sp._YJN_D	0	0	0.00017762786961316	0	0	0	0	0	0	4.63952963604999e-05	0	0	0	0	0	0	0	0	5.14007940198848e-05	0.000111533576630601	0	0	4.45403061340531e-05	0	4.71895390969958e-05	0.000194760253605673	0	4.01918131955975e-05	0	0	5.03575902762576e-05	0	0	0	0	0
k__Bacteria|p__Actinomycetota|c__Actinomycetes|o__Micrococcales|f__Micrococcaceae|g__Paenarthrobacter|s__Paenarthrobacter_ureafaciens	0.000872878635700011	0.000938830269268796	0.00119649334643921	0.00102696722203381	0.000797109113093671	0.000846817604807739	0.00130381015568852	0.00125132781694862	0.000800230956609104	0.000647847047361162	0.00122994084483774	0.00110553646156798	0.000623686640265291	0.00100890875357805	0.000834002532970567	0.000604165990177875	0.00066277740147559	0.000504621065008982	0.00172315042809518	0.000973657979775245	0.000998983536436679	0.00127371598736697	0.00120353593170739	0.00126763124399304	0.000626417999385611	0.000894679915001061	0.000626911693683207	0.002107837314258	0.00122387264877613	0.00178318989865746	0.000954738803400884	0.000571728350205813	0.000841444057413371	0.000614378462148018	0.000757544050558741	0.000564713891188143
k__Bacteria|p__Actinomycetota|c__Actinomycetes|o__Micrococcales|f__Micrococcaceae|g__Pseudarthrobacter|s__Pseudarthrobacter_chlorophenolicus	3.93468424158961e-05	1.72614349814488e-05	3.49268282947226e-05	3.97125762580746e-05	4.11685917715342e-05	7.39157681615863e-05	0.000248522485314411	0.000115163411724667	0.000129415341308075	3.20549320308908e-05	2.72311626163338e-05	3.1431919005364e-05	3.56683536099431e-05	3.21422257777079e-05	4.39474388631197e-05	0.000234188119971228	4.7861476401691e-05	0.000231723525108489	3.42671960132565e-05	4.52163148502436e-05	1.48580228516391e-05	2.51024318678162e-05	2.36916521989644e-05	2.16467084015205e-05	2.68332673296643e-05	0.000105205315563779	6.26911693683207e-05	3.75123589825576e-05	4.08908499591091e-05	8.75716571925682e-05	4.11082369602103e-06	8.15460404413997e-06	1.29452931909749e-05	3.34355625658785e-05	8.37065249236178e-06	1.67609145786435e-05
k__Bacteria|p__Actinomycetota|c__Actinomycetes|o__Micrococcales|f__Micrococcaceae|g__Pseudarthrobacter|s__Pseudarthrobacter_equi	1.86379779864771e-05	8.63071749072438e-06	3.99163751939686e-06	0	7.09803306405762e-06	2.41029678787781e-06	2.08967855519625e-05	1.46102835770099e-05	1.37838825061855e-05	1.09661609579363e-05	1.54309921492558e-05	0	0	3.57135841974533e-06	3.99522171482906e-06	3.93593478943241e-06	8.32373502638104e-06	2.87260568316308e-06	6.527084954906e-06	4.01922798668832e-06	6.99201075371254e-06	6.50803789165604e-06	7.5813287036686e-06	0	3.701140321333e-06	1.04335850145896e-05	5.41775537750919e-06	1.87561794912788e-05	1.23623499876376e-05	1.25102367417955e-05	4.11082369602103e-06	3.62426846406221e-06	0	3.34355625658785e-06	0	5.15720448573646e-06
k__Bacteria|p__Actinomycetota|c__Actinomycetes|o__Micrococcales|f__Micrococcaceae|g__Pseudarthrobacter|s__Pseudarthrobacter_oxydans	0	0.000619493722111994	0	0	0	0.00140680989185802	0.000947818487535441	0.000531126779446597	0.00041657956018694	0.000490103039735462	0	0	0	0	0.000557333429218654	0	0	0.000581223883226664	0.0017427316829599	0.000668196652786933	0.00124020790743976	0	0	0.00165640612688435	0	0.00106596460232391	0.000451995591495053	0	0.000634283649365716	0	0.00129388175832262	0	0.00132539886439905	0	0	0
k__Bacteria|p__Actinomycetota|c__Actinomycetes|o__Micrococcales|f__Micrococcaceae|g__Pseudarthrobacter|s__Pseudarthrobacter_phenanthrenivorans	0.000349979808857181	0.000268511210822536	0.000201577694729542	0.000212065157218118	0.000109309709186487	7.55226326868382e-05	0.000332855941291974	0.000307675383562915	0.000239686401357559	0.000222697422530399	0.000274127037004427	0.000351170405439239	0.000115157827369245	0.00024106669333281	0.00018278139345343	0.000218444380813499	6.86708139676436e-05	0.00023268106033621	0.000295350594209497	0.000167802768444237	0.000160816247335388	0.000323542455185186	0.000215120201966597	0.000334225177719476	0.000309045216831306	0.000239102989917679	0.000195813158644261	0.000250082393217051	9.69968999030031e-05	0.000217485654126598	0.000543656433798781	0.000147688939910535	0.000191192022512861	0.000207300487908447	9.416984053907e-05	0.00040097264876601
k__Bacteria|p__Actinomycetota|c__Actinomycetes|o__Micrococcales|f__Micrococcaceae|g__Pseudarthrobacter|s__Pseudarthrobacter_psychrotolerans	0	0	0	0	2.83921322562305e-06	2.41029678787781e-06	0	0	5.36039875240548e-06	0	0	0	0	0	2.9964162861218e-06	0	0	0	8.97474181299575e-06	7.03364897670455e-06	0	2.78915909642402e-06	0	2.59760500818246e-06	2.77585524099975e-06	0	4.64379032357931e-06	0	2.85284999714715e-06	0	1.02770592400526e-05	0	2.98737535176345e-06	0	3.13899468463567e-06	0
k__Bacteria|p__Actinomycetota|c__Actinomycetes|o__Micrococcales|f__Micrococcaceae|g__Pseudarthrobacter|s__Pseudarthrobacter_sp._BIM_B_2242	3.10632966441285e-06	2.87690583024146e-06	0	7.94251525161491e-06	0	4.82059357575563e-06	5.22419638799062e-06	0	2.29731375103092e-06	1.18097118008545e-05	0	3.25157782814111e-06	1.01909581742695e-05	2.67851881480899e-06	2.9964162861218e-06	2.95195109207431e-06	3.12140063489289e-06	2.87260568316308e-06	1.06065130517223e-05	9.04326297004871e-06	0	5.57831819284804e-06	5.68599652775145e-06	2.59760500818246e-06	5.5517104819995e-06	1.04335850145896e-05	2.32189516178965e-06	0	2.85284999714715e-06	9.62325903215035e-06	9.24935331604732e-06	6.34246981210886e-06	2.98737535176345e-06	8.35889064146963e-06	0	0
k__Bacteria|p__Actinomycetota|c__Actinomycetes|o__Micrococcales|f__Micrococcaceae|g__Pseudarthrobacter|s__Pseudarthrobacter_sp._L1SW	0.000448346914896922	0.000250290807231007	0.000428103123955314	0.00020253413891618	0.000198035122487208	0.000159883020262562	0.000345543275377094	0.000354943948076771	0.000336173578900858	0.000182206982070327	0.000226926355136115	0.000170165906339385	0.000249678475269602	0.000205353109135356	0.000184779004310844	0.000494943799771125	0.000536880909201577	0.000582181418454385	0.000314115963454851	0.000330581501905114	0.000315514485261278	0.000311456099100682	0.000326944800345709	0.000231186845728239	0.000250752256770311	0.000266925883289918	0.000291010860277637	0.000228646759512732	0.000268167899731832	0.000229995890868393	0.000252815657305293	0.000301720349633179	0.000214095233543047	0.000355252852262459	0.000256351232578579	0.000330061087087134
k__Bacteria|p__Actinomycetota|c__Actinomycetes|o__Micrococcales|f__Micrococcaceae|g__Pseudarthrobacter|s__Pseudarthrobacter_sp._NBSH8	0	2.87690583024146e-06	0	5.55976067613044e-06	0	2.41029678787781e-06	1.11947065456942e-05	9.45371290277114e-06	2.29731375103092e-06	3.37420337167272e-06	2.72311626163338e-06	0	3.05728745228084e-06	6.24987723455432e-06	0	2.95195109207431e-06	0	0	0	3.01442099001624e-06	6.11800940949847e-06	2.78915909642402e-06	6.63366261571003e-06	0	2.77585524099975e-06	0	6.96568548536896e-06	0	0	2.8869777096451e-06	3.08311777201577e-06	2.71820134804666e-06	2.98737535176345e-06	5.85122344902874e-06	3.13899468463567e-06	3.86790336430235e-06
k__Bacteria|p__Actinomycetota|c__Actinomycetes|o__Micrococcales|f__Micrococcaceae|g__Pseudarthrobacter|s__Pseudarthrobacter_sp._NIBRBAC000502770	4.86658314091347e-05	2.39742152520122e-05	2.89393720156273e-05	3.25643125316211e-05	1.34862628217095e-05	2.49064001414041e-05	5.59735327284709e-05	1.71885689141293e-05	2.14415950096219e-05	1.85581185442e-05	2.08772246725226e-05	9.2128038463998e-05	3.05728745228084e-05	1.8749631703663e-05	8.98924885836539e-06	6.29749566309185e-05	1.24856025395716e-05	2.96835920593519e-05	6.527084954906e-06	7.03364897670455e-06	9.61401478635474e-06	3.62590682535123e-05	9.47666087958576e-06	7.79281502454737e-06	2.9609122570664e-05	2.86923587901215e-05	3.17325672111253e-05	0.00011075077413898	6.18117499381882e-05	7.98730499668479e-05	0	0	1.49368767588172e-05	1.08665578339105e-05	0	1.80502157000776e-05
k__Bacteria|p__Actinomycetota|c__Actinomycetes|o__Micrococcales|f__Micrococcaceae|g__Pseudarthrobacter|s__Pseudarthrobacter_sp._NIBRBAC000502771	5.17721610735475e-05	2.58921524721731e-05	4.78996502327624e-05	3.33585640567826e-05	5.67842645124609e-05	6.26677164848232e-05	2.98525507885178e-05	1.71885689141293e-05	2.22073662599656e-05	1.94016693871181e-05	6.717020112029e-05	2.92642004532699e-05	4.28020243319317e-05	8.12484040492062e-05	5.79307148650214e-05	5.01831685652632e-05	4.16186751319052e-05	3.06411272870729e-05	4.65054803037053e-05	4.92355428369319e-05	3.23380497359205e-05	2.60321515666242e-05	4.16973078701773e-05	4.93544951554667e-05	3.23849778116638e-05	3.04312896258864e-05	5.10816935593724e-05	5.80548412825297e-05	6.56155499343844e-05	9.91195680311486e-05	3.69974132641893e-05	2.6275946364451e-05	2.38990028141076e-05	1.08665578339105e-05	3.66216046540828e-05	5.02827437359305e-05
k__Bacteria|p__Actinomycetota|c__Actinomycetes|o__Micrococcales|f__Micrococcaceae|g__Pseudarthrobacter|s__Pseudarthrobacter_sp._NIBRBAC000502772	0	1.05486547108853e-05	9.97909379849216e-06	0	0	4.01716131312969e-06	1.79115304731107e-05	4.29714222853234e-06	0	1.51839151725272e-05	3.63082168217784e-06	0	5.09547908713473e-06	1.0714075259236e-05	9.98805428707266e-06	4.91991848679051e-06	5.20233439148815e-06	0	8.1588561936325e-06	1.00480699667208e-05	1.22360188189969e-05	1.48755151809281e-05	1.32673252314201e-05	4.32934168030409e-06	1.94309866869983e-05	6.95572334305975e-06	1.3157405916808e-05	2.41150879173585e-05	4.75474999524525e-06	4.81162951607517e-06	0	8.15460404413997e-06	7.96633427136919e-06	7.52300157732266e-06	0	0
k__Bacteria|p__Actinomycetota|c__Actinomycetes|o__Micrococcales|f__Micrococcaceae|g__Pseudarthrobacter|s__Pseudarthrobacter_sulfonivorans	1.76025347650062e-05	1.43845291512073e-05	6.98536565894451e-06	0	0	0	5.22419638799062e-06	3.17988524911393e-05	5.36039875240548e-06	1.34968134866909e-05	2.99542788779672e-05	1.95094669688466e-05	1.42673414439772e-05	0	6.99163800095086e-06	6.88788588150672e-06	0	1.24479579603734e-05	1.22382842904488e-05	0	5.2440080652844e-06	5.57831819284804e-06	1.89533217591715e-05	1.81832350572772e-05	1.1103420963999e-05	0	4.64379032357931e-06	6.25205983042627e-06	0	1.44348885482255e-05	0	5.43640269609331e-06	5.9747507035269e-06	1.67177812829393e-05	1.36023103000879e-05	1.80502157000776e-05
k__Bacteria|p__Actinomycetota|c__Actinomycetes|o__Micrococcales|f__Micrococcaceae|g__Rothia|s__Rothia_amarae	0	0	0	0	0	0	0	0	5.51355300247421e-05	0	0	0	0	0	0	6.19909729335604e-05	0.000124856025395716	0	0	0	0	0	0	0	6.10688153019945e-05	0	0	0	0	0	0	0	0	0	7.11505461850751e-05	0
k__Bacteria|p__Actinomycetota|c__Actinomycetes|o__Micrococcales|f__Micrococcaceae|g__Sinomonas|s__Sinomonas_atrocyanea	0.00042453172080309	0.000323172421597124	0.000253468982481701	0.00148366184900167	0.0015402731749005	0.00219337007696881	0.000844827187315054	0.000880054728403423	0.00064171630778797	0.000420088319773254	0.00047019140784203	0.000406447228517638	0.00025375485853931	0.000285708673579626	0.000298642823183473	0.000256819745010465	0.000305897262219503	0.000176186481900669	0.000485451943521134	0.000292398836031575	0.000174800268842813	0.000762370153022565	0.00123670424478594	0.00125291148228	0.000497803373219289	0.0003521334942424	0.000366859435562765	0.00398166896057719	0.00251431179748569	0.00437088425240269	0.000460412253954355	0.00028722327577693	0.000382384045025721	4.59738985280829e-05	0.00053886075419579	0.000146980327843489
k__Bacteria|p__Actinomycetota|c__Actinomycetes|o__Micrococcales|f__Micrococcaceae|g__Sinomonas|s__Sinomonas_sp._R1AF57	1.55316483220643e-05	2.49331838620926e-05	4.98954689924608e-06	4.13010793083975e-05	7.09803306405762e-05	0.000322979769575627	7.46313769712945e-06	4.0393136948204e-05	2.83335362627147e-05	0.000124001973908972	0.000121632526352958	0.000176669061995667	3.66874494273701e-05	8.39269228640152e-05	1.99761085741453e-05	4.62472337758308e-05	0.000134220227300394	4.78767613860514e-05	0.000181126607498642	0.000157754698477516	0.00010750216533833	0.00023800824289485	0.00033263079687346	0.000365396437817665	5.27412495789953e-05	5.39068559087131e-05	6.42390994761804e-05	0.00187472479772354	0.00136746609863253	0.00320550758360928	0.000195264125560999	0.000127755463358193	0.00011252447158309	9.44554642486068e-05	0.00014020842924706	0.000211445383915195
k__Bacteria|p__Actinomycetota|c__Actinomycetes|o__Micrococcales|f__Micrococcaceae|g__Zhihengliuella|s__Zhihengliuella_sp._ISTPL4	0	0	0	0	0	0	0	0	0	0	0	0	8.45849528464365e-05	0	0	0	0	0	7.1797934503966e-05	0	0	0	0	0	0	0	0	0	0	0	0	0	0	0	0	0
k__Bacteria|p__Actinomycetota|c__Actinomycetes|o__Micrococcales|f__Ornithinimicrobiaceae|g__Ornithinimicrobium|s__Ornithinimicrobium_avium	0	4.79484305040243e-06	0	0	0	1.2854916202015e-05	0	0	0	0	0	5.41929638023518e-06	0	0	0	5.90390218414861e-06	0	0	4.07942809681625e-06	0	0	0	0	4.32934168030409e-06	4.62642540166625e-06	4.34732708941235e-06	0	0	0	4.81162951607517e-06	0	0	6.97054248744804e-06	0	0	0
k__Bacteria|p__Actinomycetota|c__Actinomycetes|o__Micrococcales|f__Ornithinimicrobiaceae|g__Ornithinimicrobium|s__Ornithinimicrobium_ciconiae	0	0	0	0	0	0	0	0	5.36039875240548e-06	2.53065252875454e-06	2.72311626163338e-06	0	0	0	0	0	0	0	0	0	0	0	0	0	0	0	2.32189516178965e-06	0	6.65664999334335e-06	0	0	4.53033558007776e-06	0	0	0	0
k__Bacteria|p__Actinomycetota|c__Actinomycetes|o__Micrococcales|f__Ornithinimicrobiaceae|g__Ornithinimicrobium|s__Ornithinimicrobium_flavum	1.44962051005933e-05	2.78100896923341e-05	3.79205564342702e-05	0	2.76823289498247e-05	2.97269937171597e-05	0	2.83611387083134e-05	0	1.77145677012818e-05	1.90618138314337e-05	4.33543710418814e-05	9.17186235684251e-06	4.91061782714982e-05	0	0	2.70521388357384e-05	0	8.1588561936325e-06	8.03845597337663e-06	0	1.11566363856961e-05	2.74823165507987e-05	2.51101817457637e-05	7.40228064266601e-06	9.56411959670716e-06	1.93491263482471e-05	8.03836263911949e-06	8.55854999144145e-06	1.82841921610857e-05	0	0	0	0	1.04633156154522e-05	0
k__Bacteria|p__Actinomycetota|c__Actinomycetes|o__Micrococcales|f__Ornithinimicrobiaceae|g__Ornithinimicrobium|s__Ornithinimicrobium_pratense	0	0	0	0	0	3.21372905050375e-06	9.70207900626829e-06	0	0	0	0	5.41929638023518e-06	0	0	0	0	0	0	4.07942809681625e-06	0	0	0	0	4.32934168030409e-06	0	3.47786167152988e-06	0	0	0	0	0	0	0	0	0	0
k__Bacteria|p__Actinomycetota|c__Actinomycetes|o__Micrococcales|f__Ornithinimicrobiaceae|g__Ornithinimicrobium|s__Ornithinimicrobium_sp._HY006	0	0	0	8.7367667767764e-06	4.96862314484033e-06	5.62402583838157e-06	8.2094514668424e-06	7.73485601135821e-06	0	0	0	0	7.13367072198862e-06	0	8.98924885836539e-06	0	0	6.70274659404719e-06	1.38700555291753e-05	6.02884198003248e-06	0	0	6.63366261571003e-06	0	6.47699556233275e-06	6.08625792517728e-06	4.64379032357931e-06	0	0	0	0	0	0	0	0	0
k__Bacteria|p__Actinomycetota|c__Actinomycetes|o__Micrococcales|f__Ornithinimicrobiaceae|g__Serinicoccus|s__Serinicoccus_chungangensis	0	8.63071749072438e-06	9.97909379849216e-06	0	2.27137058049844e-05	0	0	0	0	9.27905927209998e-06	0	0	9.17186235684251e-06	0	0	0	0	7.66028182176822e-06	8.1588561936325e-06	2.11009469301137e-05	0	8.36747728927206e-06	8.52899479162718e-06	0	8.32756572299926e-06	0	0	8.03836263911949e-06	0	0	0	0	0	8.35889064146963e-06	9.416984053907e-06	1.54716134572094e-05
k__Bacteria|p__Actinomycetota|c__Actinomycetes|o__Micrococcales|f__Ornithinimicrobiaceae|g__Serinicoccus|s__Serinicoccus_hydrothermalis	0	0	0	0	0	0	0	0	3.29281637647765e-05	8.4355084291818e-06	0	9.75473348442332e-06	0	0	0	0	0	6.70274659404719e-06	0	0	9.61401478635474e-06	0	0	6.92694668848655e-06	6.47699556233275e-06	0	0	0	8.55854999144145e-06	0	8.22164739204206e-06	0	0	8.35889064146963e-06	8.37065249236178e-06	0
k__Bacteria|p__Actinomycetota|c__Actinomycetes|o__Micrococcales|f__Ornithinimicrobiaceae|g__Serinicoccus|s__Serinicoccus_marinus	0	0	0	0	0	0	0	0	0	0	0	0	0	0	0	7.87186957886482e-06	0	6.70274659404719e-06	0	0	0	0	8.52899479162718e-06	0	0	0	0	0	0	0	0	0	0	0	0	0
k__Bacteria|p__Actinomycetota|c__Actinomycetes|o__Micrococcales|f__Ornithinimicrobiaceae|g__Serinicoccus|s__Serinicoccus_profundi	1.55316483220643e-05	0	0	0	0	0	1.26873340851201e-05	0	0	0	1.27078758876224e-05	0	1.42673414439772e-05	1.16069148641723e-05	0	0	1.24856025395716e-05	0	0	0	0	0	3.88543096063016e-05	1.12562883687906e-05	0	2.60839625364741e-05	0	0	0	2.50204734835909e-05	0	0	1.49368767588172e-05	0	0	0
k__Bacteria|p__Actinomycetota|c__Actinomycetes|o__Micrococcales|f__Promicromonosporaceae|g__Cellulosimicrobium|s__Cellulosimicrobium_cellulans	0.000447311471675451	0.000419069282605172	0.0006366661843438	0.0005218232520311	0.000348513423445229	0.000700592933009818	0.000741835887094668	0.000544018206132194	0.00049239091397096	0.000582050081613544	0.000735241390641012	0.000393440917205074	0.000475917746738384	0.000364278558814023	0.000498403908924926	0.000454600468179443	0.000387053678726718	0.000378226414949806	0.000272505796867326	0.000131629716564042	9.61401478635474e-05	0.000185014220062793	0.00069842990682547	0.000278809604211584	0.000280361379340975	0.00129376454180911	0.000461283172142211	0.000227753608108386	0.000223473249776527	0.000116441434289019	0.000252815657305293	0.000278162604616774	0.000362468209347298	0.000240736050474325	0.000252165906332399	0.000122483606536241
k__Bacteria|p__Actinomycetota|c__Actinomycetes|o__Micrococcales|f__Promicromonosporaceae|g__Cellulosimicrobium|s__Cellulosimicrobium_protaetiae	6.62683661741408e-05	5.84970852149097e-05	5.78787440312545e-05	3.73298216825901e-05	5.11058380612149e-05	8.43603875757235e-05	5.82124740376097e-05	6.70354187651045e-05	9.03610075405495e-05	8.18244317630634e-05	0.000130709580558402	8.67087420837628e-06	2.95537787053814e-05	4.64276594566892e-05	7.39116017243377e-05	2.65675598286688e-05	6.13875458195601e-05	4.59616909306093e-05	4.07942809681625e-05	2.11009469301137e-05	1.22360188189969e-05	1.20863560845041e-05	2.55869843748815e-05	2.42443134097029e-05	5.1815964498662e-05	2.52144971185916e-05	4.0246182804354e-05	6.52000525173026e-05	1.23623499876376e-05	4.81162951607517e-05	2.46649421761262e-05	2.71820134804666e-05	3.48527124372402e-05	3.00920063092907e-05	3.66216046540828e-05	2.83646246715505e-05
k__Bacteria|p__Actinomycetota|c__Actinomycetes|o__Micrococcales|f__Promicromonosporaceae|g__Cellulosimicrobium|s__Cellulosimicrobium_sp._72_3	0.00014185572134152	8.15123318568413e-05	3.6922647054421e-05	0	0	0	3.28378058673696e-05	0	0	3.88033387742363e-05	0	0	4.07638326970778e-05	3.83921030122623e-05	0	0	0	6.41548602573089e-05	0	0	0	0	0	0	0	0	2.94106720493356e-05	0	0	0	0	0	0	0	0	0
k__Bacteria|p__Actinomycetota|c__Actinomycetes|o__Micrococcales|f__Promicromonosporaceae|g__Cellulosimicrobium|s__Cellulosimicrobium_sp._JZ28	0	2.30152466419317e-05	2.09560969768335e-05	1.90620366038758e-05	0	1.92823743030225e-05	0.000130604909699765	6.35977049822786e-05	5.89643862764603e-05	2.19323219158727e-05	2.08772246725226e-05	0	0	2.1428150518472e-05	0	0	0	1.81931693266995e-05	0	0	0	0	0	1.81832350572772e-05	1.94309866869983e-05	0	1.62532661325276e-05	0	1.9018999980981e-05	2.6945125290021e-05	0	0	0	1.92254484753801e-05	2.19729627924497e-05	0
k__Bacteria|p__Actinomycetota|c__Actinomycetes|o__Micrococcales|f__Promicromonosporaceae|g__Cellulosimicrobium|s__Cellulosimicrobium_sp._TH_20	0	0	3.59247376745718e-05	0	0	0	3.20914920976567e-05	0	0	0	7.26164336435568e-05	0	0	0	7.29127962956304e-05	0	0	0	0	3.71778588768669e-05	0	0	0	0	0	0	0	0	6.65664999334335e-05	0	0	0	0	0	3.87142677771732e-05	0
k__Bacteria|p__Actinomycetota|c__Actinomycetes|o__Micrococcales|f__Promicromonosporaceae|g__Isoptericola|s__Isoptericola_dokdonensis	0	0	0	2.62103003303292e-05	1.4905869434521e-05	1.60686452525188e-05	0	0	8.42348375378004e-06	9.27905927209998e-06	0	0	0	0	0	9.83983697358102e-06	0	0	0	0	0	0	0	0	8.32756572299926e-06	0	1.3157405916808e-05	0	0	8.66093312893531e-06	0	9.06067116015552e-06	0	1.75536703470862e-05	0	0
k__Bacteria|p__Actinomycetota|c__Actinomycetes|o__Micrococcales|f__Promicromonosporaceae|g__Isoptericola|s__Isoptericola_variabilis	0	0	1.19749125581906e-05	0	0	0	2.08967855519625e-05	0	1.0720797504811e-05	0	0	0	0	0	0	0	0	0	0	2.41153679201299e-05	0	0	1.13719930555029e-05	1.12562883687906e-05	0	0	8.51361559322873e-06	2.0542482299972e-05	0	0	0	0	0	0	1.25559787385427e-05	0
k__Bacteria|p__Actinomycetota|c__Actinomycetes|o__Micrococcales|f__Promicromonosporaceae|g__Xylanimonas|s__Xylanimonas_allomyrinae	0	0	0	0	0	0	0	6.87542756565174e-06	0	0	0	0	0	0	0	0	0	0	5.71119933554275e-06	9.04326297004871e-06	0	0	0	0	0	0	0	0	0	0	0	0	0	0	0	1.03144089714729e-05
k__Bacteria|p__Actinomycetota|c__Actinomycetes|o__Micrococcales|f__Promicromonosporaceae|g__Xylanimonas|s__Xylanimonas_cellulosilytica	0	7.67174888064389e-06	1.3970731317889e-05	6.35401220129193e-06	5.6784264512461e-06	0	1.79115304731107e-05	0	0	0	0	0	7.13367072198862e-06	6.24987723455432e-06	0	0	6.24280126978578e-06	0	5.71119933554275e-06	0	0	5.57831819284804e-06	0	0	0	0	0	5.35890842607966e-06	6.65664999334335e-06	0	1.43878829360736e-05	0	6.97054248744804e-06	1.25383359622044e-05	0	1.03144089714729e-05
k__Bacteria|p__Actinomycetota|c__Actinomycetes|o__Micrococcales|f__Promicromonosporaceae|g__Xylanimonas|s__Xylanimonas_protaetiae	0	1.05486547108853e-05	0	0	0	0	0	0	9.18925500412368e-06	0	9.98475962598906e-06	0	0	0	0	0	1.24856025395716e-05	0	0	0	0	0	9.47666087958576e-06	1.03904200327298e-05	0	0	0	0	0	0	0	0	0	9.19477970561659e-06	0	0
k__Bacteria|p__Actinomycetota|c__Actinomycetes|o__Micrococcales|f__Ruaniaceae|g__Occultella|s__Occultella_kanbiaonis	0	0	2.99372813954765e-06	0	0	0	0	0	0	0	0	0	0	0	0	1.9679673947162e-06	5.20233439148815e-06	1.91507045544206e-06	4.07942809681625e-06	0	0	1.85943939761601e-06	0	5.19521001636491e-06	0	4.34732708941235e-06	0	0	0	0	0	5.43640269609331e-06	2.98737535176345e-06	2.50766719244089e-06	0	0
k__Bacteria|p__Actinomycetota|c__Actinomycetes|o__Micrococcales|f__Ruaniaceae|g__Ruania|s__Ruania_alkalisoli	0	0	1.99581875969843e-06	1.58850305032298e-06	0	0	1.49262753942589e-06	0	0	0	0	0	0	0	0	1.9679673947162e-06	0	0	1.6317712387265e-06	0	0	0	0	0	0	1.73893083576494e-06	1.54793010785977e-06	0	0	1.92465180643007e-06	0	1.8121342320311e-06	0	0	0	0
k__Bacteria|p__Actinomycetota|c__Actinomycetes|o__Micrococcales|f__Ruaniaceae|g__Ruania|s__Ruania_halotolerans	0	0	0	0	0	1.60686452525188e-06	0	1.71885689141293e-06	0	1.68710168583636e-06	0	0	2.03819163485389e-06	0	0	0	0	0	0	0	0	0	0	0	0	1.73893083576494e-06	0	0	0	0	0	0	0	0	0	0
k__Bacteria|p__Actinomycetota|c__Actinomycetes|o__Micrococcales|f__Ruaniaceae|g__Ruania|s__Ruania_suaedae	4.1417728858838e-06	8.63071749072438e-06	0	0	0	0	2.98525507885178e-06	0	3.06308500137456e-06	7.59195758626362e-06	3.63082168217784e-06	0	0	3.57135841974533e-06	0	0	0	6.70274659404719e-06	0	8.03845597337663e-06	0	0	0	0	0	0	3.09586021571954e-06	3.57260561738644e-06	7.6075999923924e-06	3.84930361286014e-06	0	3.62426846406221e-06	0	0	0	0
k__Bacteria|p__Actinomycetota|c__Actinomycetes|o__Micrococcales|f__Sanguibacteraceae|g__Sanguibacter|s__Sanguibacter_keddieii	0	0	0	0	0	0	5.22419638799062e-06	0	1.14865687551546e-05	1.34968134866909e-05	0	0	0	0	0	5.90390218414861e-06	0	0	0	0	0	0	0	6.06107835242573e-06	0	5.21679250729481e-06	0	0	0	0	0	0	0	0	0	0
k__Bacteria|p__Actinomycetota|c__Actinomycetes|o__Micrococcales|f__Sanguibacteraceae|g__Sanguibacter|s__Sanguibacter_sp._HDW7	0	0	0	0	0	0	0	0	0	0	0	0	0	0	0	7.87186957886482e-06	0	3.83014091088411e-06	3.263542477453e-06	0	0	0	0	0	3.701140321333e-06	0	0	0	0	0	0	0	0	0	0	0
k__Bacteria|p__Actinomycetota|c__Actinomycetes|o__Micromonosporales|f__Micromonosporaceae|g__Actinocatenispora|s__Actinocatenispora_sera	0	7.67174888064389e-06	3.39289189148733e-05	0	1.27764595153037e-05	8.03432262625938e-06	1.79115304731107e-05	4.29714222853234e-06	5.36039875240548e-06	0	4.5385271027223e-06	4.33543710418814e-06	6.11457490456168e-06	8.92839604936332e-06	7.99044342965813e-06	1.37757717630134e-05	1.24856025395716e-05	7.66028182176822e-06	5.71119933554275e-06	4.01922798668832e-06	0	3.71887879523203e-06	1.23196591434615e-05	0.000167978457195799	4.62642540166625e-06	1.82587737755319e-05	1.23834408628782e-05	1.25041196608525e-05	1.23623499876376e-05	7.69860722572028e-06	4.11082369602103e-06	3.62426846406221e-06	4.97895891960575e-06	6.6871125131757e-06	4.18532624618089e-06	1.1603710092907e-05
k__Bacteria|p__Actinomycetota|c__Actinomycetes|o__Micromonosporales|f__Micromonosporaceae|g__Actinocatenispora|s__Actinocatenispora_thailandica	5.17721610735475e-06	0	3.99163751939686e-06	0	0	3.21372905050375e-06	2.23894130913884e-06	0	0	0	0	7.58701493232925e-06	0	8.03555644442698e-06	0	1.18078043682972e-05	3.12140063489289e-06	0	4.8953137161795e-06	1.00480699667208e-05	4.37000672107034e-06	2.78915909642402e-06	0	2.33784450736421e-05	3.701140321333e-06	3.47786167152988e-06	2.32189516178965e-06	7.14521123477289e-06	6.65664999334335e-06	0	7.1939414680368e-06	2.71820134804666e-06	0	2.50766719244089e-06	6.27798936927133e-06	0
k__Bacteria|p__Actinomycetota|c__Actinomycetes|o__Micromonosporales|f__Micromonosporaceae|g__Actinoplanes|s__Actinoplanes_derwentensis	0	0	2.59456438760796e-05	3.97125762580746e-06	1.06470495960864e-05	8.83775488888532e-06	3.88083160250732e-05	1.63291404684229e-05	4.59462750206184e-06	4.2177542145909e-06	3.54005114012339e-05	8.67087420837628e-06	5.09547908713473e-06	0	1.19856651444872e-05	1.47597554603715e-05	2.39307382008455e-05	4.50041557028883e-05	8.1588561936325e-06	4.01922798668832e-06	1.57320241958532e-05	0	0	6.06107835242573e-06	0	9.56411959670716e-06	7.73965053929885e-06	1.33972710651992e-05	4.75474999524525e-06	1.25102367417955e-05	7.1939414680368e-06	1.35910067402333e-05	3.9831671356846e-06	5.85122344902874e-06	6.27798936927133e-06	1.67609145786435e-05
k__Bacteria|p__Actinomycetota|c__Actinomycetes|o__Micromonosporales|f__Micromonosporaceae|g__Actinoplanes|s__Actinoplanes_friuliensis	1.76025347650062e-05	1.34255605411268e-05	5.9874562790953e-06	7.94251525161491e-06	2.62627223370132e-05	4.01716131312969e-06	2.16430993216754e-05	1.63291404684229e-05	1.45496537565292e-05	9.27905927209998e-06	2.72311626163338e-05	1.73417484167526e-05	3.05728745228084e-06	5.35703762961799e-06	3.99522171482906e-06	6.88788588150672e-06	2.28902713225479e-05	0	8.1588561936325e-06	4.01922798668832e-06	3.14640483917064e-05	1.20863560845041e-05	1.32673252314201e-05	1.12562883687906e-05	4.62642540166625e-06	9.56411959670716e-06	1.16094758089483e-05	1.25041196608525e-05	1.996994998003e-05	5.77395541929021e-06	8.22164739204206e-06	0	3.9831671356846e-06	0	1.8833968107814e-05	7.73580672860469e-06
k__Bacteria|p__Actinomycetota|c__Actinomycetes|o__Micromonosporales|f__Micromonosporaceae|g__Actinoplanes|s__Actinoplanes_ianthinogenes	4.2453172080309e-05	5.17843049443463e-05	2.39498251163812e-05	2.85930549058137e-05	6.31724942701128e-05	8.27535230504716e-05	2.01504717822495e-05	0	3.52254775158074e-05	5.1456601418009e-05	4.44775656066785e-05	6.93669936670102e-05	7.13367072198862e-06	6.24987723455432e-05	1.29844705731945e-05	2.75515435260269e-05	3.01735394706313e-05	2.87260568316308e-05	2.77401110583505e-05	1.60769119467533e-05	3.75820578012049e-05	0	2.65346504628401e-05	2.25125767375813e-05	1.57298463656653e-05	1.73893083576494e-05	1.39313709707379e-05	0	1.71170999828829e-05	0	3.69974132641893e-05	2.53698792484354e-05	1.39410849748961e-05	0	6.90578830619847e-05	0
k__Bacteria|p__Actinomycetota|c__Actinomycetes|o__Micromonosporales|f__Micromonosporaceae|g__Actinoplanes|s__Actinoplanes_missouriensis	1.55316483220643e-05	0	3.59247376745718e-05	2.14447911793603e-05	9.2274429832749e-06	0	3.05988645582308e-05	1.46102835770099e-05	1.30181112558419e-05	2.53065252875454e-05	0	0	0.000216048313294513	1.51782732839176e-05	0	4.13273152890403e-05	0	0	0	0	0	1.67349545785441e-05	1.99009878471301e-05	0	0	1.3041981268237e-05	0	0	0	1.63595403546556e-05	0	0	0	0	3.45289415309923e-05	0
k__Bacteria|p__Actinomycetota|c__Actinomycetes|o__Micromonosporales|f__Micromonosporaceae|g__Actinoplanes|s__Actinoplanes_sp._L3_i22	4.65949449661928e-05	1.43845291512073e-05	2.7941462635778e-05	2.54160488051677e-05	3.76195752395054e-05	6.74883100605788e-05	1.19410203154071e-05	0	2.22073662599656e-05	0	5.44623252326676e-05	0	0	2.4106669333281e-05	6.3923547437265e-05	5.21511359599794e-05	3.32949401055242e-05	0	2.52924542002608e-05	3.01442099001624e-05	0	2.97510303618562e-05	0	1.29880250409123e-05	1.8505701606665e-05	1.04335850145896e-05	2.47668817257563e-05	1.33972710651992e-05	2.09208999790791e-05	2.6945125290021e-05	1.74710007080894e-05	1.54031409722644e-05	1.89200438945018e-05	0	0	0
k__Bacteria|p__Actinomycetota|c__Actinomycetes|o__Micromonosporales|f__Micromonosporaceae|g__Actinoplanes|s__Actinoplanes_sp._N902_109	0	0	8.98118441864294e-06	0	5.6784264512461e-06	6.4274581010075e-06	7.46313769712945e-06	0	0	0	4.35698601861341e-05	0	1.32482456265503e-05	8.03555644442698e-06	0	0	1.04046687829763e-05	0	0	0	0	0	9.47666087958576e-06	1.64514983851556e-05	6.47699556233275e-06	0	5.41775537750919e-06	2.50082393217051e-05	2.28227999771772e-05	8.66093312893531e-06	1.54155888600789e-05	9.96673827617107e-06	7.96633427136919e-06	0	0	1.1603710092907e-05
k__Bacteria|p__Actinomycetota|c__Actinomycetes|o__Micromonosporales|f__Micromonosporaceae|g__Actinoplanes|s__Actinoplanes_sp._NBRC_14428	0.00016360002899241	9.87737668382901e-05	7.58411128685404e-05	0.000132640004701969	8.30469868494741e-05	0.000180772259090836	0.000176130049652255	0.000120319982398905	8.11717525364258e-05	7.17018216480453e-05	0.000120724820932413	0.000111637505432845	3.56683536099431e-05	5.62488951109889e-05	4.99402714353633e-05	5.21511359599794e-05	6.13875458195601e-05	7.37302125345191e-05	0.000148491182724112	6.12932267969968e-05	5.59360860297003e-05	3.34699091570882e-05	3.50636452544673e-05	7.79281502454737e-05	5.5517104819995e-05	6.26015100875378e-05	8.0492365608708e-05	6.96658095390356e-05	5.99098499400901e-05	3.17567548060961e-05	1.64432947840841e-05	1.17788725082022e-05	2.58905863819499e-05	5.93481235544344e-05	0	6.83329594360081e-05
k__Bacteria|p__Actinomycetota|c__Actinomycetes|o__Micromonosporales|f__Micromonosporaceae|g__Actinoplanes|s__Actinoplanes_sp._OR16	0	0	4.39080127133655e-05	0	0	9.64118715151126e-06	0	2.40639964797811e-05	2.22073662599656e-05	1.09661609579363e-05	9.0770542054446e-06	0	0	1.24997544691086e-05	0	0	0	1.81931693266995e-05	0	0	1.13620174747829e-05	0	0	0	9.25285080333251e-06	0	3.40544623729149e-05	0	0	0	0	0	8.96212605529034e-06	2.84202281809967e-05	0	0
k__Bacteria|p__Actinomycetota|c__Actinomycetes|o__Micromonosporales|f__Micromonosporaceae|g__Actinoplanes|s__Actinoplanes_teichomyceticus	2.174430765089e-05	2.58921524721731e-05	0	3.01815579561367e-05	2.6972525643419e-05	3.45475872929153e-05	2.08967855519625e-05	8.42239876792338e-05	3.75227912668384e-05	5.39872539467635e-05	1.54309921492558e-05	0	9.17186235684251e-06	2.1428150518472e-05	5.9928325722436e-05	2.8535527223385e-05	3.12140063489289e-05	2.87260568316308e-05	2.9371882297077e-05	1.70817189434253e-05	1.92280295727095e-05	2.41727121690082e-05	2.74823165507987e-05	0	3.3310262891997e-05	7.47740259378923e-05	1.39313709707379e-05	2.67945421303983e-05	3.51851499648148e-05	2.30958216771608e-05	5.44684139722787e-05	2.6275946364451e-05	1.59326685427384e-05	0	0	3.22325280358529e-05
k__Bacteria|p__Actinomycetota|c__Actinomycetes|o__Micromonosporales|f__Micromonosporaceae|g__Catellatospora|s__Catellatospora_sp._IY07_71	0.00438924381581536	0.00552461816267368	0.00508833992785115	0.00488305837669285	0.00528022679635246	0.00541272315331094	0.00581527689360327	0.00557425289885215	0.00512760429230101	0.0054797062755965	0.00509495052551605	0.00529248484493767	0.00477446390464524	0.00424366664226238	0.00431983347915893	0.00424884160519228	0.00402556635213353	0.00535166438773282	0.0039962077636412	0.0032676323531776	0.00289731445606963	0.0038434612348723	0.0031936347164204	0.00371803863504516	0.00332639986379804	0.00345003877815764	0.00441547063266999	0.00302331750371328	0.00309058749690941	0.00314873035531959	0.00297931947369124	0.00222077050135412	0.00234807702648607	0.00246085740484866	0.00321328422550538	0.00382535642729502
k__Bacteria|p__Actinomycetota|c__Actinomycetes|o__Micromonosporales|f__Micromonosporaceae|g__Dactylosporangium|s__Dactylosporangium_sp._SC14051	1.03544322147095e-06	1.91793722016097e-06	1.99581875969843e-06	7.94251525161491e-07	0	0	7.46313769712945e-07	8.59428445706467e-07	0	8.4355084291818e-07	0	0	2.03819163485389e-06	8.92839604936332e-07	0	9.83983697358102e-07	2.08093375659526e-06	1.91507045544206e-06	8.1588561936325e-07	0	0	0	0	8.65868336060819e-07	0	0	7.73965053929885e-07	0	9.5094999904905e-07	0	0	0	0	8.35889064146963e-07	0	0
k__Bacteria|p__Actinomycetota|c__Actinomycetes|o__Micromonosporales|f__Micromonosporaceae|g__Dactylosporangium|s__Dactylosporangium_vinaceum	2.69215237582447e-05	4.50715246737829e-05	4.39080127133655e-05	4.28895823587205e-05	6.38822975765186e-05	0.000105249626403998	5.07493363404803e-05	7.99268454507015e-05	5.28382162737112e-05	7.17018216480453e-05	6.717020112029e-05	4.01027932137403e-05	4.58593117842126e-05	5.08918574813709e-05	5.89295202937287e-05	8.95425164595873e-05	7.90754827506199e-05	4.97918318414935e-05	4.16101665875258e-05	3.8182665873539e-05	4.98180766202018e-05	2.41727121690082e-05	3.7906643518343e-05	2.33784450736421e-05	3.97872584543298e-05	5.30373904908306e-05	0.000130026129060221	2.59013907260517e-05	4.75474999524525e-05	8.17977017732779e-05	5.54961198962839e-05	3.4430550408591e-05	4.38148384925306e-05	3.00920063092907e-05	3.55752730925376e-05	1.67609145786435e-05
k__Bacteria|p__Actinomycetota|c__Actinomycetes|o__Micromonosporales|f__Micromonosporaceae|g__Micromonospora|s__Micromonospora_aurantiaca	0.00771715832962299	0.00720281323031453	0.0068147231549903	0.00561138702526593	0.00652167277925614	0.00693121012967397	0.00590483454596882	0.00499499812644599	0.00414741709186115	0.00553200642785742	0.00601627152736868	0.00648581390786546	0.00384199123169959	0.0052418613205812	0.00596486602023979	0.00563429065107249	0.00522002232841921	0.00660124785990877	0.0071887681922096	0.00696029806594749	0.00619754353182195	0.00499073534320138	0.00567178153643207	0.00515884354625036	0.00463845410771059	0.00451513391506366	0.00558570579421198	0.00594838835294843	0.00460735274539265	0.004864557440752	0.00739537182914183	0.00289850870413375	0.00280514545530588	0.00335609459255006	0.00462687816515297	0.00474333882575611
k__Bacteria|p__Actinomycetota|c__Actinomycetes|o__Micromonosporales|f__Micromonosporaceae|g__Micromonospora|s__Micromonospora_auratinigra	6.2126593288257e-05	0.000233988340859639	0.000162659228915422	0.000100075692170348	0.000127054791846631	0.000264329214403934	0.000214938365677328	0.000134070837530209	9.34240925419241e-05	0.0001020696519931	8.26011932695459e-05	6.39476972867751e-05	9.27377193858521e-05	0.000120533346666405	0.000106872180871677	0.000107254223012033	0.000126936959152311	8.42631000394505e-05	0.000203155519221449	0.000141677786530763	0.00017829627421967	8.55342122903366e-05	0.000133620918402159	0.000119489830376393	0.000118436490282656	0.000171284687322846	0.000140087674761309	0.000116109682565059	0.000104604499895395	0.000193427506546222	0.00016032212414482	0.000125037262010146	0.000202145732135993	0.000103650243954223	0.000200895659816683	7.34901639217446e-05
k__Bacteria|p__Actinomycetota|c__Actinomycetes|o__Micromonosporales|f__Micromonosporaceae|g__Micromonospora|s__Micromonospora_carbonacea	0.000846992555163238	0.000766215919454308	0.00110568359287293	0.000667171281135653	0.00091280705203781	0.00106133401892886	0.000749299024791797	0.000583551914634691	0.000722122289074052	0.00069508589456458	0.000558238833634843	0.000669825032597068	0.000571712753576517	0.000519632650072945	0.000556334623789947	0.000699612408821611	0.000627401527613471	0.000799541915147058	0.00117324352064435	0.000696331248693751	0.000475456731252453	0.000959470729169863	0.00108697300288849	0.00113688512524785	0.000506130938942288	0.000615581515860788	0.000908634973313685	0.000628778588660014	0.000681831149318169	0.000709234190669481	0.00063923308473127	0.000453939625123791	0.000608428779975822	0.000612706684019724	0.000669652199388942	0.000832888524446439
k__Bacteria|p__Actinomycetota|c__Actinomycetes|o__Micromonosporales|f__Micromonosporaceae|g__Micromonospora|s__Micromonospora_chalcea	0.000354121581743065	9.97327354483706e-05	0	0	0	0.000250670865939293	8.50797697472758e-05	9.53965574734179e-05	0	0.00028258953237759	0	0.00023411360362616	0	0	0.000198762280312746	0.000302082995088937	0.000300694927828015	0.000264279722851004	0.000267610483151146	0.000107514348643912	9.96361532404037e-05	0.000185014220062793	0	9.00503069503251e-05	9.71549334349913e-05	0	0.000218258145208228	0.000270624875517023	0	0.000307944289028811	0	0.000226516779003888	0	0	0.000111957477085339	0.000297828559051281
k__Bacteria|p__Actinomycetota|c__Actinomycetes|o__Micromonosporales|f__Micromonosporaceae|g__Micromonospora|s__Micromonospora_chersina	0.00232974724830964	0.00367764461965866	0.00243889052435148	0.00199277707663018	0.00274977800901592	0.00236851831022127	0.00241432504502138	0.00245023049870914	0.00202929381341065	0.00346446331186496	0.00181541084108892	0.00211677716611986	0.00203309615576676	0.00184371378419352	0.00207651648628241	0.0025504857435522	0.00170012287913833	0.00157323037914565	0.00455672118414375	0.00248388289577338	0.00344618730023607	0.0041577064930694	0.00429008438018847	0.00304352720125378	0.00291279743288907	0.00406735922485419	0.00407802186915656	0.00282682419475702	0.00282241959717758	0.00190348063655934	0.00335443213595316	0.00271095281111853	0.00120192068319283	0.00255865642535385	0.00283555853178755	0.00263919939557563
k__Bacteria|p__Actinomycetota|c__Actinomycetes|o__Micromonosporales|f__Micromonosporaceae|g__Micromonospora|s__Micromonospora_chokoriensis	2.48506373153028e-05	6.80867713157145e-05	7.18494753491435e-05	5.40091037109814e-05	0.000163254760473325	8.19500907878457e-05	4.1047257334212e-05	3.35177093825522e-05	4.21174187689002e-05	5.39872539467635e-05	4.72006818683119e-05	8.45410235316687e-05	3.7706545244797e-05	5.53560555060526e-05	8.48984614401176e-05	9.83983697358102e-05	7.69945489940246e-05	4.30890852474463e-05	9.38268462267738e-05	5.72739988103085e-05	6.11800940949847e-06	5.02048637356323e-05	6.82319583330174e-05	6.14766518603181e-05	7.21722362659936e-05	3.56480821331812e-05	9.4423736579446e-05	8.93151404346611e-05	7.03702999296297e-05	6.06265319025472e-05	4.93298843522524e-05	5.2551892728902e-05	3.08695453015556e-05	3.76150078866133e-05	7.42895408697108e-05	0.000127640811021977
k__Bacteria|p__Actinomycetota|c__Actinomycetes|o__Micromonosporales|f__Micromonosporaceae|g__Micromonospora|s__Micromonospora_coriariae	0.000142891164562991	8.91840807374852e-05	0.000160663410155724	0.000140582519953584	0.000117827348863356	0.000125335432969646	4.77640812616285e-05	0.000173604546032706	0.000143199223814261	0.000137498787395663	7.62472553257346e-05	9.53796162921391e-05	5.50311741410551e-05	6.87486495800975e-05	0.000136836343732895	0.000100366337130526	8.53182840204056e-05	8.13904943562874e-05	0.000159097695775834	0.000166797961447565	9.96361532404037e-05	0.000159911788194977	0.000152574240161331	0.000174039535548225	0.000106407784238324	0.000109552642653191	0.000140861639815239	9.6460351669434e-05	0.000155004849844995	9.52702644182884e-05	0.000129490946424662	9.96673827617107e-05	8.76296769850611e-05	3.17637844375846e-05	0.000143347423931695	6.96222605574422e-05
k__Bacteria|p__Actinomycetota|c__Actinomycetes|o__Micromonosporales|f__Micromonosporaceae|g__Micromonospora|s__Micromonospora_coxensis	0.00661337585553496	0.00798437264753013	0.00998707707353095	0.00613321027729704	0.00678926862577111	0.00671026625745183	0.00570332982814633	0.00512735010708478	0.00526850620236424	0.00682601342089391	0.00853787718564119	0.00777127100925724	0.00447281154268687	0.00657219233193634	0.00510489454612284	0.00640081395131445	0.00440013442832068	0.00524250537177263	0.0111221527631598	0.00663474059902574	0.00777424195678413	0.00817316587222118	0.0106167031833999	0.0100484020399858	0.00671849496829973	0.00722004083009602	0.00912427402077941	0.00712109614685553	0.0161585423838415	0.00709715353621088	0.00993175004958681	0.00503410889658241	0.00529163753975699	0.00559376961727147	0.00792805424182815	0.0082992313186714
k__Bacteria|p__Actinomycetota|c__Actinomycetes|o__Micromonosporales|f__Micromonosporaceae|g__Micromonospora|s__Micromonospora_craniellae	0.000170848131542707	7.67174888064389e-05	0.000104780484884168	5.95688643871118e-05	7.31097405597935e-05	0.000121318271656517	6.04514153467486e-05	0.00011430398327896	3.98201050178693e-05	4.13339913029908e-05	6.26316740175677e-05	7.58701493232925e-05	6.82794197676054e-05	7.67842060245245e-05	9.3887710298483e-05	0.000168261212248235	6.55494133327507e-05	0.000147460425069038	6.8534392026513e-05	7.93797527370943e-05	6.90461061929113e-05	5.85723410249044e-05	6.2545961805266e-05	8.65868336060819e-05	3.42355479723303e-05	0.000131289278100253	0.000108355107550184	0.000200959065977987	0.000115064949884935	0.000105855849353654	9.5576650932489e-05	3.89608859886687e-05	3.18653370854768e-05	9.19477970561659e-05	0.000121374461139246	0.000166319844665001
k__Bacteria|p__Actinomycetota|c__Actinomycetes|o__Micromonosporales|f__Micromonosporaceae|g__Micromonospora|s__Micromonospora_echinaurantiaca	0.00224277001770608	0.00273497847594955	0.00264845149411982	0.00221119624604959	0.00302660129851417	0.00336477431587743	0.00269046113981517	0.00241155621865235	0.00250560353112439	0.00299376194151662	0.0023600340934156	0.0028321242883109	0.00191793832839751	0.00251691484631552	0.00213344839571872	0.00228677811266023	0.00197896800252209	0.00547039875597023	0.00376204859088395	0.00377807430748702	0.00252061987671337	0.00466068485012454	0.00456111688134462	0.00467222554138418	0.00401943838896764	0.0042751614597281	0.00574282070015975	0.00329304922782595	0.00336351014663649	0.00311023731919099	0.00389192233420791	0.00228872553505528	0.00231023693869707	0.0024224065078979	0.00320072824676684	0.00436686289829735
[truncated: 2,741 more rows]
