# Supplementary material for: Poncirus trifoliata vs. Citrus junos rootstocks: reshaping lemon rhizosphere microecology through microbial and metabolic reprogramming
Source: Front Microbiol. 2025 Sep 24;16:1650631. doi: 10.3389/fmicb.2025.1650631 (PMC12505669; doi:10.3389/fmicb.2025.1650631)
Supplement: SUPPLEMENTARY Table 6 — Dataset characterizing discriminatory biomarkers from OPLS-DA analysis of untargeted metabolomic profiling. [file Table_6.xls]

Subject	PTL1	PTL2	PTL3	PTLA1	PTLA2	PTLA3	PTLB1	PTLB2	PTLB3	PTLC1	PTLC2	PTLC3	PTLD1	PTLD2	PTLD3	PTLE1	PTLE2	PTLE3	CJL1	CJL2	CJL3	CJLA1	CJLA2	CJLA3	CJLB1	CJLB2	CJLB3	CJLC1	CJLC2	CJLC3	CJLD1	CJLD2	CJLD3	CJLE1	CJLE2	CJLE3
X2zm_18	PTL18	PTL18	PTL18	PTL18	PTL18	PTL18	PTL18	PTL18	PTL18	PTL18	PTL18	PTL18	PTL18	PTL18	PTL18	PTL18	PTL18	PTL18	CJL18	CJL18	CJL18	CJL18	CJL18	CJL18	CJL18	CJL18	CJL18	CJL18	CJL18	CJL18	CJL18	CJL18	CJL18	CJL18	CJL18	CJL18
2-Oxocarboxylic acid metabolism	26.978256097561	26.5603414634146	26.9401341463415	28.1463048780488	29.1581219512195	29.1088170731707	28.870243902439	29.3811951219512	29.8554634146341	30.3546951219512	29.2962317073171	31.3297926829268	28.9980487804878	30.7041463414634	30.9753292682927	27.9614634146341	29.1054756097561	29.787012195122	26.8836951219512	24.022243902439	22.9366951219512	26.4396341463415	26.4571951219512	26.4119024390244	27.0756707317073	28.2574390243903	29.1004390243902	26.3516219512195	25.6169390243902	25.2273292682927	27.0445365853658	23.8318414634146	25.0938414634146	24.3126707317073	25.2832317073171	24.4624146341463
ABC transporters	7.25467085953878	6.87429559748428	6.88474842767295	7.69822012578616	7.68267085953879	7.76965618448637	7.75757023060797	7.46942138364781	7.34705450733752	7.79656813417191	7.70854088050314	7.74982599580713	8.53065199161426	8.58412788259958	8.37787840670859	7.59936477987422	7.74841509433962	7.8589895178197	7.53693081761006	6.93318029350105	6.90397903563941	6.75217400419288	6.76020545073375	6.82301677148847	7.69305031446541	7.83353459119496	7.90224109014676	7.21125157232704	6.93854926624738	6.96015513626835	7.05642976939203	6.67219706498951	6.69584486373165	7.30966876310272	6.73818029350104	6.68307756813416
AMPK signaling pathway	1.62309523809524	1.40704761904762	1.51282142857143	1.35659523809524	1.57475	1.72089285714286	1.57426190476191	1.74325	1.8294880952381	1.63085714285714	1.82144047619048	1.68570238095238	1.463	1.75585714285714	1.69863095238095	1.81761904761905	1.90107142857143	1.48545238095238	1.44844047619048	1.3045119047619	1.44390476190476	1.27178571428571	1.255	1.44534523809524	1.44314285714286	1.63225	1.64172619047619	1.6535	1.33561904761905	1.30382142857143	1.34860714285714	1.36219047619048	1.56140476190476	1.32885714285714	1.34419047619048	1.19954761904762
Acarbose and validamycin biosynthesis	3.40938461538462	4.25065384615385	3.22146153846154	3.6975	4.12042307692308	4.08088461538462	3.85253846153846	4.51569230769231	4.128	3.81823076923077	4.64761538461538	4.13169230769231	3.67384615384615	4.08096153846154	4.99769230769231	4.03096153846154	3.85057692307692	4.16238461538462	3.78730769230769	3.06353846153846	3.49961538461538	3.65538461538462	3.49115384615385	4.03611538461538	3.40065384615385	3.31765384615385	3.56865384615385	3.36153846153846	3.65323076923077	3.68661538461538	3.22834615384615	2.46469230769231	2.98146153846154	3.06534615384615	3.55957692307692	3.00403846153846
Adherens junction	0.0101666666666667	0.00401666666666667	0.0046	0.0052	0.01645	0.00485	0.00756666666666667	0.0174833333333333	0.021	0.0263333333333333	0.0186166666666667	0.00433333333333333	0.02645	0.01885	0.0303666666666667	0.0252833333333333	0.00701666666666667	0.0143333333333333	0.0137666666666667	0.0105666666666667	0.00321666666666667	0.00845	0.00481666666666667	0.00738333333333333	0.00738333333333333	0.0111	0.0154	0	0.0161666666666667	0.0093	0.00901666666666667	0	6e-04	0.0206	0	0.00585
Adipocytokine signaling pathway	1.64667924528302	1.36409433962264	1.35322641509434	1.51909433962264	1.47133962264151	1.45103773584906	1.88249056603774	1.59207547169811	1.34792452830189	1.39209433962264	1.46860377358491	1.49075471698113	1.27964150943396	1.49532075471698	1.47190566037736	1.48867924528302	1.38422641509434	1.58447169811321	1.72105660377358	1.34545283018868	1.36850943396226	1.10875471698113	1.40307547169811	1.42254716981132	1.41584905660377	1.62309433962264	1.65228301886792	1.40922641509434	1.41907547169811	1.1802641509434	1.23509433962264	1.30467924528302	1.38115094339623	1.40562264150943	1.16911320754717	1.23518867924528
Adrenergic signaling in cardiomyocytes	0	0	0	0	0	0	0	0	0.000684782608695652	0	0	0.00426086956521739	0	0	0.015054347826087	0	0.00414130434782609	0.0124347826086957	0	0.00126086956521739	0	0	0	0	0.00108695652173913	0.0104782608695652	0	0	0	0	0	0	0	0.000793478260869565	0	0
African trypanosomiasis	0.192756756756757	0.0810540540540541	0.275459459459459	0.377162162162162	0.409675675675676	0.396621621621622	0.450405405405405	0.254162162162162	0.308324324324324	0.564513513513514	0.541972972972973	0.378594594594595	0.391837837837838	0.317027027027027	0.394486486486486	0.20072972972973	0.393324324324324	0.446027027027027	0.168702702702703	0.323027027027027	0.294918918918919	0.292405405405405	0.300648648648649	0.386	0.365972972972973	0.366837837837838	0.518081081081081	0.364135135135135	0.370864864864865	0.455189189189189	0.49872972972973	0.514108108108108	0.271027027027027	0.417837837837838	0.234810810810811	0.233162162162162
Alanine, aspartate and glutamate metabolism	25.3149117647059	24.7069117647059	26.0250735294118	26.4721617647059	27.1388382352941	28.9185147058824	28.2415441176471	27.6494264705882	28.0073235294118	27.5140147058823	27.7771470588235	29.0983823529412	27.0284705882353	28.3064558823529	27.4416911764706	26.5066176470588	26.2740735294118	26.2762647058824	25.6986323529412	24.4033382352941	24.2726323529412	26.1597941176471	24.8704705882353	25.8136764705882	25.3517058823529	25.7690294117647	27.434705882353	25.0324117647059	24.5456470588235	24.5197352941176	26.1458529411765	24.3418676470588	23.7547352941176	24.6221323529412	23.8338088235294	22.9245735294118
Alcoholism	0.266440476190476	0.145678571428571	0.281357142857143	0.276392857142857	0.108869047619048	0.160857142857143	0.224952380952381	0.169119047619048	0.240654761904762	0.192178571428571	0.220202380952381	0.213107142857143	0.211845238095238	0.228940476190476	0.149857142857143	0.17727380952381	0.194666666666667	0.211440476190476	0.178380952380952	0.210119047619048	0.155238095238095	0.149619047619048	0.0729880952380952	0.163166666666667	0.169297619047619	0.153571428571429	0.127654761904762	0.173011904761905	0.175595238095238	0.179333333333333	0.13997619047619	0.220416666666667	0.242488095238095	0.136761904761905	0.152154761904762	0.101714285714286
Aldosterone synthesis and secretion	0	0	0	0	0	0	0	0	0.001	0	0	0.00622222222222222	0	0	0.021984126984127	0	0.00604761904761905	0.00314285714285714	0	0.00184126984126984	0	0	0	0	0.00158730158730159	0	0	0	0	0	0	0	0	0.00115873015873016	0	0
Alzheimer disease	1.64296503496504	1.66641958041958	1.66200699300699	1.77006293706294	1.77835664335664	1.89251048951049	1.96688111888112	1.76018881118881	1.80793706293706	1.90355944055944	1.85437062937063	2.16185314685315	1.93979020979021	1.86734265734266	2.17963636363636	1.73227972027972	1.68642657342657	1.72662937062937	1.7659020979021	1.57506993006993	1.50729370629371	1.53259440559441	1.62707692307692	1.61928671328671	1.89939160839161	1.79218881118881	1.73648251748252	1.51351748251748	1.52809090909091	1.69768531468531	1.58431468531469	1.47639160839161	1.50175524475524	1.5576013986014	1.61434965034965	1.58528671328671
Amino sugar and nucleotide sugar metabolism	6.40541558441559	6.11467532467533	6.75568831168831	7.25414285714286	7.58357142857142	7.58021428571428	7.85533116883117	7.16856493506494	7.31807142857143	7.66875974025974	7.49138961038961	7.38358441558441	7.36235714285715	7.60153896103896	7.20148701298701	6.96423376623377	7.16533766233766	7.31131818181818	6.19511038961039	6.35605194805195	5.8662987012987	6.44938311688312	6.0940974025974	6.68152597402597	6.6532012987013	6.90307142857143	7.38450649350649	6.62164285714286	6.67416233766234	6.48833766233766	6.60488311688312	5.74382467532468	6.12579220779221	6.33937662337662	6.21474025974026	5.23307142857143
Aminoacyl-tRNA biosynthesis	23.016953125	20.4030625	22.562421875	24.376921875	25.66728125	26.54815625	25.883484375	23.979203125	26.193046875	26.2089375	26.084578125	27.628484375	27.34371875	27.21440625	26.405453125	24.600359375	26.3308125	25.340171875	22.486984375	21.667328125	20.569484375	23.143484375	22.989375	23.88621875	23.703328125	23.775046875	26.641109375	24.151078125	22.706234375	22.625984375	23.76509375	22.657578125	23.125109375	22.745234375	21.477640625	20.036765625
Aminobenzoate degradation	5.52320547945205	5.07739726027397	5.54445205479452	5.25620547945206	4.96671232876712	5.05154794520548	4.94571232876712	5.06019178082192	5.24290410958904	4.79058904109589	4.95208219178082	4.90339726027397	5.33019178082192	6.11050684931507	5.79065753424657	5.99253424657534	5.02049315068493	5.26990410958904	5.63447945205479	4.95308219178082	4.99917808219178	4.62439726027397	4.55453424657534	4.79471232876712	5.19264383561644	5.32284931506849	4.99582191780822	4.84302739726027	4.80875342465753	4.97786301369863	4.80032876712329	4.96731506849315	4.85569863013699	4.57742465753425	4.63802739726027	4.58297260273972
Amoebiasis	0.180753086419753	0.0983333333333333	0.156814814814815	0.152123456790123	0.136456790123457	0.221086419753086	0.227567901234568	0.175555555555556	0.190098765432099	0.211432098765432	0.314074074074074	0.236802469135802	0.182111111111111	0.177481481481481	0.193222222222222	0.143876543209877	0.222074074074074	0.184814814814815	0.129654320987654	0.106703703703704	0.155864197530864	0.26562962962963	0.184283950617284	0.293728395061728	0.20983950617284	0.114358024691358	0.206938271604938	0.148753086419753	0.173987654320988	0.212037037037037	0.183913580246914	0.125333333333333	0.285123456790123	0.141518518518519	0.135382716049383	0.210962962962963
Amphetamine addiction	0.339555555555556	0.190844444444444	0.246933333333333	0.413066666666667	0.148777777777778	0.273488888888889	0.360844444444444	0.213355555555556	0.293844444444444	0.291533333333333	0.203911111111111	0.332866666666667	0.361866666666667	0.280488888888889	0.259488888888889	0.308088888888889	0.2754	0.274466666666667	0.2502	0.311644444444444	0.251244444444444	0.269644444444444	0.123511111111111	0.244733333333333	0.236333333333333	0.240777777777778	0.222377777777778	0.286533333333333	0.304733333333333	0.271777777777778	0.228688888888889	0.396088888888889	0.389066666666667	0.233311111111111	0.243844444444444	0.157844444444444
Amyotrophic lateral sclerosis (ALS)	1.19423255813953	0.991302325581395	0.987720930232558	1.17148837209302	1.1853488372093	1.33072093023256	0.963046511627907	0.918162790697674	1.13744186046512	1.26844186046512	1.04388372093023	0.954627906976744	1.25451162790698	1.20241860465116	1.23890697674419	1.1793023255814	1.04637209302326	1.0923023255814	0.961604651162791	0.855162790697674	0.764023255813953	0.632906976744186	0.844604651162791	0.950209302325581	1.44076744186047	0.921441860465116	1.06641860465116	0.880837209302326	1.00644186046512	1.07895348837209	0.782302325581395	0.797186046511628	0.922046511627907	0.759488372093023	0.548209302325581	0.951348837209302
Antifolate resistance	11.1759230769231	10.3342307692308	10.6635384615385	11.5487307692308	11.7417692307692	11.8207692307692	10.5854230769231	10.9596923076923	10.955	10.8106538461538	11.5335769230769	10.9716538461538	12.9593846153846	12.1148076923077	11.6077692307692	11.3629615384615	10.7512692307692	11.5995384615385	10.7630769230769	10.2237692307692	10.1346538461538	10.2897692307692	9.99553846153846	9.84557692307692	11.4094230769231	10.2488076923077	11.5785	10.8610384615385	10.0779230769231	9.76823076923077	9.40884615384615	10.3803846153846	10.3958076923077	9.466	10.1828846153846	8.67515384615385
Antigen processing and presentation	0.13409756097561	0.087390243902439	0.141365853658537	0.362243902439024	0.400317073170732	0.415829268292683	0.320536585365854	0.383048780487805	0.320682926829268	0.486268292682927	0.295292682926829	0.331560975609756	0.49	0.366829268292683	0.467439024390244	0.248365853658537	0.315292682926829	0.369829268292683	0.194341463414634	0.237390243902439	0.288414634146341	0.263707317073171	0.384390243902439	0.369536585365854	0.290121951219512	0.379975609756098	0.328682926829268	0.318609756097561	0.297195121951219	0.386317073170732	0.39009756097561	0.502463414634146	0.23290243902439	0.313853658536585	0.312292682926829	0.144951219512195
Apelin signaling pathway	0.0300388349514563	0.0996504854368932	0.066495145631068	0.102728155339806	0.076252427184466	0.148660194174757	0.0431747572815534	0.179339805825243	0.153359223300971	0.161854368932039	0.0913980582524272	0.161611650485437	0.123194174757282	0.11604854368932	0.148650485436893	0.105038834951456	0.202970873786408	0.0919417475728155	0.0272330097087379	0.0645436893203883	0.0501941747572816	0.0755436893203884	0.0216796116504854	0.0733495145631068	0.0838834951456311	0.0666504854368932	0.0837378640776699	0.10331067961165	0.110504854368932	0.140757281553398	0.0791650485436893	0.0923592233009709	0.0868349514563107	0.0892038834951456	0.157436893203883	0.0737572815533981
Apoptosis	0.349449541284404	0.344651376146789	0.281834862385321	0.296128440366972	0.310504587155963	0.357623853211009	0.359119266055046	0.306504587155963	0.494880733944954	0.375779816513761	0.406128440366972	0.513422018348624	0.431697247706422	0.469798165137615	0.467247706422018	0.469633027522936	0.342981651376147	0.370752293577982	0.343660550458716	0.371706422018349	0.271192660550459	0.258036697247706	0.301899082568807	0.386339449541284	0.442651376146789	0.353853211009174	0.265559633027523	0.333229357798165	0.341192660550459	0.305807339449541	0.322119266055046	0.233137614678899	0.393211009174312	0.336321100917431	0.27905504587156	0.469275229357798
Apoptosis - fly	0.951785714285714	0.892375	0.537089285714286	0.962482142857143	0.816946428571429	1.03583928571429	1.14682142857143	0.932321428571429	1.32166071428571	1.18121428571429	1.184	1.24791071428571	0.947678571428572	1.01376785714286	0.967357142857143	1.00646428571429	0.759642857142857	1.03775	1.07883928571429	0.926767857142857	0.949464285714286	0.622982142857143	0.853375	0.810285714285714	1.17185714285714	1.12523214285714	1.03383928571429	1.01241071428571	0.887946428571429	1.200875	0.990464285714286	0.877375	0.908107142857143	0.94425	0.791214285714286	1.20103571428571
Apoptosis - multiple species	0.612794871794872	0.47274358974359	0.277358974358974	0.597487179487179	0.371564102564103	0.701641025641026	0.593205128205128	0.440128205128205	0.636128205128205	0.702589743589744	0.55048717948718	0.713410256410256	0.785435897435897	0.761	0.651307692307692	0.664974358974359	0.436461538461539	0.512128205128205	0.596794871794872	0.678205128205128	0.479538461538461	0.247846153846154	0.546384615384615	0.497025641025641	0.940102564102564	0.620820512820513	0.446820512820513	0.435307692307692	0.525897435897436	0.540179487179487	0.455410256410256	0.294923076923077	0.586923076923077	0.454025641025641	0.369282051282051	0.772
Arachidonic acid metabolism	0.532044444444444	0.636155555555556	0.560088888888889	0.742511111111111	0.611288888888889	0.642355555555556	0.534088888888889	0.779688888888889	0.620488888888889	0.792733333333333	0.825666666666667	0.684822222222222	0.703511111111111	0.705266666666667	0.754444444444444	0.907733333333333	0.8346	0.7266	0.629333333333333	0.846577777777778	0.698688888888889	0.783466666666667	0.547022222222222	0.611866666666667	0.688533333333333	0.502088888888889	0.556266666666667	0.583577777777778	0.6882	0.614777777777778	0.684466666666667	0.547844444444444	0.525333333333333	0.521311111111111	0.5304	0.657044444444444
Arginine and proline metabolism	7.26679807692308	6.76670192307692	7.35521153846154	7.33686538461538	7.32926923076923	7.91299038461538	8.10279807692308	7.55711538461538	7.71390384615385	8.02381730769231	8.07621153846154	7.68694230769231	8.85685576923077	8.50079807692308	8.27916346153846	7.46169230769231	8.05076923076923	7.52299038461538	7.68335576923077	7.12664423076923	7.26826923076923	7.87303846153846	7.32916346153846	7.41209615384615	8.28893269230769	8.38311538461538	8.61421153846154	7.71396153846154	7.831375	8.17032692307692	7.51604807692308	7.74010576923077	7.83201923076923	7.70382692307692	6.97499038461539	7.44788461538462
Arginine biosynthesis	18.2599310344828	19.0207931034483	19.1155344827586	19.7806206896552	20.6665344827586	21.8880517241379	22.3841896551724	20.5132413793103	22.1556206896552	21.2487931034483	21.2400862068966	22.9971724137931	21.2961379310345	22.9711551724138	20.953775862069	19.7769655172414	20.2631551724138	20.2359827586207	19.055775862069	17.9143965517241	17.2703103448276	19.6397586206897	18.0093620689655	18.8390172413793	19.5278793103448	19.5113620689655	20.3990862068966	19.2345689655172	18.1228965517241	18.2421379310345	19.889724137931	18.3827931034483	18.7136896551724	17.6136724137931	18.5565689655172	17.8276551724138
Arrhythmogenic right ventricular cardiomyopathy (ARVC)	0.00938461538461538	0.00370769230769231	0.00424615384615385	0.0048	0.0151846153846154	0.00447692307692308	0.00698461538461539	0.00583076923076923	0.0193846153846154	0.0152769230769231	0.0171846153846154	0.004	0.00778461538461538	0.0174	0.0280307692307692	0.0233384615384615	0.00647692307692308	0.0132307692307692	0.0127076923076923	0.00975384615384615	0.00296923076923077	0.0078	0.00444615384615385	0.00681538461538462	0.00681538461538462	0.0102461538461538	0.0142153846153846	0	0.0149230769230769	0.00858461538461538	0.00832307692307692	0	0.000553846153846154	0.00796923076923077	0	0.0054
Ascorbate and aldarate metabolism	3.52030434782609	3.52965217391304	3.73230434782609	3.63260869565217	3.7230652173913	3.31780434782609	4.22521739130435	4.31865217391304	3.62423913043478	3.46060869565217	3.7764347826087	3.61534782608696	3.93382608695652	3.86128260869565	3.48310869565217	3.30167391304348	3.25530434782609	3.21932608695652	3.78380434782609	3.86404347826087	3.94691304347826	3.42904347826087	3.40576086956522	2.98165217391304	3.57169565217391	4.19021739130435	4.60934782608696	4.23939130434783	3.74039130434783	3.8829347826087	3.26973913043478	3.38726086956522	3.61015217391304	3.71741304347826	3.32343478260869	3.53426086956522
Atrazine degradation	9.72066666666667	12.0978666666667	11.2768	10.8200666666667	11.5680666666667	13.4137333333333	13.9732	11.8418666666667	11.9752666666667	12.2260666666667	11.0935333333333	14.759	13.3998	13.0386666666667	10.4679333333333	12.3206666666667	11.7277333333333	12.7937333333333	11.382	8.8078	8.16126666666667	10.4218	8.461	10.6502666666667	11.1912	10.5663333333333	10.1912	9.71693333333334	12.0290666666667	10.8506	10.1986666666667	9.9806	11.1039333333333	8.4142	11.1728	10.6688666666667
Autophagy - animal	0.13581	0.18889	0.18389	0.08664	0.17955	0.11326	0.14803	0.15865	0.27873	0.12566	0.21384	0.26794	0.14278	0.20398	0.23707	0.23739	0.18917	0.19579	0.11637	0.13432	0.10665	0.17953	0.11309	0.21102	0.09279	0.13692	0.10596	0.18253	0.1571	0.11708	0.16014	0.1312	0.19934	0.18434	0.16015	0.20692
Autophagy - yeast	0.264493506493507	0.28838961038961	0.262714285714286	0.264701298701299	0.416766233766234	0.313987012987013	0.28038961038961	0.439961038961039	0.435194805194805	0.305298701298701	0.523675324675325	0.50587012987013	0.321415584415584	0.407675324675325	0.469844155844156	0.428350649350649	0.337844155844156	0.334805194805195	0.165142857142857	0.291584415584416	0.208441558441558	0.32161038961039	0.240896103896104	0.387649350649351	0.306909090909091	0.294467532467532	0.258051948051948	0.349935064935065	0.358597402597403	0.304467532467532	0.361103896103896	0.34061038961039	0.364246753246753	0.331506493506494	0.242727272727273	0.346506493506494
Bacterial chemotaxis	13.5460384615385	13.3769230769231	12.4222307692308	16.6633461538461	16.0761153846154	16.6921538461538	14.9344615384615	13.3111153846154	15.2692307692308	15.9210384615385	15.7187307692308	16.3252692307692	18.3793461538462	18.4114615384615	18.7182692307692	14.1533461538462	14.2606538461538	14.7572307692308	13.109	13.9373076923077	13.2409615384615	12.7239230769231	14.2650769230769	13.8867692307692	15.6641538461538	15.4149230769231	15.3785384615385	16.5084615384615	13.3265	15.0309615384615	15.2972307692308	16.2917307692308	16.371	15.0345	14.0867307692308	12.6790384615385
Bacterial invasion of epithelial cells	0.00835616438356164	0.0033013698630137	0.00378082191780822	0.00427397260273973	0.0135205479452055	0.00398630136986301	0.00621917808219178	0.0143698630136986	0.0172602739726027	0.0216438356164384	0.0153013698630137	0.00356164383561644	0.0217397260273973	0.0154931506849315	0.024958904109589	0.0207808219178082	0.00576712328767123	0.0117808219178082	0.0113150684931507	0.00868493150684932	0.00264383561643836	0.00694520547945205	0.00395890410958904	0.00606849315068493	0.00606849315068493	0.00912328767123288	0.0126575342465753	0	0.0132876712328767	0.00764383561643836	0.00741095890410959	0	0.000493150684931507	0.0070958904109589	0	0.00480821917808219
Bacterial secretion system	10.1418243243243	9.29722972972973	9.59797297297297	11.7221756756757	12.1623243243243	12.5077972972973	11.7282837837838	11.6749054054054	12.0771891891892	12.0261216216216	12.4332567567568	12.6842027027027	12.4530810810811	12.6146351351351	12.1510945945946	10.1982702702703	10.6859864864865	11.0898243243243	10.0811351351351	9.84221621621622	9.72362162162162	10.4693648648649	9.44883783783784	10.4197027027027	11.6896621621622	11.0436351351351	11.8865540540541	10.2888918918919	9.77682432432432	10.2205810810811	10.1673513513513	9.47537837837838	9.06904054054054	9.88602702702703	9.94135135135135	9.82494594594595
Basal transcription factors	4.90834285714286	4.40571428571429	4.5884	3.8476	4.80037142857143	4.99954285714286	4.19725714285714	5.47897142857143	5.42671428571428	5.24494285714286	4.51465714285714	7.21357142857143	4.51245714285714	4.83948571428571	5.36028571428571	4.98534285714286	5.77485714285714	5.74037142857143	3.70271428571429	3.97557142857143	3.15734285714286	4.01722857142857	3.92285714285714	4.45354285714286	3.77711428571429	4.0608	3.94305714285714	4.60914285714286	4.37908571428571	4.16871428571429	4.69585714285714	3.46831428571429	3.81962857142857	4.13368571428571	5.09197142857143	4.45585714285714
Base excision repair	10.0282857142857	9.62290476190476	9.92790476190476	11.5661904761905	12.3589047619048	13.1530714285714	11.6671904761905	11.9048333333333	11.910619047619	12.3486904761905	12.1439523809524	13.1335	12.1228571428571	11.6291666666667	11.6259523809524	11.419380952381	11.6472619047619	11.5081904761905	9.63642857142857	9.08304761904762	8.4532619047619	9.75897619047619	9.375	9.78678571428572	10.278119047619	10.9541666666667	11.6334761904762	10.5511666666667	10.8249285714286	10.8868333333333	10.500619047619	9.96316666666667	9.94238095238095	9.61614285714286	9.58873809523809	9.29254761904762
Benzoate degradation	10.6182233009709	10.5809514563107	10.8142815533981	10.7116796116505	10.3385631067961	10.6352912621359	11.0669611650485	10.7083786407767	10.5272718446602	10.9929708737864	10.5539611650485	10.7516601941748	11.511640776699	11.5524757281553	10.3797669902913	10.9066310679612	10.7811359223301	10.8972815533981	11.3578834951456	10.4062038834951	10.6291747572816	10.807786407767	10.1564077669903	10.1818252427184	11.145427184466	11.1433980582524	11.4370970873786	10.1951165048544	10.2854854368932	10.4928155339806	9.65491262135922	10.0812621359223	10.3627766990291	10.6987572815534	10.298854368932	10.378359223301
Betalain biosynthesis	1.93785714285714	2.21371428571429	3.02442857142857	5.59342857142857	5.097	5.09357142857143	3.42557142857143	3.30357142857143	3.69614285714286	4.54057142857143	4.418	3.69614285714286	4.03457142857143	5.02371428571429	4.17642857142857	2.41871428571429	3.35928571428571	2.63542857142857	1.92685714285714	2.26485714285714	1.47785714285714	2.72828571428571	3.64057142857143	3.35914285714286	2.32157142857143	2.929	2.62385714285714	3.389	2.18814285714286	3.51171428571429	3.01942857142857	2.76242857142857	2.76528571428571	1.93757142857143	2.40571428571429	1.24828571428571
Bile secretion	0.0987966101694915	0.0831525423728814	0.0927457627118644	0.0689322033898305	0.0614406779661017	0.0541186440677966	0.148983050847458	0.098728813559322	0.115372881355932	0.116915254237288	0.0988135593220339	0.0379491525423729	0.130762711864407	0.0808983050847458	0.101169491525424	0.11228813559322	0.0794745762711864	0.139271186440678	0.0906271186440678	0.0750677966101695	0.0957118644067797	0.121372881355932	0.186016949152542	0.131694915254237	0.130881355932203	0.0879322033898305	0.138050847457627	0.15964406779661	0.122186440677966	0.0760338983050848	0.133152542372881	0.163677966101695	0.159983050847458	0.123169491525424	0.156881355932203	0.116237288135593
Biofilm formation - Escherichia coli	6.81039344262295	6.02916393442623	7.50245901639344	7.87222950819672	7.64185245901639	7.87280327868852	7.63385245901639	7.41609836065574	7.02034426229508	8.04237704918033	7.6477868852459	7.95611475409836	8.30708196721312	8.79652459016393	8.60159016393443	7.26644262295082	7.73075409836066	7.18698360655738	7.45209836065574	7.34547540983607	7.37918032786885	6.4085737704918	6.42011475409836	6.90711475409836	7.45640983606557	7.4394262295082	7.75280327868852	6.89970491803279	6.30683606557377	6.70359016393443	6.9357868852459	6.97127868852459	7.35403278688525	6.39565573770492	6.91091803278689	5.53324590163934
Biofilm formation - Pseudomonas aeruginosa	4.34467415730337	4.56870786516854	5.17920224719101	4.98194382022472	5.32750561797753	5.25362921348315	5.39287640449438	5.02269662921348	5.14973033707865	5.07313483146068	5.65430337078652	5.6946404494382	5.60677528089888	5.42133707865169	5.60859550561798	5.06930337078652	5.40314606741573	5.10855056179775	5.16149438202247	5.36351685393258	5.27319101123596	4.69630337078652	4.66941573033708	4.77401123595506	5.0451797752809	4.39701123595506	5.06404494382022	5.16710112359551	4.76238202247191	4.96197752808989	4.89961797752809	5.15841573033708	4.90532584269663	5.04696629213483	4.87797752808989	4.65604494382023
Biofilm formation - Vibrio cholerae	4.00353271028037	3.96621495327103	4.29151401869159	4.45361682242991	4.49582242990654	4.61779439252336	4.89431775700935	4.73410280373832	4.38042056074766	4.62596261682243	4.63056074766355	4.79095327102804	4.83515887850467	4.88942056074766	5.29258878504673	4.374	4.91364485981309	4.48839252336449	4.61491588785047	5.0266261682243	4.73467289719626	3.94457943925234	4.01411214953271	4.24142056074766	4.30189719626168	4.34980373831776	4.7756261682243	4.35421495327103	4.07542990654206	4.19294392523365	4.39332710280374	4.25206542056075	4.27914953271028	4.0021308411215	4.03163551401869	4.18245794392523
Biosynthesis of amino acids	30.8251266375546	29.3102096069869	30.4978908296943	32.4068471615721	33.8269868995633	34.816807860262	33.6743580786026	33.3781877729258	33.7628471615721	34.3167860262009	34.5054454148472	36.1666506550218	33.7626681222707	35.0337510917031	35.0103318777293	32.2554934497817	33.0389301310044	33.3087248908297	31.2195458515284	28.7560262008734	27.3710174672489	30.9314716157205	30.0710087336245	30.5989126637555	31.2806288209607	31.9091441048035	33.2935414847162	30.9490873362445	29.4870829694323	29.5495502183406	30.9962139737991	28.5538864628821	29.0884716157205	28.5514934497817	28.9230305676856	28.3280218340611
Biosynthesis of ansamycins	2.65278125	2.535	2.821875	3.2456875	3.483125	3.32009375	3.18453125	3.332	3.2623125	2.91853125	3.19815625	3.51071875	3.04015625	3.33365625	3.8661875	2.86646875	3.41821875	2.96434375	2.4420625	2.6468125	2.10134375	3.00834375	2.73125	3.07115625	2.63375	2.74940625	3.4921875	3.2075625	2.73215625	2.7789375	3.04084375	2.67434375	3.0044375	3.49121875	3.14346875	2.5845625
Biosynthesis of enediyne antibiotics	0.11486301369863	0.166178082191781	0.158904109589041	0.0649178082191781	0.0792465753424657	0.0825342465753425	0.065041095890411	0.10041095890411	0.151315068493151	0.0861369863013698	0.0641095890410959	0.102082191780822	0.123479452054795	0.0769041095890411	0.117178082191781	0.132164383561644	0.146424657534247	0.087041095890411	0.117616438356164	0.113671232876712	0.0869041095890411	0.113479452054795	0.108506849315069	0.133520547945205	0.0597945205479452	0.0723013698630137	0.127068493150685	0.0615616438356164	0.120123287671233	0.0781095890410959	0.117438356164384	0.0516438356164384	0.0731369863013699	0.0916027397260274	0.0941643835616438	0.0919041095890411
Biosynthesis of secondary metabolites	12.1666832129964	11.6564106498195	12.2322960288809	12.9565731046931	13.6372093862816	13.970107400722	13.5869359205776	13.400142599278	13.3946976534296	13.7840081227437	13.704416967509	14.298225631769	13.5017463898917	14.1155406137184	13.7557671480144	12.889797833935	13.1503023465704	13.1980279783394	12.4304232851986	11.4497752707581	11.3127933212996	12.4512879061372	12.121119133574	12.3047815884477	12.676405234657	12.903988267148	13.4345315884476	12.3903592057762	11.8949187725632	12.0466868231047	12.3384088447654	11.5427418772563	11.7392554151625	11.5770315884476	11.631011732852	11.0860514440433
Biosynthesis of siderophore group nonribosomal peptides	0.1477	0.0284666666666667	0.311766666666667	0.251	0.554533333333333	0.2267	0.371533333333333	0.232	0.2716	0.247266666666667	0.605533333333333	0.327966666666667	0.1702	0.2077	0.108633333333333	0.174766666666667	0.179733333333333	0.2015	0.195266666666667	0.101466666666667	0.108	0.233266666666667	0	0.0232333333333333	0.0272666666666667	0.0683333333333333	0.195633333333333	0.151266666666667	0	0.243866666666667	0.1477	0.165366666666667	0.155133333333333	0.107933333333333	0.1405	0.227633333333333
Biosynthesis of terpenoids and steroids	16.394	12.006	12.209	13.697	19.887	14.761	11.859	11.363	12.298	17.714	15.057	18.47	15.017	24.951	17.794	12.939	17.35	14.206	13.132	12.209	14.204	9.859	16.82	11.798	10.407	10.2	15.803	7.001	11.093	14.722	11.692	9.331	4.6	11.495	6.518	12.223
Biosynthesis of type II polyketide backbone	0	0	0	0	0.0726666666666667	0	0.0427777777777778	0.0932222222222222	0	0.0952222222222222	0	0	0	0	0.110111111111111	0	0	0	0	0	0.095	0	0	0.0993333333333333	0	0	0.0778888888888889	0	0	0.104555555555556	0	0	0	0	0	0.142333333333333
Biosynthesis of type II polyketide products	0	0.0223888888888889	0	0	0	0	0	0.0119722222222222	0	0	0	0	0	0	0	0.0260416666666667	0.0168888888888889	0	0.0315833333333333	0	0	0	0.0149166666666667	0	0	0	0	0	0	0	0	0	0	0.0147916666666667	0.0123055555555556	0
Biosynthesis of unsaturated fatty acids	7.6171724137931	8.24858620689655	9.07906896551724	9.60537931034483	9.58841379310345	9.93862068965517	11.1894827586207	9.82272413793104	10.0361379310345	10.8698275862069	9.76524137931034	10.0548965517241	10.1240344827586	9.95455172413793	10.3122413793103	9.62358620689655	10.3304137931034	10.2456551724138	9.27737931034483	9.41941379310345	9.21731034482759	9.04489655172414	9.04234482758621	8.97031034482759	9.41686206896552	10.2934137931034	9.44796551724138	9.99975862068965	8.83762068965517	8.77493103448276	8.75565517241379	8.42034482758621	8.14910344827586	8.45613793103448	7.85251724137931	7.78751724137931
Biosynthesis of vancomycin group antibiotics	2.30824137931035	2.94762068965517	2.50337931034483	2.25793103448276	2.51662068965517	2.73565517241379	2.22913793103448	3.00841379310345	2.63768965517241	2.40120689655172	2.64648275862069	2.60244827586207	2.45655172413793	2.67906896551724	3.12731034482759	3.01589655172414	2.61044827586207	2.91724137931034	2.55520689655172	2.27155172413793	2.01824137931035	2.39575862068966	2.30441379310345	2.59313793103448	2.31106896551724	2.11055172413793	2.5231724137931	2.00689655172414	2.36441379310345	2.48068965517241	2.22720689655172	1.49131034482759	1.81037931034483	2.0218275862069	2.36931034482759	1.95796551724138
Biosynthesis of various secondary metabolites - part 1	6.41321212121212	5.14378787878788	6.27175757575758	6.00578787878788	6.01336363636364	5.27487878787879	5.30124242424242	5.79845454545455	5.95272727272727	5.47484848484848	5.8090303030303	7.76542424242424	6.01336363636364	5.52654545454546	6.07887878787879	5.63542424242424	6.63406060606061	6.50424242424242	6.00169696969697	5.76245454545455	5.88427272727273	5.25845454545455	4.90009090909091	4.83693939393939	6.03842424242424	5.73951515151515	5.41315151515152	5.69084848484849	5.15075757575758	4.75606060606061	4.56518181818182	4.54372727272727	5.15636363636364	4.73790909090909	4.96939393939394	6.37151515151515
Biotin metabolism	23.8415652173913	23.8518695652174	24.5469130434783	27.621347826087	27.6878695652174	28.624347826087	28.6561304347826	24.779	25.1008260869565	29.2317826086956	27.5190869565217	29.1562608695652	29.2963043478261	30.752347826087	27.8847391304348	25.120347826087	27.5947391304348	29.4615217391304	26.2600434782609	24.3398260869565	22.6365652173913	25.9835217391304	24.6596956521739	25.3491739130435	26.3733913043478	27.4924782608696	27.7926956521739	26.1700434782609	25.066652173913	24.6398260869565	24.527347826087	24.5471739130435	22.654	24.7986956521739	22.9056086956522	21.5144347826087
Bisphenol degradation	0.9445	2.251	1.421	2.1315	2.227	3.23	2.512	1.4565	4.298	0.936	1.5415	1.571	1.2775	1.0675	2.6195	1.4435	0	1.765	0	0.47	1.3655	2.4765	1.473	1.7445	1.3245	3.363	1.8625	0.7755	0.8965	2.216	0	1.9795	1.1365	1.4035	3.089	1.9295
Bladder cancer	0.253552631578947	0.282131578947368	0.158368421052632	0.453815789473684	0.445526315789474	0.465131578947368	0.492763157894737	0.298842105263158	0.344315789473684	0.376473684210526	0.425815789473684	0.305447368421053	0.194157894736842	0.387368421052632	0.153736842105263	0.432605263157895	0.354868421052632	0.246447368421053	0.6435	0.348	0.332947368421053	0.4445	0.312394736842105	0.299947368421053	0.354947368421053	0.536736842105263	0.513815789473684	0.294368421052632	0.555131578947368	0.388657894736842	0.331973684210526	0.418184210526316	0.307105263157895	0.223578947368421	0.321447368421053	0.38821052631579
Butanoate metabolism	20.3923152173913	20.1693043478261	21.1726304347826	21.0069456521739	21.1070108695652	21.9050434782609	22.0573804347826	21.5354782608696	21.1062065217391	22.0412608695652	21.8002391304348	22.3990543478261	21.8363260869565	22.5698152173913	22.031402173913	21.0866086956522	21.1334565217391	22.0864347826087	19.8417934782609	19.02575	18.4904239130435	20.0761304347826	18.8419565217391	19.734847826087	20.4102173913043	20.5408260869565	21.3923043478261	19.0943043478261	19.1737608695652	18.7739673913043	19.1523695652174	18.1973369565217	18.5226956521739	18.988	18.8547934782609	18.6039130434783
C-type lectin receptor signaling pathway	0	0	0	0	0	0	0	0	0.000768292682926829	0	0	0.00478048780487805	0	0	0.016890243902439	0	0.00464634146341463	0.00241463414634146	0	0.00141463414634146	0	0	0	0	0.00121951219512195	0	0	0	0	0	0	0	0	0.000890243902439024	0	0
C5-Branched dibasic acid metabolism	32.1145172413793	32.4575172413793	32.8478620689655	34.3875172413793	35.0427586206897	33.9221379310345	35.1085517241379	35.5085862068966	33.8370689655172	33.9134137931034	34.4865517241379	36.247724137931	34.605	36.4029310344828	37.5625862068966	33.844724137931	33.3221379310345	35.6505517241379	30.7254482758621	28.7918620689655	27.6203448275862	31.8085862068966	31.1461724137931	31.7392068965517	32.7209655172414	34.8909655172414	33.8151724137931	31.6640344827586	30.9767586206897	30.1234827586207	32.875724137931	29.0057586206896	29.4213448275862	28.519724137931	28.5299310344828	29.3856551724138
Caffeine metabolism	0.142666666666667	0.143333333333333	0.284466666666667	0.281	0.2578	0.053	0.3068	0.551933333333333	0.400666666666667	0.224933333333333	0.1364	0.3214	0.196066666666667	0.189666666666667	0.281266666666667	0.178266666666667	0.130066666666667	0.1296	0.0275333333333333	0	0	0	0.120133333333333	0.0587333333333333	0.2366	0.1414	0.0608	0.221	0.0842	0.0964666666666667	0	0	0.0646	0.0468	0.0688	0.1792
Calcium signaling pathway	0	0.00644055944055944	0	0.00646153846153846	0	0.00670629370629371	0	0	0.000440559440559441	0.0101608391608392	0	0.00274125874125874	0	0	0.00968531468531469	0	0.00266433566433566	0.00138461538461538	0	0.000811188811188811	0	0	0	0	0.000699300699300699	0	0.00708391608391608	0.0148881118881119	0.00648951048951049	0	0	0	0	0.000510489510489511	0	0
Caprolactam degradation	5.75959090909091	6.06109090909091	5.85163636363636	5.77359090909091	5.62777272727273	5.79740909090909	6.46672727272727	6.45459090909091	5.18536363636364	5.46563636363636	5.74159090909091	6.01086363636364	5.59595454545455	6.39777272727273	6.54236363636364	7.09740909090909	5.31840909090909	5.42722727272727	6.42113636363636	5.88890909090909	5.98590909090909	5.59136363636364	5.78759090909091	5.03095454545455	6.029	6.90154545454545	6.98568181818182	6.04563636363636	5.66977272727273	6.08513636363636	5.67372727272727	5.73118181818182	5.73154545454545	4.76831818181818	5.08686363636364	4.42345454545455
Carbapenem biosynthesis	2.82826315789474	3.07489473684211	3.41347368421053	4.21478947368421	4.25378947368421	5.31026315789474	3.87226315789474	3.82942105263158	3.45542105263158	4.59484210526316	4.02715789473684	3.818	4.02121052631579	4.70273684210526	4.18557894736842	2.94478947368421	3.96363157894737	3.44278947368421	3.11210526315789	2.78805263157895	2.56621052631579	3.81278947368421	3.63426315789474	3.15452631578947	3.70889473684211	3.48384210526316	4.23921052631579	3.15168421052632	3.55494736842105	3.60268421052632	3.203	3.53889473684211	3.59405263157895	3.605	2.22405263157895	3.72226315789474
Carbohydrate digestion and absorption	0	0	0	0	0	0	0	0	0.0355714285714286	0	0	0	0	0	0	0	0	0	0	0.0613333333333333	0	0.0462380952380952	0	0	0	0	0	0	0	0	0	0	0	0	0	0
Carbon fixation in photosynthetic organisms	25.2867777777778	24.5334722222222	26.2937222222222	28.5135	31.0441388888889	30.8791944444444	30.6184166666667	29.3880277777778	29.2156388888889	30.7154444444444	29.4473888888889	33.1774444444444	29.6754166666667	29.8763888888889	32.7355	28.4074166666667	28.3684444444444	28.0443611111111	26.9143055555556	24.0743333333333	24.3730555555556	28.5905	26.6602222222222	27.6499444444444	27.2331388888889	27.1388611111111	30.0954722222222	27.1007777777778	25.6317222222222	25.6295833333333	26.7237777777778	25.8975	24.6959166666667	25.6068055555556	25.0053333333333	23.35325
Carbon fixation pathways in prokaryotes	26.6807572815534	26.2707766990291	27.4061941747573	26.828932038835	29.038640776699	28.8879029126214	28.8319029126214	29.1596504854369	28.6179514563107	29.1121941747573	28.9590388349514	29.9833203883495	28.7117087378641	29.6230291262136	28.5634077669903	28.0200388349515	28.9270776699029	28.8321262135922	26.1689223300971	25.1567087378641	24.2576990291262	26.9486796116505	26.3611067961165	26.0674951456311	26.8654854368932	27.0114660194175	27.8850873786408	25.6918155339806	25.158786407767	25.9165631067961	26.2339708737864	24.7959514563107	24.793	25.3682621359223	24.8331650485437	24.4346116504854
Carbon metabolism	18.2472979942693	17.7992636103152	18.6138309455587	19.3605501432665	20.3881747851003	20.6176733524355	20.5258796561604	20.2140143266476	19.672670487106	20.483	20.0679398280802	21.1346160458453	20.1937965616046	20.8561232091691	20.5818080229226	19.2502779369628	19.536664756447	19.58188252149	18.636776504298	17.5641489971347	17.0079684813754	18.6502406876791	18.1515157593123	18.358446991404	18.8663008595988	19.0694584527221	19.9000773638968	18.3219570200573	17.624435530086	17.9715128939828	18.1912636103152	17.1531518624642	17.4642578796562	17.2163266475645	17.1276389684814	16.6310802292263
Cardiac muscle contraction	1.27426666666667	1.52525	1.7029	1.46841666666667	1.63793333333333	1.7088	1.7588	1.68891666666667	1.65158333333333	1.78553333333333	1.95501666666667	2.1123	1.70208333333333	1.60593333333333	1.95831666666667	1.7026	1.65098333333333	1.49546666666667	1.40115	1.40136666666667	1.39558333333333	1.29641666666667	1.3447	1.56013333333333	1.48543333333333	1.77715	1.765	1.26375	1.39403333333333	1.38613333333333	1.52411666666667	1.34323333333333	1.4073	1.55733333333333	1.6278	1.35065
Carotenoid biosynthesis	0.411541666666667	0.2769375	0.445520833333333	0.36425	0.432041666666667	0.307520833333333	0.312375	0.305375	0.353666666666667	0.466208333333334	0.337875	0.47525	0.390791666666667	0.5361875	0.442770833333333	0.2695625	0.361458333333333	0.3385625	0.273583333333333	0.310458333333333	0.364708333333333	0.295625	0.3846875	0.307354166666667	0.266375	0.253166666666667	0.329229166666667	0.2329375	0.273104166666667	0.363729166666667	0.243583333333333	0.232791666666667	0.122020833333333	0.290375	0.178770833333333	0.317020833333333
Cationic antimicrobial peptide (CAMP) resistance	2.83788888888889	3.26240740740741	2.81594444444444	3.56690740740741	4.04944444444445	3.84751851851852	3.78966666666667	3.97118518518519	3.6945	4.52161111111111	4.00311111111111	4.44162962962963	3.99574074074074	4.24416666666667	4.58142592592593	4.15509259259259	3.86725925925926	3.9092037037037	3.52994444444444	3.58714814814815	4.00531481481481	2.73972222222222	3.48651851851852	3.37498148148148	4.3277962962963	4.06203703703704	4.06148148148148	3.60012962962963	3.33301851851852	3.512	3.65533333333333	3.53157407407407	3.57353703703704	3.41151851851852	3.72127777777778	3.36074074074074
Cell cycle	0.17056880733945	0.143706422018349	0.161522935779816	0.162082568807339	0.179577981651376	0.143100917431193	0.141137614678899	0.109036697247706	0.154596330275229	0.193889908256881	0.198266055045872	0.266201834862385	0.121403669724771	0.136678899082569	0.137155963302752	0.186321100917431	0.184825688073395	0.243770642201835	0.143238532110092	0.115844036697248	0.160357798165138	0.214715596330275	0.176844036697248	0.166889908256881	0.0846697247706422	0.164633027522936	0.0907247706422018	0.163330275229358	0.139165137614679	0.200128440366972	0.110596330275229	0.123183486238532	0.188770642201835	0.141779816513761	0.175954128440367	0.183614678899083
Cell cycle - Caulobacter	37.6639032258065	34.549	35.8726129032258	37.9252580645161	38.1151290322581	41.1142903225806	37.9640967741935	38.5258387096774	37.8976774193548	41.046	40.0134516129032	38.9256129032258	41.1495161290323	42.1247741935484	38.9524838709677	39.877064516129	36.8873548387097	41.6079677419355	35.9351290322581	33.3131935483871	32.0311290322581	35.6023870967742	34.8761290322581	37.831064516129	37.4216129032258	38.5170967741936	39.1948064516129	36.8306774193548	35.6015161290323	36.4149677419355	36.1914516129032	34.5930967741936	32.8671290322581	33.0819032258064	34.9528064516129	33.3811612903226
Cell cycle - yeast	0	0	0.00879508196721311	0	0	0	0.00730327868852459	0	0	0	0	0	0	0	0	0	0	0	0	0	0	0.00754098360655738	0	0	0	0	0	0	0.00727868852459016	0	0	0	0.00747540983606557	0	0	0
Cellular senescence	0	0	0	0	0	0	0	0	0.000543103448275862	0	0	0.00337931034482759	0	0	0.0119396551724138	0	0.00328448275862069	0.00986206896551724	0	0.001	0	0	0	0	0.000862068965517241	0.00831034482758621	0	0	0	0	0	0	0	0.000629310344827586	0	0
Central carbon metabolism in cancer	6.40023913043478	6.17486956521739	6.82602173913043	7.3385652173913	7.79828260869565	8.28730434782609	7.68286956521739	7.34302173913043	6.60686956521739	8.08619565217391	7.53315217391305	7.24045652173913	7.39469565217391	8.07315217391304	8.045	6.616	6.82847826086956	6.49278260869565	7.07630434782609	6.5780652173913	5.9455	7.39378260869565	6.81519565217391	7.059	6.89297826086956	7.07336956521739	7.19719565217391	7.02947826086957	6.26636956521739	6.90976086956522	6.71310869565218	6.22021739130435	6.71865217391304	5.76263043478261	6.17158695652174	5.81371739130435
Chagas disease (American trypanosomiasis)	0.108451219512195	0.119378048780488	0.166487804878049	0.173414634146341	0.225707317073171	0.184780487804878	0.187646341463415	0.138560975609756	0.177731707317073	0.227670731707317	0.195060975609756	0.16890243902439	0.164146341463415	0.169426829268293	0.216512195121951	0.124621951219512	0.155073170731707	0.239158536585366	0.112256097560976	0.216170731707317	0.197670731707317	0.173585365853659	0.193378048780488	0.237719512195122	0.188585365853659	0.223963414634146	0.240256097560976	0.201707317073171	0.223646341463415	0.204963414634146	0.275	0.230219512195122	0.130365853658537	0.182048780487805	0.102682926829268	0.167036585365854
Chemical carcinogenesis	6.37205555555556	6.17286111111111	6.89097222222222	6.36233333333333	6.02033333333333	6.46555555555556	6.16630555555556	6.46477777777778	6.00572222222222	6.70180555555556	6.42538888888889	5.55025	7.61461111111111	8.192	7.47855555555556	6.88433333333333	6.37538888888889	7.39383333333333	6.41925	6.45944444444445	5.11158333333333	6.19108333333333	6.56458333333333	6.20022222222222	6.55313888888889	6.94786111111111	6.40980555555555	6.681	6.34930555555556	6.63447222222222	7.29438888888889	6.41522222222222	6.79777777777778	6.1585	6.43102777777778	6.77880555555556
Chloroalkane and chloroalkene degradation	5.43095348837209	5.74172093023256	6.0743488372093	5.73753488372093	5.51004651162791	5.63232558139535	5.84344186046512	6.36213953488372	5.84720930232558	5.53395348837209	5.74702325581395	5.41613953488372	6.24830232558139	6.21362790697674	5.37272093023256	5.5686511627907	5.70076744186047	5.73002325581395	5.89160465116279	5.83125581395349	5.30381395348837	5.47144186046512	5.55581395348837	5.32955813953488	6.33523255813953	5.62737209302326	5.96686046511628	6.16781395348837	5.67109302325581	6.11179069767442	5.859	5.55562790697674	5.95776744186046	5.53774418604651	5.68451162790698	6.44074418604651
Chlorocyclohexane and chlorobenzene degradation	4.80484615384615	5.15046153846154	5.40107692307692	5.19664102564103	4.95489743589744	4.64371794871795	5.23882051282051	5.42276923076923	5.09764102564102	5.89592307692308	4.81825641025641	5.3261282051282	5.67720512820513	5.18323076923077	5.3134358974359	6.22453846153846	5.16330769230769	4.88612820512821	4.98805128205128	4.93574358974359	4.83997435897436	4.63120512820513	4.69074358974359	4.94935897435897	5.69030769230769	5.26305128205128	5.52630769230769	4.97110256410256	4.78171794871795	5.25648717948718	4.4884358974359	4.73430769230769	4.61651282051282	5.25046153846154	4.86217948717949	5.59471794871795
Cholesterol metabolism	0.0552040816326531	0.0778775510204082	0.0213265306122449	0.0232040816326531	0.0333265306122449	0.0698979591836735	0.074	0.115734693877551	0.0996122448979592	0.0824489795918367	0.0698571428571429	0.154734693877551	0.0184081632653061	0.0829795918367347	0	0.0797959183673469	0.0401836734693878	0.184612244897959	0.0358775510204082	0.0426530612244898	0.0671224489795918	0.0769795918367347	0	0	0.0846938775510204	0.0426734693877551	0.115795918367347	0.113448979591837	0.0452244897959184	0.161775510204082	0.0606530612244898	0.0430204081632653	0.0251836734693878	0.0130816326530612	0.0771428571428572	0.0235102040816327
Choline metabolism in cancer	0.0849508196721312	0.112016393442623	0.0463934426229508	0.0677049180327869	0.109081967213115	0.106459016393443	0.12744262295082	0.0751475409836066	0.192573770491803	0.151196721311475	0.113475409836066	0.0685573770491803	0.195885245901639	0.153819672131148	0.165606557377049	0.220213114754098	0.0551475409836066	0.0865901639344262	0.159344262295082	0.172131147540984	0.0492950819672131	0.11172131147541	0.117606557377049	0.142344262295082	0.196737704918033	0.149180327868852	0.219426229508197	0.135803278688525	0.128360655737705	0.304655737704918	0.116393442622951	0.209344262295082	0.214868852459016	0.175852459016393	0.195508196721311	0.246065573770492
Circadian entrainment	0	0	0	0	0	0	0	0	0.000807692307692308	0	0	0.00502564102564103	0	0	0.0177564102564103	0	0.00488461538461538	0.00253846153846154	0	0.00148717948717949	0	0	0	0	0.00128205128205128	0	0	0	0	0	0	0	0	0.000935897435897436	0	0
Circadian rhythm	0	0	0.0407083333333333	0	0	0	0	0	0	0	0	0	0	0	0	0	0	0	0	0	0	0.0383333333333333	0	0	0.0437083333333333	0	0	0	0.037	0	0	0	0	0	0	0
Citrate cycle (TCA cycle)	35.7705344827586	34.91	37.0106379310345	36.7071896551724	38.8317413793104	38.5946034482759	38.8846206896552	39.1361896551724	37.7626551724138	39.9038103448276	37.9896206896552	40.1512931034483	38.1193275862069	39.919275862069	38.8478965517241	36.4750517241379	37.7315862068966	38.7363793103448	36.7912931034483	34.2779827586207	33.3357586206897	36.5104482758621	36.4776034482758	35.8905862068966	36.5821034482759	36.8333793103448	37.8765689655173	35.3870344827586	34.2733620689655	34.431224137931	35.7533448275862	33.3591896551724	33.2150517241379	34.1416724137931	33.085	32.9851896551724
Cocaine addiction	0.402105263157895	0.226	0.292421052631579	0.489157894736842	0.176184210526316	0.323868421052632	0.427315789473684	0.252657894736842	0.346315789473684	0.345236842105263	0.241473684210526	0.383868421052632	0.428526315789474	0.332157894736842	0.270842105263158	0.364842105263158	0.316105263157895	0.294921052631579	0.296289473684211	0.366	0.297526315789474	0.319315789473684	0.146263157894737	0.289815789473684	0.277236842105263	0.259763157894737	0.263342105263158	0.339315789473684	0.360868421052632	0.321842105263158	0.270815789473684	0.469052631578947	0.460736842105263	0.274368421052632	0.288763157894737	0.186921052631579
Collecting duct acid secretion	0	0	0	0	0	0	0	0	0	0	0	0	0.0571764705882353	0	0	0	0	0	0	0	0	0	0	0	0	0.0353529411764706	0	0	0	0	0	0	0	0	0	0
Colorectal cancer	0.336605633802817	0.259676056338028	0.152352112676056	0.328197183098592	0.204098591549296	0.385408450704225	0.325845070422535	0.251197183098592	0.349422535211268	0.394197183098592	0.302380281690141	0.39187323943662	0.446661971830986	0.418014084507042	0.357760563380282	0.365267605633803	0.239746478873239	0.28130985915493	0.327816901408451	0.372535211267606	0.263408450704225	0.136140845070423	0.30012676056338	0.273014084507042	0.516394366197183	0.341014084507042	0.24543661971831	0.239112676056338	0.28887323943662	0.296718309859155	0.250154929577465	0.162	0.322394366197183	0.249394366197183	0.202845070422535	0.424056338028169
Complement and coagulation cascades	0	0	0	0	0	0.00884615384615385	0	0	0	0	0	0	0	0	0	0	0	0	0	0	0	0	0	0	0	0	0.0101794871794872	0	0	0	0.0133076923076923	0	0.0207179487179487	0	0	0
Cushing syndrome	0.64096694214876	0.708181818181818	0.607553719008264	0.613578512396694	0.648842975206612	0.67199173553719	0.73598347107438	0.651396694214876	0.697520661157025	0.633768595041322	0.804330578512397	0.669413223140496	0.731140495867768	0.776842975206612	0.713884297520661	0.69900826446281	0.811702479338843	0.829148760330578	0.621834710743802	0.705545454545455	0.557826446280992	0.675429752066116	0.628826446280992	0.633099173553719	0.649851239669421	0.735429752066116	0.713190082644628	0.611603305785124	0.657214876033058	0.682892561983471	0.643735537190083	0.645173553719008	0.60304132231405	0.73098347107438	0.655785123966942	0.609595041322314
Cyanoamino acid metabolism	6.09065714285714	6.47951428571429	6.76882857142857	6.62271428571428	6.56097142857143	6.48154285714286	6.60814285714286	6.79308571428571	5.89568571428571	6.3206	6.51642857142857	6.20068571428572	6.844	6.71068571428571	6.57011428571429	5.75651428571429	6.3736	6.41491428571429	6.53862857142857	5.67357142857143	6.49248571428572	5.60114285714286	5.18434285714286	5.91745714285714	6.126	5.74874285714286	6.31228571428571	6.33348571428571	6.07294285714286	5.95948571428571	6.07388571428571	6.129	6.06185714285714	5.53454285714286	6.14297142857143	5.10748571428571
Cysteine and methionine metabolism	19.7238725490196	19.033931372549	19.9155490196078	19.6239411764706	20.4133823529412	21.3814019607843	20.7956960784314	20.4028921568627	20.8092941176471	21.7892058823529	21.0983235294118	22.6267549019608	22.1545098039216	21.7965392156863	21.4113235294118	20.4427156862745	21.5772058823529	21.6695980392157	19.5616568627451	18.9767843137255	17.8705196078431	18.5474019607843	19.1131862745098	19.0020294117647	19.1067549019608	20.2935490196078	20.5011764705882	19.5941568627451	19.0512941176471	19.2967058823529	19.7709607843137	18.4402941176471	18.5322156862745	18.6620490196078	18.8995588235294	18.1423039215686
Cytosolic DNA-sensing pathway	0.278058823529412	0.184294117647059	0.0371960784313725	0.167529411764706	0.154647058823529	0.136313725490196	0.154078431372549	0.163372549019608	0.128196078431373	0.0176274509803922	0.264705882352941	0.103490196078431	0.226156862745098	0.198509803921569	0.094843137254902	0.177078431372549	0.164	0	0.0756470588235294	0.122980392156863	0.121137254901961	0.159176470588235	0.228235294117647	0.177098039215686	0.0696078431372549	0.112901960784314	0.135372549019608	0.134058823529412	0.235098039215686	0.143588235294118	0.220254901960784	0.254647058823529	0.150882352941176	0.146490196078431	0.181274509803922	0.100156862745098
D-Alanine metabolism	12.856	11.5416	15.2786	16.4748	14.5336	18.123	14.7218	16.6026	14.7568	19.5268	16.4286	14.0176	15.8768	17.5062	18.0436	14.0642	17.9596	18.9104	15.2048	15.7778	9.4604	15.7354	14.0026	12.2512	12.7708	15.8824	16.8738	15.9342	13.8518	14.6398	15.3344	13.2484	14.8254	12.991	14.2794	12.854
D-Arginine and D-ornithine metabolism	2.32175	1.423875	1.965625	2.271	2.13425	3.18825	2.472875	1.913625	1.818375	3.108	4.033	1.530125	2.32425	2.675	2.59975	1.826125	2.091625	2.808125	2.1705	2.1135	0.827375	2.117875	1.992375	2.079	2.7535	2.615125	2.551625	3.596125	2.1495	2.296875	2.68575	2.296875	2.136125	1.91975	1.894625	1.179125
D-Glutamine and D-glutamate metabolism	22.1567142857143	27.5172857142857	29.0964285714286	27.017	25.4304285714286	26.9474285714286	31.675	27.6927142857143	29.523	28.0284285714286	27.1621428571429	29.6018571428571	24.7352857142857	33.1604285714286	29.2508571428571	28.4484285714286	25.9715714285714	25.6942857142857	23.471	24.3832857142857	25.0854285714286	23.0872857142857	26.5671428571429	24.291	25.3065714285714	25.1974285714286	28.8048571428571	25.5441428571429	21.9264285714286	22.9217142857143	27.4978571428571	26.0825714285714	24.8145714285714	26.7552857142857	21.7811428571429	24.3038571428571
DNA replication	9.04418333333333	8.7623	9.21486666666667	10.4842833333333	11.9026833333333	13.0531166666667	10.9442166666667	10.8330166666667	11.4144833333333	11.8490666666667	11.3040333333333	12.8947166666667	11.02485	11.4583666666667	10.8298166666667	10.1181	11.0103833333333	11.5137833333333	8.49968333333333	8.53203333333333	7.68943333333333	9.89046666666667	9.36811666666667	9.6641	9.58338333333333	10.3014	10.6391166666667	10.03345	9.18908333333333	9.63435	10.5415833333333	9.34683333333333	8.68123333333333	8.6365	8.8649	8.43576666666667
Degradation of aromatic compounds	3.50855714285714	3.66395714285714	3.94991428571428	3.63277142857143	3.33115714285714	3.54462857142857	3.77800476190476	3.91595238095238	3.72629523809524	3.89787142857143	3.46872380952381	3.47115238095238	3.91834285714286	4.07480476190476	3.61882380952381	3.91239047619048	3.87192857142857	3.96120476190476	4.03805714285714	3.48471904761905	3.82364285714286	3.54612857142857	3.48951904761905	3.43041904761905	3.98990952380952	3.76398095238095	3.95325238095238	3.89256666666667	3.3194619047619	3.48596190476191	3.46800952380952	3.67889523809524	3.72916666666667	3.67420952380952	3.51000952380952	3.62217142857143
Dilated cardiomyopathy (DCM)	0.0074390243902439	0.0029390243902439	0.00336585365853659	0.00380487804878049	0.0120365853658537	0.00354878048780488	0.00553658536585366	0.00462195121951219	0.0153658536585366	0.012109756097561	0.0136219512195122	0.00317073170731707	0.00617073170731707	0.0137926829268293	0.022219512195122	0.0185	0.00513414634146341	0.0104878048780488	0.0100731707317073	0.00773170731707317	0.00235365853658537	0.00618292682926829	0.00352439024390244	0.00540243902439024	0.00540243902439024	0.00812195121951219	0.0112682926829268	0	0.0118292682926829	0.00680487804878049	0.00659756097560976	0	0.000439024390243903	0.00631707317073171	0	0.00428048780487805
Dioxin degradation	3.62706451612903	2.94722580645161	3.34696774193548	2.4728064516129	2.95248387096774	2.99406451612903	3.31670967741936	2.79848387096774	2.50574193548387	3.94109677419355	2.38103225806452	2.50216129032258	3.11932258064516	2.7088064516129	2.34545161290323	2.485	2.90545161290323	3.10303225806452	3.02674193548387	2.81745161290323	3.19096774193548	3.04425806451613	3.63225806451613	2.35912903225806	2.85141935483871	2.24751612903226	2.44490322580645	3.21277419354839	2.73264516129032	2.70438709677419	2.34867741935484	3.31961290322581	2.43761290322581	3.01696774193548	3.01654838709677	2.99683870967742
Dopaminergic synapse	0.184096385542169	0.103469879518072	0.133879518072289	0.223951807228916	0.0806626506024096	0.148277108433735	0.195638554216867	0.115674698795181	0.159313253012048	0.158060240963855	0.11055421686747	0.180469879518072	0.196192771084337	0.161698795180723	0.140686746987952	0.167036144578313	0.149313253012048	0.148807228915663	0.135650602409639	0.168963855421687	0.13621686746988	0.146192771084337	0.0669638554216867	0.132686746987952	0.128132530120482	0.130542168674699	0.120566265060241	0.155349397590361	0.16521686746988	0.147349397590361	0.123987951807229	0.214746987951807	0.210939759036145	0.126493975903614	0.132204819277108	0.085578313253012
Drug metabolism - cytochrome P450	11.8694166666667	11.79925	13.179625	12.336	11.163375	11.8439166666667	12.1062916666667	12.579125	11.5712916666667	12.6437083333333	12.3450833333333	11.366	13.8757916666667	15.2219583333333	13.1482916666667	12.669	12.2572916666667	13.92675	12.3740416666667	12.2450416666667	10.4086666666667	11.519375	11.706875	11.6657916666667	12.7546666666667	12.4486666666667	12.4452083333333	12.7329166666667	12.0727916666667	12.76775	13.806125	11.8229166666667	12.7751666666667	11.5645	12.065125	12.0331666666667
Drug metabolism - other enzymes	24.5129032258065	24.2632580645161	25.9614193548387	24.3516451612903	25.3704516129032	26.162935483871	26.788	26.7915806451613	25.7898387096774	25.28	25.3156774193548	25.0127741935484	26.4115806451613	27.1563225806452	25.9185161290323	26.0703548387097	26.7801290322581	26.8655161290323	26.1574838709677	23.4742258064516	20.9824516129032	23.1754193548387	24.1522258064516	23.5492580645161	24.5374838709677	26.0701935483871	25.725064516129	23.849	23.5817741935484	23.4900322580645	23.8503225806452	22.6852903225806	23.4936129032258	22.3586129032258	23.5599677419355	22.3622903225806
EGFR tyrosine kinase inhibitor resistance	0.0461791044776119	0.153194029850746	0.102223880597015	0.157925373134328	0.117223880597015	0.218238805970149	0.0663731343283582	0.275701492537313	0.234820895522388	0.248820895522388	0.12789552238806	0.242597014925373	0.189388059701493	0.178402985074627	0.207850746268657	0.161477611940298	0.30634328358209	0.138388059701493	0.041865671641791	0.0974925373134328	0.0771641791044776	0.116134328358209	0.0333283582089552	0.112761194029851	0.127462686567164	0.102462686567164	0.116880597014925	0.158820895522388	0.169880597014925	0.216388059701493	0.106208955223881	0.141985074626866	0.109373134328358	0.136044776119403	0.242029850746269	0.113388059701493
Endocrine and other factor-regulated calcium reabsorption	0	0	0	0	0	0.0848275862068966	0	0	0	0	0	0	0	0	0	0	0	0	0	0	0	0	0	0	0	0	0.0310344827586207	0	0	0	0	0	0	0	0	0
Endocytosis	0.00596341463414634	0	0	0	0.000128048780487805	0.015	0.000603658536585366	0.000310975609756098	0	0.00562804878048781	0.00470731707317073	0	0	0	0	0.0122621951219512	0.000646341463414634	0	0	0	0	0	0	0.000579268292682927	0	0.00415243902439024	0.00575	0.00845121951219512	0	0	0	0	0.000402439024390244	0	0	0
Epithelial cell signaling in Helicobacter pylori infection	0.740622222222222	0.733333333333333	0.725288888888889	0.7069	0.754977777777778	0.799733333333333	0.863477777777778	0.890088888888889	0.781188888888889	0.795844444444444	0.7935	0.857766666666667	0.874122222222222	0.937555555555555	0.694966666666667	0.756011111111111	0.856388888888889	0.852411111111111	0.608744444444444	0.536688888888889	0.670011111111111	0.740066666666667	0.666755555555556	0.850877777777778	0.835233333333333	0.791344444444444	0.800611111111111	0.706577777777778	0.668277777777778	0.695255555555556	0.621811111111111	0.765944444444444	0.651855555555556	0.683566666666667	0.795866666666667	0.782222222222222
Epstein-Barr virus infection	1.03098780487805	0.888335365853659	0.895957317073171	0.778036585365854	0.974512195121951	1.00379268292683	0.850134146341463	1.11181707317073	1.12185365853659	1.05492073170732	0.949932926829268	1.49414634146341	0.971298780487805	1.02373170731707	1.11348170731707	1.05187195121951	1.21343902439024	1.15382926829268	0.703164634146341	0.82009756097561	0.649945121951219	0.84219512195122	0.823384146341463	0.923591463414634	0.758713414634146	0.821091463414634	0.783890243902439	0.958524390243902	0.918823170731707	0.835298780487805	0.993335365853659	0.781024390243902	0.840170731707317	0.87775	1.09746341463415	0.917518292682927
Estrogen signaling pathway	0.0723421052631579	0.0471447368421053	0.0762631578947369	0.195421052631579	0.215960526315789	0.224328947368421	0.172921052631579	0.206644736842105	0.173828947368421	0.262328947368421	0.159302631578947	0.184026315789474	0.264342105263158	0.197894736842105	0.270394736842105	0.133986842105263	0.175105263157895	0.202118421052632	0.104842105263158	0.129592105263158	0.155592105263158	0.142263157894737	0.207368421052632	0.199355263157895	0.157828947368421	0.204986842105263	0.177315789473684	0.171881578947368	0.160328947368421	0.208407894736842	0.210447368421053	0.271065789473684	0.125644736842105	0.170276315789474	0.168473684210526	0.0781973684210526
Ether lipid metabolism	0.0759333333333333	0.145533333333333	0	0.170833333333333	0.152033333333333	0.237566666666667	0.188033333333333	0.1847	0.245033333333333	0.1678	0.0444666666666667	0.0947666666666667	0	0.155366666666667	0.0459666666666667	0.115766666666667	0.0298333333333333	0.151733333333333	0.230766666666667	0.0433	0.327733333333333	0.0628333333333333	0.0536666666666667	0.1124	0.216333333333333	0.178966666666667	0.2061	0.384066666666667	0.1642	0.121166666666667	0.237566666666667	0.0414333333333333	0.270633333333333	0.1066	0.102533333333333	0.0558
Ethylbenzene degradation	2.786	2.4865625	2.2949375	3.0628125	3.022625	2.9215	3.2433125	2.5568125	3.75975	2.8123125	3.120375	2.9885625	2.6915625	2.9785625	2.816375	2.1255	2.11925	2.575375	3.20875	3.0716875	3.0135625	2.8398125	2.31825	2.32975	3.1111875	2.956	2.918625	2.504	2.0041875	2.797375	2.3970625	2.306875	2.0629375	2.6631875	3.0764375	2.867125
Fanconi anemia pathway	0.460444444444444	0.579333333333333	0.621962962962963	0.560851851851852	0.600888888888889	0.767648148148148	0.655555555555556	0.497574074074074	0.835666666666667	0.741259259259259	0.67612962962963	0.963	0.647777777777778	0.642388888888889	0.824833333333333	0.537851851851852	0.720148148148148	0.691814814814815	0.488425925925926	0.436592592592593	0.44287037037037	0.615185185185185	0.584981481481481	0.655148148148148	0.500111111111111	0.581833333333333	0.488759259259259	0.673944444444445	0.770944444444444	0.46612962962963	0.801666666666667	0.60187037037037	0.497148148148148	0.560092592592593	0.640185185185185	0.386944444444444
Fatty acid biosynthesis	26.1727272727273	26.1645151515152	26.5960606060606	29.3920303030303	29.3076363636364	29.8286363636364	31.3118787878788	26.941696969697	26.9761818181818	29.6674545454545	29.7303939393939	29.6170303030303	31.320303030303	31.4585151515152	29.5508181818182	27.3553939393939	29.5182727272727	29.1999696969697	28.9644848484849	26.3561212121212	25.1081818181818	26.7522121212121	25.8668484848485	26.0886060606061	29.8633939393939	29.1947272727273	29.6670303030303	27.6974242424242	27.0203636363636	26.9186666666667	26.6999696969697	26.784303030303	24.8033636363636	25.7904242424242	25.0712121212121	23.3803333333333
Fatty acid degradation	12.6947543859649	12.7358947368421	13.351701754386	13.6377543859649	13.8014561403509	14.2338070175439	13.9242456140351	13.5876666666667	13.2920526315789	13.8285087719298	14.4514912280702	14.248350877193	14.2690175438597	15.078701754386	13.0135087719298	13.5324736842105	13.3567192982456	13.4516315789474	13.9392807017544	13.4665263157895	13.181350877193	13.3264385964912	13.0154912280702	13.2231929824561	13.7840350877193	14.0689649122807	15.0475964912281	13.3248947368421	13.2596842105263	13.7959473684211	12.6460175438596	12.5185964912281	12.9336140350877	12.5641228070175	12.4848421052632	12.3158771929825
Fatty acid elongation	0	0.09548	0.08628	0.03096	0.04876	0.04372	0	0	0.07436	0.07152	0.07688	0.06672	0	0.07684	0.07856	0.02856	0.06068	0.08988	0.0648	0.08892	0.10112	0.03072	0	0	0.1048	0.06236	0.03496	0.07468	0.05624	0	0.05652	0.05776	0.11088	0.08244	0.0818	0.0636
Fatty acid metabolism	18.7992	18.7296428571429	19.2623714285714	20.5859285714286	20.9703857142857	21.5698	21.7557571428571	19.4493142857143	19.6377	21.1566571428571	21.7880571428571	21.5159142857143	22.0161428571429	22.6140571428571	20.7590857142857	20.3780285714286	20.8118428571429	20.4279285714286	20.6289	19.4202714285714	18.6091	19.6576285714286	19.0877571428571	19.2051428571429	21.1700285714286	21.0773	21.9473857142857	19.6576714285714	19.4646428571429	19.6621857142857	18.8168142857143	18.8962428571429	18.1175714285714	18.5688142857143	18.0978285714286	17.0425285714286
Ferroptosis	1.33590909090909	1.17739393939394	1.04587878787879	1.65369696969697	1.41875757575758	1.41227272727273	1.95412121212121	1.37875757575758	1.16418181818182	1.4349696969697	1.45487878787879	1.70033333333333	1.27772727272727	1.3559696969697	1.67245454545455	1.45448484848485	1.23575757575758	1.52024242424242	1.42460606060606	1.27321212121212	1.18454545454545	0.915666666666667	1.42921212121212	1.08890909090909	1.22830303030303	1.43	1.51975757575758	1.31160606060606	1.09166666666667	1.366	1.22893939393939	1.17006060606061	1.06248484848485	1.2679696969697	1.03121212121212	1.14893939393939
Flagellar assembly	12.873425	12.02695	11.683925	18.7876	17.654275	18.614975	15.72495	14.802025	14.96515	17.702525	17.29645	18.0038	20.65115	18.348	20.418025	14.087375	13.961275	14.133775	12.164025	12.683975	12.4849	14.74145	14.036125	14.637075	15.3692	15.551325	16.483125	14.364525	13.863425	15.07915	14.0373	14.630175	15.2625	14.719175	14.126475	13.27875
Flavonoid biosynthesis	0	0	0	0	0	0.0687142857142857	0.0531428571428571	0.0240952380952381	0.0583809523809524	0	0.0629047619047619	0	0.0724285714285714	0	0	0	0	0	0	0	0	0.0645238095238095	0	0	0.110857142857143	0	0.0373333333333333	0	0	0	0	0	0.112904761904762	0	0	0
Fluid shear stress and atherosclerosis	4.13545918367347	4.65027551020408	4.63501020408163	4.60020408163265	4.78466326530612	4.76626530612245	4.34881632653061	4.75158163265306	4.74361224489796	4.85489795918367	4.90627551020408	4.87058163265306	5.3995	5.23630612244898	4.90622448979592	4.95158163265306	4.76589795918367	4.99155102040816	4.26665306122449	4.11816326530612	3.83432653061225	4.28755102040816	4.34811224489796	4.41595918367347	4.72161224489796	4.80741836734694	4.57863265306122	4.39420408163265	4.55191836734694	4.20413265306122	4.69317346938776	4.36298979591837	4.27852040816326	4.29683673469388	4.32254081632653	4.0469693877551
Fluorobenzoate degradation	7.8915	7.37761111111111	7.37672222222222	7.47144444444444	6.89038888888889	6.96438888888889	7.15261111111111	7.14177777777778	6.963	8.38666666666667	6.74127777777778	7.30283333333333	8.68405555555555	7.53533333333333	7.74933333333334	9.85372222222222	7.97633333333334	6.95133333333334	7.51327777777778	7.75061111111111	7.73505555555556	7.34294444444444	6.61216666666667	7.17877777777778	8.9145	7.92411111111111	7.70605555555556	7.73933333333333	6.39966666666667	6.92188888888889	6.90477777777778	7.05344444444444	7.78605555555556	7.38111111111111	6.29294444444444	6.52138888888889
Focal adhesion	0.00412162162162162	0.00162837837837838	0.00186486486486486	0.00210810810810811	0.00666891891891892	0.00196621621621622	0.00306756756756757	0.00708783783783784	0.00851351351351351	0.0106756756756757	0.0075472972972973	0.00175675675675676	0.010722972972973	0.00764189189189189	0.0123108108108108	0.01025	0.00284459459459459	0.0122027027027027	0.00558108108108108	0.00428378378378378	0.00130405405405405	0.00342567567567568	0.0019527027027027	0.00299324324324324	0.00299324324324324	0.0110135135135135	0.00624324324324324	0	0.00655405405405405	0.00377027027027027	0.00365540540540541	0	0.000243243243243243	0.0035	0	0.00237162162162162
Folate biosynthesis	9.5810625	8.8729625	9.1488375	10.3824625	10.7144875	11.1738375	10.44925	10.0645875	10.536475	11.2896625	10.43395	11.4555	10.9130125	11.5555125	11.0173125	9.889625	10.0127375	10.3943125	8.707475	9.1282375	8.38705	8.545925	8.9028	9.2795125	10.0543	9.9407375	10.6549625	9.4126625	8.89645	9.7846125	9.2399125	8.7469875	9.66545	8.8507625	8.7355875	8.754725
FoxO signaling pathway	1.14461764705882	1.16840196078431	1.2176862745098	1.21373529411765	1.28095098039216	1.30755882352941	1.09117647058824	1.41908823529412	1.27109803921569	1.09427450980392	1.1873137254902	1.41826470588235	0.99821568627451	1.20539215686275	1.13004901960784	1.3236862745098	1.29983333333333	1.36537254901961	1.19904901960784	0.937607843137255	0.913147058823529	0.997235294117647	0.943235294117647	1.23067647058824	1.01274509803922	1.23216666666667	1.1948137254902	1.11005882352941	1.16186274509804	0.93306862745098	1.12053921568627	1.08987254901961	1.04999019607843	1.00291176470588	1.13402941176471	0.865676470588235
Fructose and mannose metabolism	5.28056880733945	5.05788073394495	5.79880733944954	6.19559633027523	6.65333944954128	6.72907339449541	6.57255963302752	6.27995412844037	6.4122752293578	6.91083486238532	6.73246788990826	7.06026605504587	6.34218348623853	6.60499082568807	6.47785321100917	6.02009174311927	6.11728440366973	6.43608256880734	5.80070642201835	5.50543119266055	5.50336697247706	5.83022018348624	5.5985504587156	5.90792660550459	5.69066055045872	5.84375229357798	6.6185871559633	5.56156880733945	5.54881651376147	5.51233944954128	5.67973394495413	5.23178899082569	5.25193577981651	5.16539449541284	5.69963302752293	4.33394495412844
Furfural degradation	14.207125	14.660875	12.87175	11.2565	10.674875	12.087625	11.85425	12.377375	11.663125	11.13725	11.5145	11.016625	13.367125	13.64725	12.88725	15.97175	16.33825	14.187875	12.94275	10.687	10.998125	11.563625	11.064125	9.61675	11.5335	11.75625	12.40925	9.591125	11.606625	12.67875	9.967875	9.53525	11.113625	10.13725	12.421	11.40775
GABAergic synapse	3.94344615384615	4.07575384615385	4.07507692307692	4.09232307692308	4.27758461538462	4.45632307692308	4.90386153846154	4.29266153846154	4.36510769230769	4.14163076923077	4.22453846153846	4.92770769230769	3.89523076923077	4.67992307692308	4.34116923076923	4.14158461538462	4.09392307692308	4.27764615384615	3.93003076923077	3.75033846153846	3.71886153846154	4.18123076923077	3.82309230769231	3.70275384615385	3.80670769230769	3.76444615384615	4.03561538461538	3.74673846153846	3.36949230769231	3.31806153846154	3.86550769230769	3.81249230769231	3.375	3.74575384615385	3.51801538461538	3.62150769230769
Galactose metabolism	3.85075641025641	3.88848717948718	4.20064102564102	4.42626923076923	4.57647435897436	4.79555128205128	5.09070512820513	4.54874358974359	4.76667948717949	4.72405128205128	4.84939743589744	4.3663717948718	4.3509358974359	4.68833333333333	4.0329358974359	4.43907692307692	4.45362820512821	4.51908974358974	3.85012820512821	3.62561538461538	3.59771794871795	4.09052564102564	4.10617948717949	4.22005128205128	3.84324358974359	4.35110256410256	4.75974358974359	3.90952564102564	3.9488717948718	4.03053846153846	3.93839743589744	3.56303846153846	3.81155128205128	3.74594871794872	3.63875641025641	3.11955128205128
Gap junction	0	0	0.0165593220338983	0	0.00698305084745763	0	0.0127457627118644	0	0	0	0	0.018406779661017	0.0277796610169492	0	0	0	0.0173728813559322	0	0.0291694915254237	0	0	0	0	0	0.0493559322033898	0	0	0	0	0	0.0134745762711864	0.0133898305084746	0	0	0.0144406779661017	0
Gastric acid secretion	0	0	0	0	0	0	0	0	0.00128571428571429	0	0	0.008	0	0	0.028265306122449	0	0.00777551020408163	0.00404081632653061	0	0.00236734693877551	0	0	0	0	0.00204081632653061	0	0	0	0	0	0	0	0	0.00148979591836735	0	0
Geraniol degradation	11.3784	10.4103333333333	10.8521333333333	11.5666	12.1728666666667	12.258	12.6624666666667	12.2144	11.4059333333333	11.3224666666667	12.2026666666667	12.1165333333333	12.0636	12.9637333333333	11.3783333333333	12.3984666666667	10.7450666666667	11.3658	14.1408666666667	12.2089333333333	13.5844	12.3617333333333	11.3683333333333	10.3459333333333	12.9188	13.3088	13.9339333333333	12.3704	11.8712	12.6568	11.5014	12.4906666666667	12.0193333333333	12.1602	11.1600666666667	10.9496666666667
Glioma	0	0	0	0	0	0	0	0	0.00121153846153846	0	0	0.00753846153846154	0	0	0.0266346153846154	0	0.00732692307692308	0.00380769230769231	0	0.00223076923076923	0	0	0	0	0.00192307692307692	0	0	0	0	0	0	0	0	0.00140384615384615	0	0
Glucagon signaling pathway	5.67358181818182	5.0378	5.5012	5.92623636363636	6.27736363636364	6.82887272727273	6.15049090909091	6.05152727272727	5.45549090909091	6.58258181818182	6.16521818181818	5.68236363636364	6.31552727272727	6.40996363636364	6.15156363636364	5.63932727272727	5.4422	5.455	5.98665454545455	5.67209090909091	5.19794545454545	6.16741818181818	5.95916363636364	6.36638181818182	5.8998	6.36587272727273	6.19230909090909	5.80827272727273	5.38054545454545	5.44114545454545	5.74981818181818	5.31367272727273	5.82612727272727	4.99574545454545	5.26045454545454	4.71743636363636
Glucosinolate biosynthesis	7.73515	7.456	7.54415	7.6054	7.76545	7.76275	7.77195	8.1183	7.8054	7.9985	7.43605	7.54185	8.15845	8.19665	8.2696	6.8576	7.9227	7.0975	7.77125	6.77265	6.73465	7.341	7.14495	7.65625	7.761	7.9895	7.4302	6.9442	6.8338	7.4632	7.21115	7.2084	6.979	6.81355	6.77995	7.2105
Glutamatergic synapse	2.92144705882353	2.99697647058824	2.99117647058824	2.98997647058824	3.09735294117647	3.28090588235294	3.59467058823529	3.17221176470588	3.24364705882353	3.02988235294118	3.10889411764706	3.57945882352941	2.91097647058824	3.44994117647059	3.22704705882353	3.05841176470588	3.04723529411765	3.14718823529412	2.9158	2.76748235294118	2.75512941176471	3.06577647058824	2.84315294117647	2.74091764705882	2.82255294117647	2.75077647058824	2.95648235294118	2.77627058823529	2.52311764705882	2.47077647058824	2.90185882352941	2.84568235294118	2.53770588235294	2.75377647058824	2.60077647058824	2.69936470588235
Glutathione metabolism	15.486347826087	14.1304565217391	14.9511086956522	16.0445652173913	16.7991304347826	17.0274565217391	16.6222608695652	16.6793913043478	14.699847826087	17.437652173913	16.618152173913	16.2370869565217	17.9599782608696	17.8820652173913	17.2502391304348	15.9452391304348	16.7597173913043	17.4683043478261	15.513152173913	14.5112173913043	13.8184565217391	15.9796304347826	14.5274130434783	14.8196739130435	16.0623260869565	16.8354565217391	16.880847826087	15.6673043478261	15.1931086956522	15.5337173913044	15.3904130434783	14.4944565217391	14.7487608695652	14.2228043478261	14.9126739130435	14.6646956521739
Glycerolipid metabolism	2.43829411764706	2.14241176470588	2.26467058823529	2.56468235294118	2.83070588235294	3.09101176470588	2.80288235294118	2.76329411764706	2.64667058823529	2.70117647058824	2.58301176470588	2.69287058823529	2.71328235294118	2.95598823529412	2.77791764705882	2.66041176470588	2.48891764705882	2.55431764705882	2.40044705882353	2.37827058823529	2.38691764705882	2.4942	2.23797647058824	2.5148	2.69782352941176	2.50523529411765	3.00291764705882	2.49712941176471	2.48955294117647	2.62052941176471	2.17135294117647	2.27791764705882	2.31763529411765	2.42195294117647	2.28783529411765	2.30095294117647
Glycerophospholipid metabolism	3.68801801801802	3.2676036036036	3.81136036036036	4.07701801801802	4.71051351351351	4.64716216216216	4.51335135135135	4.34728828828829	4.08008108108108	4.42136036036036	4.29504504504504	4.49887387387387	3.98975675675676	4.3169009009009	4.33616216216216	4.1338018018018	4.17254954954955	4.34390990990991	3.67235135135135	3.51114414414414	3.68316216216216	3.6752972972973	3.45432432432432	3.52541441441442	3.86191891891892	4.11964864864865	4.49500900900901	3.79858558558559	3.75309009009009	3.67471171171171	3.40498198198198	3.68540540540541	3.47576576576577	3.61175675675676	3.38104504504504	3.47818018018018
Glycine, serine and threonine metabolism	17.7679375	16.8958229166667	17.9866979166667	18.87984375	19.4946666666667	20.4417083333333	19.6900729166667	19.22790625	19.0137708333333	19.7048854166667	18.7467083333333	20.1719270833333	19.28984375	20.1548541666667	19.4769895833333	17.3780625	18.7434583333333	18.2873958333333	18.3659270833333	16.9529895833333	16.8203333333333	17.0351875	17.2711354166667	17.66184375	18.6646770833333	18.5872395833333	19.4844479166667	18.0556145833333	17.2750416666667	17.7390729166667	17.4610520833333	16.64971875	17.0818958333333	16.9259791666667	16.5085104166667	15.8266145833333
Glycolysis / Gluconeogenesis	17.359067961165	15.946427184466	17.4634368932039	18.4394466019418	19.5078058252427	20.3089708737864	19.5062330097087	19.0218252427184	18.8715339805825	20.2267669902913	19.1302330097087	20.0236796116505	19.0838640776699	19.786786407767	19.2896699029126	18.282359223301	18.4019708737864	18.2855242718447	18.6656796116505	16.6643300970874	16.7797281553398	18.1108058252427	17.523854368932	18.1979223300971	18.1677766990291	17.9743689320388	19.1659417475728	17.4844757281553	16.5150485436893	17.2355339805825	17.7487184466019	16.4626310679612	16.8835436893204	16.0763203883495	16.6693786407767	15.6080582524272
Glycosaminoglycan degradation	0.235	0.4778	0.327666666666667	1.14	1.2944	1.33806666666667	0.851266666666667	0.915533333333333	0.9664	0.679133333333333	1.04046666666667	0.874933333333333	0.995133333333333	0.995	0.933333333333333	0.7784	0.502933333333333	0.663533333333333	0.203733333333333	0.559266666666667	0.582266666666667	0.8284	0.9988	0.683933333333333	0.784733333333333	0.413	0.732266666666667	0.9532	0.6872	0.739466666666667	0.6508	0.476266666666667	0.949	0.699266666666667	0.438266666666667	1.04193333333333
Glycosphingolipid biosynthesis - globo and isoglobo series	0.977666666666667	1.52486666666667	0.7784	0.7068	0.596866666666667	0.602933333333333	0.896466666666667	0.713066666666667	0.6918	0.800866666666667	0.835533333333333	0.9422	0.819066666666667	0.558733333333333	0.7226	1.01206666666667	0.6652	0.8032	0.782333333333333	0.443333333333333	0.8968	0.870733333333333	0.746733333333333	0.763133333333333	0.769	0.774466666666667	0.703266666666667	0.736866666666666	0.954266666666667	0.455466666666667	0.4968	0.782466666666667	0.767533333333333	1.01513333333333	0.9152	0.444133333333333
Glyoxylate and dicarboxylate metabolism	25.5306	24.54679	25.84971	25.53477	27.33552	27.26134	27.5095	27.4714	26.09514	26.64497	26.23367	27.31011	26.63941	27.90418	26.6543	25.93878	26.42393	26.73538	25.44048	24.13579	23.38671	24.80816	24.71006	25.25026	25.77279	25.25791	27.16014	24.28169	23.87455	24.11451	24.56823	23.40715	24.30658	23.56035	23.44062	22.58038
GnRH signaling pathway	0	0	0	0	0	0	0	0	0.000984375	0	0	0.006125	0	0	0.021640625	0	0.005953125	0.00309375	0	0.0018125	0	0	0	0	0.0015625	0	0	0	0	0	0	0	0	0.001140625	0	0
HIF-1 signaling pathway	5.23915277777778	4.90965277777778	5.23454166666667	5.94925	6.022875	6.22977777777778	6.03448611111111	5.75938888888889	5.57256944444444	6.09558333333333	5.817625	5.82829166666667	6.143	5.92323611111111	6.19094444444444	5.60013888888889	5.41415277777778	5.601	5.72676388888889	5.19865277777778	4.62343055555556	5.71013888888889	5.53790277777778	5.73238888888889	5.34283333333333	5.78470833333333	5.64947222222222	5.36073611111111	4.98152777777778	5.48234722222222	5.30159722222222	5.32009722222222	5.22079166666667	4.812875	5.05831944444444	5.03727777777778
Hedgehog signaling pathway	0	0	0.0271388888888889	0	0	0	0	0	0	0	0	0	0	0	0	0	0	0	0	0	0	0	0	0	0.0291388888888889	0	0	0	0	0	0	0	0	0	0	0
Hepatitis B	0.376026548672566	0.301778761061947	0.251530973451327	0.362557522123894	0.30146017699115	0.380194690265487	0.34087610619469	0.257079646017699	0.368672566371681	0.429513274336283	0.381238938053097	0.503	0.388185840707965	0.394486725663717	0.357088495575221	0.409230088495575	0.328920353982301	0.411893805309734	0.344141592920354	0.345814159292035	0.320185840707965	0.284513274336283	0.359159292035398	0.332522123893805	0.406132743362832	0.373070796460177	0.241725663716814	0.307787610619469	0.307884955752212	0.379477876106195	0.263858407079646	0.220610619469027	0.384654867256637	0.29346017699115	0.297176991150442	0.443557522123894
Hepatitis C	0.159776470588235	0.222223529411765	0.216341176470588	0.101929411764706	0.211235294117647	0.133247058823529	0.174152941176471	0.186647058823529	0.327917647058824	0.147835294117647	0.241635294117647	0.315223529411765	0.167976470588235	0.239976470588235	0.278905882352941	0.279282352941176	0.222552941176471	0.230341176470588	0.136905882352941	0.158023529411765	0.125470588235294	0.211211764705882	0.133047058823529	0.248258823529412	0.109164705882353	0.161082352941176	0.124658823529412	0.214741176470588	0.184823529411765	0.137741176470588	0.1884	0.154352941176471	0.234517647058824	0.216870588235294	0.188411764705882	0.243435294117647
Hepatocellular carcinoma	1.27994736842105	1.2109649122807	1.36348245614035	1.29021929824561	1.26090350877193	1.32521052631579	1.33429824561404	1.26392105263158	1.15341228070175	1.41870175438596	1.31821929824561	1.15632456140351	1.5535	1.7095350877193	1.55072807017544	1.4209649122807	1.23127192982456	1.62372807017544	1.36995614035088	1.35792105263158	0.993631578947368	1.24854385964912	1.36377192982456	1.32686842105263	1.34338596491228	1.44215789473684	1.34225438596491	1.34041228070175	1.39012280701754	1.36462280701754	1.42465789473684	1.28460526315789	1.28802631578947	1.28960526315789	1.32591228070175	1.33162280701754
Herpes simplex virus 1 infection	0.399394557823129	0.454517006802721	0.379482993197279	0.345585034013605	0.404163265306122	0.486340136054422	0.376741496598639	0.44534693877551	0.596238095238095	0.473047619047619	0.43091156462585	0.66	0.500510204081633	0.520183673469388	0.561666666666667	0.543598639455782	0.462680272108844	0.557904761904762	0.399734693877551	0.430360544217687	0.321210884353741	0.380428571428571	0.34530612244898	0.422469387755102	0.485897959183674	0.400598639455782	0.333204081632653	0.415210884353741	0.404544217687075	0.374482993197279	0.475095238095238	0.324231292517007	0.49608843537415	0.426972789115646	0.465734693877551	0.554394557823129
Hippo signaling pathway	0.0054954954954955	0.00217117117117117	0.0112882882882883	0.00281081081081081	0.00889189189189189	0.00262162162162162	0.00409009009009009	0.00341441441441441	0.0113513513513514	0.00894594594594595	0.0100630630630631	0.00234234234234234	0.00455855855855856	0.0247747747747748	0.0164144144144144	0.0136666666666667	0.00379279279279279	0.0162702702702703	0.00744144144144144	0.00571171171171171	0.00173873873873874	0.00456756756756757	0.0026036036036036	0.00399099099099099	0.0134414414414414	0.0146846846846847	0.00832432432432433	0	0.00873873873873874	0.00502702702702703	0.00487387387387387	0	0.000324324324324324	0.00466666666666667	0	0.00316216216216216
Hippo signaling pathway - fly	0.0117307692307692	0.00463461538461538	0.00530769230769231	0.006	0.0189807692307692	0.00559615384615385	0.00873076923076923	0.00728846153846154	0.0242307692307692	0.0190961538461538	0.0214807692307692	0.005	0.00973076923076923	0.02175	0.0350384615384615	0.0291730769230769	0.00809615384615385	0.0165384615384615	0.0158846153846154	0.0121923076923077	0.00371153846153846	0.00975	0.00555769230769231	0.00851923076923077	0.00851923076923077	0.0128076923076923	0.0177692307692308	0	0.0186538461538462	0.0107307692307692	0.0104038461538462	0	0.000692307692307692	0.00996153846153846	0	0.00675
Histidine metabolism	15.6384565217391	13.487152173913	14.2962391304348	15.9306086956522	16.1370434782609	17.4861304347826	16.0314130434783	16.5266956521739	16.6073695652174	16.1493260869565	16.8976739130435	16.8187391304348	16.4988913043478	16.5015869565217	15.7868043478261	14.7454130434783	15.4685217391304	15.828152173913	16.720152173913	15.2531304347826	14.830347826087	17.0572391304348	15.3502608695652	15.0302608695652	15.0287826086957	16.2174130434783	16.5144347826087	15.1564565217391	14.3756956521739	14.954652173913	15.9970652173913	14.9901956521739	15.0812391304348	15.3324565217391	15.5595217391304	14.6068695652174
Homologous recombination	10.8130972222222	10.5541388888889	11.2046805555556	12.4865138888889	12.9623333333333	13.8229305555556	12.333125	12.3848194444444	11.8937222222222	13.0735694444444	13.1515138888889	12.9246111111111	13.2136111111111	13.17125	13.0178472222222	11.0325555555556	11.6713888888889	11.8581666666667	10.8631944444444	10.4191805555556	10.3865138888889	11.8560277777778	11.6524166666667	11.5182638888889	11.4095	12.3004444444444	12.9351527777778	11.9058194444444	11.28	11.6008472222222	10.8278055555556	10.9849583333333	10.2364305555556	9.93886111111111	10.2956666666667	10.2012222222222
Human T-cell leukemia virus 1 infection	0.204461538461538	0.235423076923077	0.217447115384615	0.180956730769231	0.231600961538462	0.249158653846154	0.175254807692308	0.240346153846154	0.272581730769231	0.263197115384615	0.222932692307692	0.3798125	0.205769230769231	0.218048076923077	0.232725961538462	0.261802884615385	0.260528846153846	0.370822115384615	0.198173076923077	0.183163461538462	0.185668269230769	0.262307692307692	0.179894230769231	0.191384615384615	0.186841346153846	0.192576923076923	0.175586538461538	0.236384615384615	0.191081730769231	0.250072115384615	0.245629807692308	0.185456730769231	0.249572115384615	0.201927884615385	0.293293269230769	0.249336538461538
Human cytomegalovirus infection	0.124473958333333	0.0960260416666667	0.0563385416666667	0.121364583333333	0.0754739583333333	0.142520833333333	0.120494791666667	0.092890625	0.129541666666667	0.145770833333333	0.111817708333333	0.146953125	0.165171875	0.154578125	0.139510416666667	0.135072916666667	0.090640625	0.105057291666667	0.121223958333333	0.138364583333333	0.09740625	0.05034375	0.110984375	0.100958333333333	0.191479166666667	0.126104166666667	0.0907604166666667	0.088421875	0.106822916666667	0.109723958333333	0.0925052083333333	0.05990625	0.11921875	0.0926041666666667	0.0750104166666667	0.1568125
Human papillomavirus infection	0.314246861924686	0.319732217573222	0.317803347280335	0.328523012552301	0.366707112970711	0.419769874476987	0.284744769874477	0.373723849372385	0.376619246861925	0.406870292887029	0.387309623430962	0.403907949790795	0.408242677824268	0.371569037656904	0.41271129707113	0.412489539748954	0.391635983263598	0.43828870292887	0.332602510460251	0.330543933054393	0.281046025104603	0.359585774058577	0.302543933054393	0.323991631799163	0.357384937238494	0.312380753138075	0.309276150627615	0.336769874476987	0.267912133891213	0.304041841004184	0.359694560669456	0.279945606694561	0.413163179916318	0.301326359832636	0.369393305439331	0.314928870292887
Huntington disease	1.34373825503356	1.49102684563758	1.44741610738255	1.59579194630872	1.59571140939597	1.7988389261745	1.50369798657718	1.67986577181208	1.72097986577181	1.58095973154362	1.67429530201342	2.1089932885906	1.60714765100671	1.62957718120805	1.86724832214765	1.75454362416107	1.66875838926175	1.71789932885906	1.42093959731544	1.35976510067114	1.19291946308725	1.38575167785235	1.29780536912752	1.50194630872483	1.60044966442953	1.56593288590604	1.54224832214765	1.35394630872483	1.45738255033557	1.49428859060403	1.68855704697987	1.32693288590604	1.38407382550336	1.39610067114094	1.63008724832215	1.36220134228188
Hypertrophic cardiomyopathy (HCM)	0.0618356164383562	0.0963150684931507	0.0689041095890411	0.0572328767123288	0.0959041095890411	0.0276575342465753	0.057	0.0627671232876712	0.106602739726027	0.033	0.0345068493150685	0.0326712328767123	0.0218356164383562	0.0741917808219178	0.0861643835616438	0.059027397260274	0.0400821917808219	0.108219178082192	0.0786027397260274	0.117821917808219	0.0953972602739726	0.076972602739726	0.0881643835616438	0.0986027397260274	0.0592739726027397	0.0942739726027397	0.0663287671232877	0.070972602739726	0.0913972602739726	0.0606849315068493	0.105	0.0721369863013699	0.0250821917808219	0.064986301369863	0.0400684931506849	0.0970410958904109
IL-17 signaling pathway	0.0678765432098765	0.0442345679012346	0.0715555555555556	0.183358024691358	0.20262962962963	0.210481481481481	0.162246913580247	0.193888888888889	0.162320987654321	0.246135802469136	0.149469135802469	0.167827160493827	0.248024691358025	0.185679012345679	0.236604938271605	0.125716049382716	0.159592592592593	0.187197530864198	0.0983703703703704	0.12016049382716	0.145987654320988	0.133481481481481	0.194567901234568	0.187049382716049	0.146851851851852	0.192333333333333	0.16637037037037	0.161271604938272	0.150432098765432	0.195543209876543	0.197456790123457	0.254333333333333	0.117888888888889	0.158864197530864	0.158074074074074	0.0733703703703704
Indole alkaloid biosynthesis	0.177833333333333	0.278277777777778	0.3595	0.433722222222222	0.204055555555556	0.461611111111111	0.5405	0.278277777777778	0.460555555555555	0.405722222222222	0.207166666666667	0.347	0.404	0.246222222222222	0.394833333333333	0.469833333333333	0.307166666666667	0.354666666666667	0.407277777777778	0.318277777777778	0.185611111111111	0.439888888888889	0.198555555555556	0.441777777777778	0.429111111111111	0.271222222222222	0.307944444444444	0.388333333333333	0.363388888888889	0.423166666666667	0.275666666666667	0.652555555555556	0.611722222222222	0.109111111111111	0.368	0.238
Inflammatory mediator regulation of TRP channels	0	0	0	0	0	0	0	0	0.000940298507462687	0	0	0.00585074626865672	0	0	0.0206716417910448	0	0.0056865671641791	0.0170746268656716	0	0.00173134328358209	0	0	0	0	0.00149253731343284	0.0143880597014925	0	0	0	0	0	0	0	0.00108955223880597	0	0
Influenza A	0.307177419354839	0.302959677419355	0.237758064516129	0.260306451612903	0.269620967741935	0.314362903225806	0.309612903225806	0.269427419354839	0.435016129032258	0.330322580645161	0.347782258064516	0.442556451612903	0.366258064516129	0.412967741935484	0.410725806451613	0.412822580645161	0.293225806451613	0.325903225806452	0.288209677419355	0.326741935483871	0.238387096774194	0.226822580645161	0.265379032258064	0.330072580645161	0.37408064516129	0.311048387096774	0.233435483870968	0.284112903225806	0.29991935483871	0.268814516129032	0.276741935483871	0.198564516129032	0.345645161290323	0.295637096774194	0.245298387096774	0.412508064516129
Inositol phosphate metabolism	3.2408904109589	3.101	3.52046575342466	3.42969863013699	3.88264383561644	3.50690410958904	3.83497260273973	3.83228767123288	3.37702739726027	3.87297260273973	3.77597260273973	3.93328767123288	3.63913698630137	3.56986301369863	3.47384931506849	3.32767123287671	3.15261643835616	3.4117397260274	3.60831506849315	2.86734246575342	2.8841095890411	3.48139726027397	3.22347945205479	3.49384931506849	3.68176712328767	3.37683561643836	3.39039726027397	2.99232876712329	2.7562602739726	3.20590410958904	3.32347945205479	2.95657534246575	3.07580821917808	2.83502739726027	2.91782191780822	2.99771232876712
Insect hormone biosynthesis	2.26544444444444	1.51533333333333	2.153	2.02072222222222	2.7345	2.64811111111111	2.56794444444444	2.84077777777778	2.40694444444444	1.9955	2.1065	2.08911111111111	3.30494444444444	3.02988888888889	1.94433333333333	2.10338888888889	2.50861111111111	2.5305	2.89505555555556	2.91405555555556	2.92383333333333	2.49605555555556	2.59072222222222	2.551	2.61294444444444	2.49322222222222	2.84827777777778	2.59138888888889	3.16827777777778	3.19761111111111	2.19561111111111	2.68822222222222	2.90194444444444	2.76705555555556	2.56255555555556	3.50072222222222
Insulin resistance	2.28798630136986	2.0616301369863	2.15519178082192	1.99928767123288	2.15206849315069	2.38556164383562	2.37906849315068	2.3441095890411	2.25453424657534	2.23652054794521	2.25543835616438	2.16856164383562	2.02930136986301	2.46656164383562	2.01408219178082	2.1581095890411	2.22027397260274	2.15908219178082	2.33194520547945	1.91784931506849	2.3183698630137	2.07646575342466	1.90931506849315	2.09297260273973	2.11461643835616	2.33365753424658	2.3767397260274	2.07983561643836	2.1602602739726	2.01294520547945	1.98327397260274	1.99754794520548	2.05101369863014	2.06594520547945	1.99717808219178	1.60986301369863
Insulin signaling pathway	1.43068965517241	1.29129885057471	1.13397701149425	1.24883908045977	1.21058620689655	1.4005632183908	1.21718390804598	1.4608275862069	1.38903448275862	1.33794252873563	1.23949425287356	1.30183908045977	1.23929885057471	1.41958620689655	1.24411494252874	1.20818390804598	1.54851724137931	1.22896551724138	1.17154022988506	1.07193103448276	1.30605747126437	1.15228735632184	1.09533333333333	1.23065517241379	1.25063218390805	1.3573908045977	1.38411494252874	1.24541379310345	1.25893103448276	1.13208045977011	1.03937931034483	1.23562068965517	1.24513793103448	1.21920689655172	1.24818390804598	0.915597701149425
Isoflavonoid biosynthesis	0	0.150857142857143	0	0.0717142857142857	0.0762857142857143	0	0.143285714285714	0.148857142857143	0.133642857142857	0.144928571428571	0.0667142857142857	0	0	0.1005	0.115642857142857	0.105357142857143	0.153785714285714	0.283857142857143	0.151285714285714	0.318857142857143	0.139	0.106857142857143	0.198642857142857	0.207214285714286	0.277571428571429	0.232071428571429	0.116071428571429	0.226	0.167571428571429	0.214571428571429	0.234071428571429	0.163571428571429	0.201214285714286	0.207857142857143	0.431	0.191928571428571
Isoquinoline alkaloid biosynthesis	1.01859322033898	0.994813559322034	1.0831186440678	1.43223728813559	1.29379661016949	1.49859322033898	1.36701694915254	1.17840677966102	1.46986440677966	1.54913559322034	1.55110169491525	1.38581355932203	1.61623728813559	1.75042372881356	1.4535593220339	1.26215254237288	1.14122033898305	1.30427118644068	1.14023728813559	1.02537288135593	1.02542372881356	1.21705084745763	1.1368813559322	1.17105084745763	1.19794915254237	1.32506779661017	1.18813559322034	1.48349152542373	1.16594915254237	1.17820338983051	1.26649152542373	1.41637288135593	1.35705084745763	1.23054237288136	1.11893220338983	1.01652542372881
Kaposi sarcoma-associated herpesvirus infection	0.148745341614907	0.114515527950311	0.0671863354037267	0.144732919254658	0.0901366459627329	0.169962732919255	0.144310559006211	0.111093167701863	0.154484472049689	0.17383850931677	0.138596273291925	0.175248447204969	0.196975155279503	0.184341614906832	0.166372670807453	0.161080745341615	0.108751552795031	0.125285714285714	0.144565217391304	0.165006211180124	0.11616149068323	0.0600372670807453	0.132354037267081	0.120987577639752	0.228347826086957	0.150385093167702	0.108503105590062	0.105447204968944	0.127391304347826	0.130850931677019	0.110316770186335	0.0714409937888199	0.142583850931677	0.110434782608696	0.0894534161490683	0.187006211180124
Legionellosis	11.6843382352941	11.3169852941176	11.7531617647059	10.6852794117647	11.2020882352941	12.0192205882353	11.8691029411765	11.9774117647059	12.3504411764706	11.7866764705882	11.5188088235294	12.9206176470588	11.7597647058824	11.8713235294118	12.1360441176471	11.16	11.3903823529412	10.9920294117647	10.7404852941176	10.7054264705882	9.77754411764706	11.2298823529412	10.7766323529412	10.7433235294118	10.9979264705882	10.9385441176471	10.7239705882353	10.4187205882353	10.5383235294118	10.7800441176471	10.5842205882353	9.61716176470588	10.2970441176471	9.98414705882353	10.1283529411765	10.8529117647059
Leukocyte transendothelial migration	0.00813333333333333	0.00321333333333333	0.00368	0.00416	0.01316	0.00388	0.00605333333333333	0.0139866666666667	0.0168	0.0210666666666667	0.0148933333333333	0.00346666666666667	0.02116	0.01508	0.0242933333333333	0.0202266666666667	0.00561333333333333	0.0114666666666667	0.0110133333333333	0.00845333333333333	0.00257333333333333	0.00676	0.00385333333333333	0.00590666666666667	0.00590666666666667	0.00888	0.01232	0	0.0129333333333333	0.00744	0.00721333333333333	0	0.00048	0.00690666666666667	0	0.00468
Limonene and pinene degradation	10.5838333333333	8.60016666666667	9.92341666666667	9.91658333333333	11.19875	12.0454166666667	11.5514166666667	11.8376666666667	9.76333333333333	10.0914166666667	10.17575	11.14475	12.4915	12.8664166666667	10.6473333333333	12.4163333333333	10.8115833333333	10.1176666666667	11.909	12.5506666666667	11.3196666666667	10.7545	11.3449166666667	10.1878333333333	11.9973333333333	12.4615833333333	13.37075	11.9066666666667	12.90725	13.7145	10.7971666666667	10.8924166666667	11.5485	10.32725	10.5800833333333	11.0495
Linoleic acid metabolism	0	0	0	0	0	0	0	0	0	0	0.0454	0	0	0.07272	0	0.04204	0	0	0	0	0	0	0	0	0	0	0	0	0.06044	0	0	0.03456	0	0	0	0
Lipoarabinomannan (LAM) biosynthesis	0.105923076923077	0.481615384615385	0.614461538461538	0.394153846153846	0.192153846153846	0.701846153846154	0.793692307692308	0.581923076923077	0.165153846153846	0.237384615384615	0.461153846153846	0.314	0.152692307692308	0.217384615384615	0.760307692307692	0.191846153846154	0.0597692307692308	0.291076923076923	0.157615384615385	0.266230769230769	0	0.211	0.197076923076923	0.300769230769231	0	0.311	0.256538461538462	0.395846153846154	0.422923076923077	0.588923076923077	0.172923076923077	0.0722307692307692	0	0.0566153846153846	0	0.251692307692308
Lipoic acid metabolism	25.74375	22.82925	24.21675	34.24825	33.42275	28.47375	30.53325	23.08375	29.593	28.8905	31.092	28.56475	29.70175	31.06725	35.204	27.109	27.60525	24.60225	28.4605	22.3055	24.2265	35.87825	25.4425	25.6055	25.43275	29.85975	27.5685	25.202	25.62725	25.9685	23.59625	24.37075	25.047	25.623	23.6645	20.57375
Lipopolysaccharide biosynthesis	5.244225	4.784375	4.44555	6.659325	7.169375	6.58855	6.105025	5.86265	5.746175	7.655925	7.20965	6.92485	9.0814	6.98705	7.322075	6.1434	5.801175	6.7958	5.611575	6.133	6.563725	5.9872	6.016025	5.75205	7.294	7.55815	6.68005	7.2011	6.303175	6.875975	6.753375	6.4643	7.121925	7.048725	6.3042	5.349975
Long-term potentiation	0	0	0	0	0	0	0	0	0.00146511627906977	0	0	0.00911627906976744	0	0	0.0322093023255814	0	0.00886046511627907	0.0266046511627907	0	0.00269767441860465	0	0	0	0	0.00232558139534884	0.0224186046511628	0	0	0	0	0	0	0	0.00169767441860465	0	0
Longevity regulating pathway	1.08179411764706	1.26079411764706	1.27936764705882	1.39030882352941	1.44661764705882	1.48183823529412	1.11785294117647	1.54326470588235	1.42102941176471	1.20545588235294	1.29147058823529	1.75045588235294	1.07552941176471	1.28230882352941	1.35948529411765	1.53108823529412	1.47057352941176	1.55086764705882	1.14851470588235	0.975632352941177	0.877941176470588	1.07604411764706	0.988058823529412	1.26570588235294	1.01167647058824	1.26370588235294	1.23042647058824	1.18147058823529	1.16652941176471	1.14260294117647	1.31455882352941	1.18575	0.999308823529412	1.02414705882353	1.27610294117647	0.893367647058823
Longevity regulating pathway - multiple species	4.11418965517241	4.14174137931034	4.18708620689655	4.42441379310345	4.96163793103448	5.00744827586207	4.17613793103448	4.77375862068966	4.80406896551724	4.30208620689655	4.56063793103448	5.28698275862069	4.54822413793103	4.66775862068966	4.61036206896552	4.47974137931034	4.70246551724138	4.81101724137931	4.04743103448276	3.4608275862069	3.26870689655172	3.85406896551724	3.89889655172414	4.14656896551724	3.80122413793103	4.04	4.14837931034483	3.84360344827586	3.81310344827586	3.94972413793103	3.96243103448276	3.9415	3.55765517241379	3.61434482758621	4.21103448275862	3.61424137931034
Longevity regulating pathway - worm	15.2553090909091	15.1306727272727	15.4948	13.3539636363636	14.3135090909091	15.3260727272727	14.8227818181818	15.8228545454545	14.7744	14.1845454545455	14.7005818181818	15.1834	14.3472181818182	15.3809454545455	15.0041090909091	15.3406	14.0627090909091	14.5032363636364	14.3267636363636	13.9672909090909	12.6611090909091	14.1851090909091	13.7367272727273	13.9354	13.4385090909091	13.6311090909091	14.0951818181818	13.7445272727273	13.7275818181818	13.4617454545455	13.4165818181818	12.8602363636364	12.5307090909091	12.2802545454545	13.1808363636364	12.7504181818182
Lysine biosynthesis	18.2254444444444	16.6683111111111	16.8742	18.5048666666667	19.4952444444444	20.2292666666667	19.2014222222222	18.6403333333333	19.8244	20.0553777777778	19.0791333333333	21.9227777777778	19.8914	20.1403555555555	20.6854	18.8867777777778	20.0010666666667	19.5662888888889	17.3296444444444	14.6252222222222	14.6633555555556	16.9758444444444	16.9081777777778	17.3282666666667	17.7992	19.0809777777778	19.0163111111111	17.2956666666667	16.8410666666667	17.1401777777778	18.466	15.6092444444444	16.6108888888889	15.8954222222222	16.9674444444444	16.0774888888889
Lysine degradation	8.24844155844156	8.02988311688312	8.61411688311689	8.49233766233766	9.09119480519481	9.43062337662338	9.33418181818182	8.73445454545455	8.48802597402598	8.90367532467533	9.31184415584416	9.22262337662338	9.32012987012987	9.62889610389611	8.37022077922078	8.77150649350649	8.25971428571429	8.90715584415585	8.72572727272727	8.52427272727273	8.3537012987013	8.78327272727273	8.4108961038961	8.80971428571428	8.7149090909091	8.98311688311688	9.52358441558442	8.18354545454545	8.59919480519481	8.73816883116883	8.24703896103896	8.01590909090909	8.31294805194805	8.12403896103896	8.04723376623376	7.78271428571429
Lysosome	0.418854368932039	0.381165048543689	0.389563106796116	0.367097087378641	0.32978640776699	0.399805825242718	0.462650485436893	0.382893203883495	0.463514563106796	0.370757281553398	0.553805825242718	0.455466019417476	0.386553398058252	0.399873786407767	0.464135922330097	0.472242718446602	0.477747572815534	0.496728155339806	0.35678640776699	0.362640776699029	0.265504854368932	0.298291262135922	0.303271844660194	0.335029126213592	0.402184466019417	0.387970873786408	0.42168932038835	0.424233009708738	0.343708737864078	0.389854368932039	0.440553398058252	0.283640776699029	0.265155339805825	0.277669902912621	0.339067961165049	0.32778640776699
MAPK signaling pathway - fly	0.647654761904762	0.785202380952381	0.759535714285714	0.907952380952381	0.877833333333333	0.974130952380952	0.750309523809524	1.03153571428571	0.938869047619048	0.734119047619048	0.807285714285714	1.28442857142857	0.70375	0.853714285714286	0.907857142857143	1.03219047619048	0.963	1.08075	0.787333333333333	0.688666666666667	0.566761904761905	0.737440476190476	0.67375	0.861559523809524	0.642214285714286	0.874988095238095	0.785380952380952	0.791130952380952	0.74897619047619	0.755904761904762	0.951547619047619	0.757916666666667	0.668440476190476	0.703488095238095	0.923857142857143	0.63075
MAPK signaling pathway - plant	3.23024074074074	3.30816666666667	3.15481481481482	3.35216666666667	3.86161111111111	3.64337037037037	3.49946296296296	3.40811111111111	3.79146296296296	3.33712962962963	3.72846296296296	3.82890740740741	3.70238888888889	3.82722222222222	3.38548148148148	3.46646296296296	3.36581481481482	3.33605555555555	3.25303703703704	2.40296296296296	2.58594444444444	2.93085185185185	3.22135185185185	3.32255555555556	3.42275925925926	3.45001851851852	3.30196296296296	3.25401851851852	2.80075925925926	2.75674074074074	3.34087037037037	2.75790740740741	3.27177777777778	2.77833333333333	3.21053703703704	2.65568518518519
MAPK signaling pathway - yeast	0.212877777777778	0.219744444444444	0.269655555555556	0.203033333333333	0.273688888888889	0.210422222222222	0.144311111111111	0.2107	0.197388888888889	0.232133333333333	0.222311111111111	0.123766666666667	0.1678	0.172055555555556	0.179833333333333	0.193444444444444	0.2123	0.163066666666667	0.132922222222222	0.0943888888888889	0.134355555555556	0.124733333333333	0.1177	0.152188888888889	0.164977777777778	0.138144444444444	0.196633333333333	0.154277777777778	0.182333333333333	0.157788888888889	0.105111111111111	0.188511111111111	0.145444444444444	0.117211111111111	0.1019	0.0862888888888889
Mannose type O-glycan biosynthesis	0.164	0.0446666666666667	0.121	0.196761904761905	0	0.0448571428571429	0.152714285714286	0	0	0.106904761904762	0.0748095238095238	0.190095238095238	0.0489047619047619	0	0	0.0377619047619048	0.0585714285714286	0	0	0	0	0	0.0501904761904762	0	0	0	0.109095238095238	0.0657142857142857	0	0.0724761904761905	0	0	0	0.0457619047619048	0	0
Measles	0.121258928571429	0.168651785714286	0.1641875	0.0773571428571429	0.1603125	0.101125	0.132169642857143	0.141651785714286	0.248866071428571	0.112196428571429	0.183383928571429	0.239232142857143	0.127482142857143	0.182125	0.211669642857143	0.211955357142857	0.168901785714286	0.1748125	0.103901785714286	0.119928571428571	0.0952232142857143	0.160294642857143	0.100973214285714	0.188410714285714	0.0828482142857143	0.12225	0.0946071428571428	0.162973214285714	0.140267857142857	0.104535714285714	0.142982142857143	0.117142857142857	0.177982142857143	0.171	0.142991071428571	0.18475
Meiosis - yeast	0.650969696969697	0.538131313131313	0.583323232323232	0.552131313131313	0.689838383838384	0.663090909090909	0.624434343434343	0.537090909090909	0.754848484848485	0.579727272727273	0.677959595959596	0.959222222222222	0.648434343434343	0.668676767676768	0.676747474747475	0.529262626262626	0.704686868686869	0.654181818181818	0.461929292929293	0.405656565656566	0.401212121212121	0.489434343434343	0.545858585858586	0.573030303030303	0.469606060606061	0.468242424242424	0.492686868686869	0.487949494949495	0.46810101010101	0.551575757575758	0.447838383838384	0.398848484848485	0.381515151515152	0.479030303030303	0.545252525252525	0.432717171717172
Melanogenesis	0.0209850746268657	0	0.0292686567164179	0.15510447761194	0.132537313432836	0.172179104477612	0.111850746268657	0.121671641791045	0.083	0.171358208955224	0.189373134328358	0.176044776119403	0.158522388059702	0.20355223880597	0.15189552238806	0.0796417910447761	0.13944776119403	0.140522388059702	0	0.00173134328358209	0	0.0467910447761194	0.0725522388059702	0.0633134328358209	0.0329402985074627	0.0418955223880597	0.037089552238806	0.0855373134328358	0.0160149253731343	0.0207611940298507	0.070910447761194	0	0	0.0435074626865672	0	0
Metabolic pathways	10.3336870653686	9.82727851182198	10.4009610570236	10.9484155076495	11.410719054242	11.6373664812239	11.4912917246175	11.1684408901252	11.2007812934631	11.6595139082058	11.5016710709319	11.951261821975	11.5358031988873	11.8631589012517	11.642357093185	10.8683748261474	11.1527416550765	11.242480876217	10.3814787899861	9.82987830319889	9.53188803894296	10.3961561196106	10.0927826842837	10.3707287899861	10.6599596662031	10.8946950625869	11.226831015299	10.465495132128	10.0727506954103	10.2012555632823	10.3311752433936	9.79360709318498	9.95045792767731	9.86940368567454	9.84270897079277	9.47633205841448
Metabolism of xenobiotics by cytochrome P450	8.26627272727273	8.47281818181818	9.44454545454545	8.64493939393939	8.02724242424242	8.49260606060606	8.60733333333333	9.00930303030303	8.26790909090909	9.01918181818182	8.81318181818182	8.01342424242424	9.81839393939394	10.8223333333333	9.46587878787878	9.0499696969697	8.71793939393939	9.98239393939394	8.88027272727273	8.65763636363636	7.32857575757576	8.2499696969697	8.4539696969697	8.39145454545455	9.19093939393939	8.90239393939394	8.91578787878788	9.08139393939394	8.56287878787879	9.14584848484848	9.87933333333333	8.41430303030303	9.09415151515151	8.15412121212121	8.64284848484848	8.6659696969697
Methane metabolism	10.25235	9.60864444444444	10.0996833333333	10.6634888888889	11.5759444444444	11.7832611111111	11.4464277777778	11.4302055555556	11.1260055555556	11.6987666666667	11.5606555555556	12.1430722222222	11.5777333333333	12.09185	11.5755	11.0237611111111	10.9753222222222	11.0454222222222	10.3133055555556	9.76836666666667	9.07817777777778	10.0701333333333	10.1093277777778	9.86324444444445	10.1940388888889	10.4163444444444	11.0385388888889	10.2421055555556	9.84783888888889	10.0033722222222	10.0596166666667	9.31359444444444	9.59228888888889	9.23666111111111	9.58695	9.23606666666667
MicroRNAs in cancer	0.162176724137931	0.262556034482759	0.220400862068966	0.174909482758621	0.110099137931034	0.155021551724138	0.199073275862069	0.155137931034483	0.146629310344828	0.161547413793103	0.13748275862069	0.174125	0.149715517241379	0.217422413793103	0.186073275862069	0.169228448275862	0.183913793103448	0.142280172413793	0.1985	0.168620689655172	0.171418103448276	0.142038793103448	0.132008620689655	0.120918103448276	0.153594827586207	0.144146551724138	0.152625	0.123948275862069	0.148918103448276	0.134495689655172	0.158741379310345	0.158297413793103	0.154612068965517	0.165810344827586	0.157168103448276	0.171284482758621
Microbial metabolism in diverse environments	10.0183442477876	9.63414159292036	10.1895230088495	10.4725946902655	10.8983743362832	11.1100176991151	11.1352283185841	10.8063327433628	10.6341867256637	11.0638221238938	10.7841654867257	11.3879221238938	11.0258849557522	11.4786150442478	11.1000716814159	10.5560451327434	10.7249132743363	10.7830539823009	10.3687362831858	9.49487876106193	9.33786902654868	10.1134831858407	9.7562796460177	9.9738389380531	10.3114371681416	10.4218495575221	10.8114911504425	10.0382150442478	9.66066725663716	9.89285044247787	9.85736194690266	9.33947787610619	9.59024690265487	9.45599999999999	9.50780973451326	9.20591858407079
Mineral absorption	0.0867741935483871	0	0.10741935483871	0.236967741935484	0.0825161290322581	0.308387096774194	0.400451612903226	0	0	0.131967741935484	0.106096774193548	0.177451612903226	0.0371290322580645	0.406193548387097	0.151387096774194	0.207322580645161	0.195935483870968	0.182870967741936	0.268903225806452	0.163451612903226	0.0680322580645161	0.159548387096774	0	0.211548387096774	0.133	0.0916774193548387	0.333096774193548	0.119612903225806	0.275967741935484	0.249677419354839	0.152387096774194	0.274322580645161	0.144967741935484	0.243967741935484	0.0931290322580645	0.185322580645161
Mismatch repair	10.9172954545455	9.85431818181818	11.5156136363636	12.9481818181818	13.7502954545455	15.1583181818182	12.9762272727273	12.52175	12.9914318181818	14.4206363636364	13.3331136363636	14.2644090909091	12.8763409090909	13.7261818181818	13.0541590909091	12.1377045454545	11.7745681818182	13.2681818181818	10.4947045454545	10.1064772727273	10.0851363636364	11.5606818181818	11.3436590909091	11.6539318181818	11.54275	12.6166136363636	13.3239772727273	12.8096590909091	11.1427954545455	11.5502727272727	11.9336136363636	11.2503863636364	10.4788409090909	10.3677727272727	10.4293181818182	9.35681818181818
Mitophagy - animal	0.000859649122807018	0	0	0	0.000368421052631579	0	0.00173684210526316	0.000894736842105263	0	0	0.0148245614035088	0	0	0	0	0	0.00185964912280702	0	0	0	0	0	0	0.00166666666666667	0	0	0.000754385964912281	0	0	0	0	0	0.00115789473684211	0.0125964912280702	0	0
Mitophagy - yeast	0	0	0	0	0	0	0	0.0256176470588235	0	0	0.0248529411764706	0	0	0	0	0	0	0	0	0	0	0	0	0	0	0	0	0	0	0	0	0	0	0.0211176470588235	0	0
Monobactam biosynthesis	19.1149642857143	18.6910714285714	18.0727857142857	20.3554642857143	20.5348928571429	22.3843928571429	20.4939285714286	20.0199642857143	20.6998214285714	19.65575	20.2872142857143	22.79825	20.76475	22.6433571428571	20.3943571428571	19.8364285714286	21.0951071428571	20.8891785714286	19.1695	15.23925	15.6003214285714	17.6995714285714	18.4193214285714	18.911	18.2964285714286	19.9057142857143	19.7865357142857	18.0782142857143	18.2253214285714	18.5198214285714	19.6939285714286	15.7936428571429	17.458	16.4477142857143	17.0365357142857	16.1550357142857
N-Glycan biosynthesis	0.822069767441861	0.908953488372093	0.56553488372093	1.21411627906977	1.22141860465116	1.08113953488372	1.24755813953488	1.16067441860465	1.34637209302326	1.53437209302326	1.55509302325581	1.74560465116279	1.16132558139535	1.04383720930233	1.25041860465116	1.01886046511628	1.58283720930233	1.24839534883721	0.97906976744186	1.07693023255814	0.607488372093023	0.686883720930233	0.981046511627907	0.995953488372093	0.785279069767442	1.03151162790698	1.08137209302326	1.16316279069767	1.07718604651163	1.10888372093023	0.857279069767442	0.918511627906977	0.901162790697674	0.795581395348837	0.84846511627907	0.793627906976744
NOD-like receptor signaling pathway	0.927154411764706	1.22356617647059	1.14441911764706	1.14127941176471	1.32877941176471	1.27193382352941	1.05194117647059	1.36458088235294	1.30124264705882	1.21241911764706	1.26608088235294	1.40233088235294	1.54294852941176	1.25827941176471	1.20489705882353	1.24944117647059	1.27560294117647	1.10624264705882	0.878875	0.706132352941176	0.897235294117647	1.01059558823529	0.973433823529412	1.11985294117647	1.30233823529412	1.20234558823529	1.06828676470588	1.03221323529412	1.13894117647059	0.900889705882353	1.07492647058824	1.08643382352941	0.969713235294118	1.15370588235294	1.02685294117647	0.893757352941177
Naphthalene degradation	6.17958620689655	6.60927586206897	6.78948275862069	6.22734482758621	5.48096551724138	6.011	6.24213793103448	6.7771724137931	6.53072413793103	6.39441379310345	6.40727586206897	6.09872413793103	6.89475862068965	7.54848275862069	6.18013793103448	6.463	6.76041379310345	6.94913793103448	6.28044827586207	6.04206896551724	5.71696551724138	5.90303448275862	5.53931034482759	5.86744827586207	7.00106896551724	5.83703448275862	6.3578275862069	6.39634482758621	5.574	6.30162068965517	6.85506896551724	5.88731034482759	6.70903448275862	5.57896551724138	5.99379310344828	6.40372413793103
Necroptosis	3.47203125	3.08535416666667	3.32747916666667	3.43303125	3.674375	3.78379166666667	3.99844791666667	3.70225	4.02433333333333	3.664375	3.63669791666667	4.12946875	3.479375	4.00808333333333	3.71269791666667	3.5266875	3.55125	3.79488541666667	3.14965625	3.20144791666667	3.43746875	3.47201041666667	3.38503125	3.38927083333333	3.31195833333333	3.35739583333333	3.53427083333333	3.38685416666667	2.86510416666667	2.95797916666667	3.44469791666667	3.32054166666667	2.8543125	3.12690625	2.97477083333333	2.87565625
Neomycin, kanamycin and gentamicin biosynthesis	0.171070175438596	0.27180701754386	0.315105263157895	0.298666666666667	0.221929824561404	0.171736842105263	0.394684210526316	0.258245614035088	0.342859649122807	0.317350877192982	0.13759649122807	0.0996491228070175	0.089421052631579	0.309228070175439	0.119122807017544	0.249122807017544	0.217947368421053	0.26919298245614	0.266526315789474	0.415385964912281	0.336280701754386	0.211070175438596	0.323122807017544	0.370017543859649	0.237	0.411894736842105	0.278456140350877	0.213824561403509	0.243789473684211	0.235754385964912	0.347684210526316	0.0961754385964912	0.343649122807018	0.199385964912281	0.241210526315789	0.371982456140351
Neuroactive ligand-receptor interaction	0.0109514170040486	0.0154493927125506	0.00423076923076923	0.00460323886639676	0.00661133603238866	0.0138663967611336	0.0146801619433198	0.0229595141700405	0.0197611336032389	0.0163562753036437	0.0138582995951417	0.0306963562753036	0.00365182186234818	0.0164615384615385	0	0.01582995951417	0.00797165991902834	0.0366234817813765	0.00711740890688259	0.00846153846153846	0.0133157894736842	0.0152712550607287	0	0	0.0168016194331984	0.00846558704453441	0.0264048582995951	0.0225060728744939	0.00897165991902834	0.0320931174089069	0.0120323886639676	0.00853441295546559	0.00499595141700405	0.00259514170040486	0.0153036437246964	0.00466396761133603
Neurotrophin signaling pathway	0	0	0	0	0	0	0	0.00744444444444444	7e-04	0.00652222222222222	0	0.00435555555555556	0.0120111111111111	0	0.0153888888888889	0	0.00423333333333333	0.0022	0	0.00128888888888889	0	0	0	0	0.00111111111111111	0	0	0	0	0	0	0	0	0.000811111111111111	0	0
Nicotinate and nicotinamide metabolism	7.5025393258427	7.10743820224719	7.53076404494382	8.16421348314607	8.37655056179775	8.66837078651685	8.93123595505618	7.78185393258427	8.02647191011236	8.73805617977528	9.02679775280899	8.45866292134832	8.94640449438202	8.80151685393258	8.51739325842697	7.85768539325843	8.7757191011236	8.86438202247191	8.18969662921348	7.57895505617978	7.54741573033708	8.0417415730337	7.04632584269663	7.90531460674157	8.48916853932584	8.0683595505618	8.47147191011236	7.60941573033708	7.65931460674157	7.66012359550562	7.99166292134831	8.08926966292135	7.68821348314607	7.95934831460674	7.6364606741573	7.36889887640449
Nitrogen metabolism	18.3954166666667	16.34915	17.2448833333333	18.4223166666667	19.2826666666667	20.0818833333333	21.2342333333333	19.92715	20.4492333333333	20.4226	20.228	22.9629666666667	20.3991666666667	22.3074	20.9729	18.6428833333333	20.08265	19.3152166666667	17.8102166666667	17.2265333333333	17.0820166666667	17.8802	17.2171166666667	18.1712	18.26665	18.6012166666667	19.1999	18.6321666666667	17.2104666666667	17.2854666666667	17.7055	17.1817833333333	16.9923	17.4302333333333	17.5288833333333	17.2989666666667
Nitrotoluene degradation	6.44831578947368	5.55505263157895	4.87457894736842	6.12657894736842	7.12594736842105	7.16347368421053	6.75342105263158	5.91426315789474	6.32168421052632	7.17515789473684	6.78563157894737	7.24021052631579	6.35210526315789	7.13184210526316	6.08178947368421	6.42347368421053	5.6551052631579	6.54226315789474	5.14936842105263	5.55657894736842	5.12715789473684	5.23278947368421	4.94726315789474	4.98252631578947	5.55105263157895	5.14631578947368	5.43326315789474	5.02757894736842	4.30284210526316	4.41194736842105	5.12684210526316	3.93621052631579	4.22731578947368	4.00342105263158	4.22384210526316	4.74978947368421
Non-alcoholic fatty liver disease (NAFLD)	0.932975806451613	1.04325	1.06277419354839	1.08057258064516	1.05420967741935	1.15650806451613	1.15698387096774	1.08899193548387	1.23987903225806	1.20345967741936	1.29540322580645	1.46254032258065	1.20533870967742	1.19708870967742	1.40675	1.22442741935484	1.10779032258065	1.05587903225806	0.995185483870968	1.0115	0.925112903225806	0.961427419354839	0.913709677419355	1.08140322580645	1.2445564516129	1.16743548387097	1.08077419354839	0.901209677419355	1.03508870967742	1.04949193548387	1.08035483870968	0.849435483870968	1.0263064516129	1.04500806451613	1.08066935483871	1.06321774193548
Non-homologous end-joining	3.288	2.023	3.28005263157895	3.20694736842105	4.22836842105263	3.69889473684211	4.49084210526316	3.96121052631579	3.78147368421053	3.50921052631579	5.05394736842105	4.46526315789474	3.69084210526316	4.00794736842105	3.41363157894737	3.528	3.34178947368421	3.6488947368421	3.05552631578947	2.91778947368421	3.09436842105263	3.21121052631579	3.29910526315789	2.80615789473684	3.67831578947368	3.229	3.60515789473684	3.76663157894737	2.74326315789474	3.01652631578947	3.54852631578947	3.18857894736842	2.68957894736842	3.04305263157895	2.4068947368421	3.43942105263158
Nonribosomal peptide structures	0.0195740740740741	0	0.0957037037037037	0	0.0540925925925926	0.0324074074074074	0.0407037037037037	0.0211296296296296	0.0474444444444444	0.0822407407407407	0.0494814814814815	0	0	0.0255185185185185	0.0243518518518519	0.0133703703703704	0.0257407407407407	0.037	0.1005	0.0252962962962963	0.115148148148148	0.0466481481481482	0.0827777777777778	0.072037037037037	0.0613148148148148	0.159518518518519	0.159388888888889	0.105796296296296	0.136759259259259	0.0819444444444444	0	0.117111111111111	0.0508518518518519	0.041537037037037	0	0.093
Novobiocin biosynthesis	3.31086666666667	3.09443333333333	3.83966666666667	4.32733333333333	4.25373333333333	4.89366666666667	4.4204	4.15233333333333	4.68206666666667	4.70856666666667	5.45916666666667	4.87223333333333	5.16323333333333	5.7251	4.48373333333333	4.4795	3.7199	4.41146666666667	3.9113	3.4471	3.6524	4.7265	3.7782	3.7914	4.38803333333333	4.68663333333333	4.53353333333333	4.4726	4.1999	3.76876666666667	4.47823333333333	4.37903333333333	4.8294	4.15373333333333	4.11323333333333	4.04113333333333
Nucleotide excision repair	10.1666170212766	10.7377659574468	11.0027021276596	12.0099574468085	12.7378936170213	13.4176382978723	12.9594893617021	11.9654893617021	12.4694042553191	12.7631276595745	12.9327021276596	13.4539574468085	11.6338723404255	12.5725106382979	12.1804255319149	11.8569574468085	12.077914893617	12.5466595744681	11.2408510638298	9.45555319148936	9.41253191489362	11.1240425531915	10.5257446808511	11.3650212765957	10.6997021276596	11.6337234042553	12.1149787234043	11.085170212766	11.0078936170213	11.0520212765957	11.3285319148936	10.402170212766	10.071170212766	9.85331914893617	10.2813191489362	9.35742553191489
Olfactory transduction	0	0	0	0	0	0	0	0	0.00252	0	0	0.01568	0	0	0.0554	0	0.01524	0.00792	0	0.00464	0	0	0	0	0.004	0	0	0	0	0	0	0	0	0.00292	0	0
One carbon pool by folate	18.2514705882353	16.2064117647059	17.9332647058824	19.6654117647059	19.6972941176471	21.0875588235294	19.2057647058824	19.1025	19.2201176470588	19.2141176470588	20.0879705882353	21.0029117647059	20.835	21.6001470588235	19.9707941176471	18.9576470588235	19.5457058823529	19.8731764705882	18.0670588235294	17.5095	16.4465294117647	17.7184411764706	17.6173235294118	17.3399117647059	19.582	17.9200294117647	19.4785	18.2625882352941	17.9871470588235	17.7535882352941	17.3665	18.2390294117647	18.3531764705882	17.8673529411765	17.1808823529412	16.1325882352941
Oocyte meiosis	0	0	0	0	0	0	0	0	0.000807692307692308	0	0	0.00502564102564103	0	0	0.0177564102564103	0	0.00488461538461538	0.0146666666666667	0	0.00148717948717949	0	0.0117948717948718	0	0	0.00128205128205128	0.0123589743589744	0	0	0.0113846153846154	0	0	0	0	0.000935897435897436	0	0
Other glycan degradation	0.556736842105263	0.616263157894737	0.537368421052632	0.361210526315789	0.818526315789474	0.515	0.670368421052632	0.461263157894737	0.642052631578947	0.273157894736842	0.658631578947368	0.446421052631579	0.322631578947368	0.544473684210526	0.86	0.559	0.153052631578947	0.592263157894737	0.687526315789474	0.392052631578947	0.81778947368421	0.51	0.638789473684211	0.79878947368421	0.533263157894737	0.238	0.927631578947368	0.574157894736842	0.658526315789474	0.681947368421053	0.730315789473684	0.745368421052632	0.360684210526316	0.672631578947368	0.840684210526316	0.519684210526316
Other types of O-glycan biosynthesis	0.132461538461538	0.0360769230769231	0.0977307692307692	0.158923076923077	0	0.0362307692307692	0.123346153846154	0	0	0.0863461538461539	0.0604230769230769	0.153538461538462	0.0395	0	0	0.0305	0.0473076923076923	0	0	0	0	0	0.0405384615384615	0	0	0	0.0881153846153846	0.0530769230769231	0	0.0585384615384615	0	0	0	0.0369615384615385	0	0
Oxidative phosphorylation	17.4506774193548	16.4167557603687	17.9041705069124	18.2266129032258	19.3820276497696	19.2544101382489	18.8857788018433	18.9128202764977	18.9700967741936	19.67333640553	19.8196497695853	20.6163917050691	19.774797235023	19.6828433179723	20.084198156682	17.8818110599078	18.7335437788018	18.4907834101383	16.311866359447	15.9319124423963	15.2082811059908	16.9706728110599	16.6786728110599	17.1764838709677	17.7265714285714	17.8949078341014	18.0658801843318	17.0793456221198	16.7720921658986	16.0114838709677	17.0875069124424	15.5191935483871	15.8915161290323	15.7019585253456	16.5937557603687	16.3027557603687
Oxytocin signaling pathway	0.204801801801802	0.211468468468468	0.242621621621622	0.226063063063063	0.244207207207207	0.23127027027027	0.204630630630631	0.254945945945946	0.336279279279279	0.301990990990991	0.290891891891892	0.380945945945946	0.244972972972973	0.242378378378378	0.302495495495496	0.297234234234234	0.321486486486487	0.231288288288288	0.165495495495495	0.184585585585586	0.16236036036036	0.21790990990991	0.20490990990991	0.21618018018018	0.204306306306306	0.216405405405405	0.222855855855856	0.247774774774775	0.185081081081081	0.22290990990991	0.232189189189189	0.17290990990991	0.18518018018018	0.22981981981982	0.197117117117117	0.221468468468468
PI3K-Akt signaling pathway	0.209260536398467	0.185605363984674	0.191003831417625	0.203172413793103	0.216977011494253	0.237436781609195	0.202586206896552	0.286022988505747	0.242141762452107	0.252969348659004	0.198459770114943	0.212567049808429	0.228030651340996	0.244045977011494	0.214218390804598	0.198865900383142	0.259318007662835	0.223157088122605	0.210639846743295	0.174551724137931	0.193241379310345	0.180613026819923	0.180134099616858	0.238187739463602	0.210501915708812	0.243793103448276	0.232421455938697	0.211149425287356	0.243337164750958	0.187199233716475	0.183965517241379	0.232375478927203	0.214647509578544	0.213804597701149	0.218210727969349	0.157432950191571
PPAR signaling pathway	3.59381967213115	2.97747540983607	3.35681967213115	3.1157868852459	3.34534426229508	3.59860655737705	3.80796721311475	3.45850819672131	3.36045901639344	3.33252459016393	3.59283606557377	3.47332786885246	3.27460655737705	3.78498360655738	3.51980327868852	4.01993442622951	3.43431147540984	3.59206557377049	3.61795081967213	3.29150819672131	3.41703278688525	2.92562295081967	3.12693442622951	3.50862295081967	3.3392131147541	3.62260655737705	3.80206557377049	3.14219672131148	3.27993442622951	2.86460655737705	2.92793442622951	3.16185245901639	2.88203278688525	3.15808196721311	2.7743606557377	2.61273770491803
Pancreatic cancer	0.0400983606557377	0.0515737704918033	0	0	0	0	0	0.0109836065573771	0	0.0368852459016393	0.0293934426229508	0.0607049180327869	0.0177213114754098	0.0188196721311475	0.0544262295081967	0.0347540983606557	0.0632459016393443	0.034016393442623	0.0522295081967213	0.0514754098360656	0.0332786885245902	0.0904918032786885	0.0464590163934426	0.0548852459016394	0	0.0183934426229508	0.0517540983606557	0.052	0.0485409836065574	0.0417049180327869	0.0549836065573771	0.0351639344262295	0.0327704918032787	0.0601967213114754	0.0377868852459016	0.021655737704918
Pancreatic secretion	0.0142923076923077	0	0	0	0	0	0	0.0103076923076923	0	0.00903076923076923	0	0	0.0166307692307692	0	0	0	0	0	0	0	0	0	0	0	0	0	0	0.0213230769230769	0	0	0	0	0	0	0	0
Pantothenate and CoA biosynthesis	26.9608684210526	26.9862368421053	27.5458421052632	30.4151842105263	30.7895526315789	30.4247631578947	31.1003157894737	30.4168421052632	31.2065	31.790052631579	30.7515789473684	32.864	30.5460789473684	32.2840263157895	32.7286842105263	30.5463421052632	30.7667894736842	32.2374473684211	27.7652894736842	25.4115789473684	24.9039736842105	26.9594736842105	27.0073157894737	27.4033684210526	28.9745789473684	30.1145	30.7442894736842	28.301947368421	27.1638157894737	26.8425263157895	27.6445789473684	24.7848157894737	26.7341315789474	25.7557894736842	25.8073157894737	24.7529736842105
Parathyroid hormone synthesis, secretion and action	0.336152941176471	0.239364705882353	0.0972823529411765	0.236247058823529	0.175905882352941	0.200376470588235	0.203517647058824	0.180882352941176	0.197482352941176	0.298976470588235	0.1692	0.319776470588235	0.147823529411765	0.301411764705882	0.204682352941176	0.222941176470588	0.291941176470588	0.189494117647059	0.1166	0.187	0.121952941176471	0.156658823529412	0.190717647058824	0.162423529411765	0.149941176470588	0.259788235294118	0.279835294117647	0.239788235294118	0.227529411764706	0.0970823529411765	0.200129411764706	0.111929411764706	0.179905882352941	0.254070588235294	0.101176470588235	0.177694117647059
Parkinson disease	0.847729508196721	0.925467213114754	0.942049180327869	1.0437131147541	0.984844262295082	1.0907131147541	1.06995901639344	0.983639344262295	1.06329508196721	1.16043442622951	1.20918032786885	1.28344262295082	1.11210655737705	1.06569672131148	1.24572950819672	1.05877868852459	0.971762295081967	0.912704918032787	0.916114754098361	0.9285	0.852860655737705	0.834319672131147	0.840819672131147	0.92694262295082	1.18890163934426	1.07434426229508	1.02762295081967	0.791147540983607	0.923286885245902	0.970729508196721	0.966803278688524	0.755819672131148	0.88027868852459	0.911040983606557	0.971196721311475	0.911040983606557
Pathogenic Escherichia coli infection	0.0141860465116279	0.0056046511627907	0.00641860465116279	0.00725581395348837	0.0325348837209302	0.00676744186046512	0.028046511627907	0.00881395348837209	0.0293023255813953	0.023093023255814	0.0259767441860465	0.0313023255813953	0.0498837209302326	0.0263023255813953	0.0423720930232558	0.0352790697674419	0.0336279069767442	0.02	0.0592325581395349	0.0147441860465116	0.00448837209302326	0.0117906976744186	0.00672093023255814	0.0103023255813953	0.0536279069767442	0.0154883720930233	0.0214883720930233	0	0.0225581395348837	0.0129767441860465	0.0310697674418605	0.0183720930232558	0.000837209302325581	0.012046511627907	0.0198139534883721	0.00816279069767442
Pathways in cancer	0.622748166259169	0.607982885085575	0.599726161369193	0.633667481662592	0.616552567237164	0.676056234718826	0.679408312958435	0.626080684596577	0.617723716381418	0.701743276283619	0.689127139364303	0.630982885085575	0.774728606356968	0.815699266503668	0.759442542787286	0.692640586797066	0.665887530562347	0.787239608801956	0.647970660146699	0.682100244498778	0.521112469437653	0.614540342298289	0.663012224938875	0.648674816625917	0.684581907090465	0.717946210268949	0.666132029339853	0.635753056234719	0.668877750611247	0.680251833740831	0.676946210268949	0.632662591687042	0.623757946210269	0.658352078239609	0.635733496332518	0.642022004889976
Penicillin and cephalosporin biosynthesis	0.6428	0.360866666666667	0.4372	0.822466666666667	0.372466666666667	0.995066666666667	0.516733333333333	0.765866666666667	0.650533333333333	0.621333333333333	0.457933333333333	0.397	0.320066666666667	0.5156	0.438733333333333	0.604133333333333	0.410066666666667	0.304666666666667	0.593466666666667	0.703133333333333	0.868866666666667	0.3922	0.888666666666667	0.662666666666667	0.715933333333333	0.2044	0.603266666666667	0.744333333333333	0.480733333333333	0.451266666666667	0.587733333333333	0.547266666666667	0.6094	0.428133333333333	0.944933333333333	0
Pentose and glucuronate interconversions	4.12948684210526	3.98518421052632	4.46672368421053	4.74663157894737	4.88384210526316	4.71546052631579	4.67396052631579	4.79551315789474	4.61076315789474	4.80551315789474	4.52860526315789	4.45752631578947	4.33292105263158	4.70476315789474	4.15172368421053	4.36364473684211	3.80421052631579	4.25268421052632	4.05330263157895	3.84307894736842	4.07940789473684	4.58818421052631	3.84171052631579	4.16178947368421	4.08580263157895	4.68119736842105	5.18007894736842	4.52475	4.05035526315789	4.46278947368421	4.23886842105263	3.74363157894737	3.63711842105263	3.87007894736842	4.0781447368421	3.67063157894737
Pentose phosphate pathway	11.7075609756098	11.8802682926829	11.7104024390244	13.1085365853659	13.8501707317073	14.0128414634146	13.5729390243902	13.508743902439	13.3905243902439	13.3216829268293	13.5145487804878	14.0396585365854	12.6188780487805	13.6976829268293	14.0588170731707	12.2761829268293	12.1554634146341	12.2250243902439	12.0821951219512	11.3871341463415	11.3757317073171	12.4560365853659	11.7321219512195	12.4359146341463	12.4161585365854	12.1494268292683	13.8569634146341	12.6813170731707	11.8980975609756	11.8730243902439	11.8196341463415	11.5664634146341	11.2539512195122	11.3841951219512	11.8146829268293	9.3830243902439
Peptidoglycan biosynthesis	10.2901489361702	9.3428085106383	10.3500212765957	11.9186382978723	12.968085106383	13.7140425531915	11.5348936170213	12.0662340425532	11.444170212766	13.5145531914894	12.4686595744681	12.8601914893617	13.2581063829787	13.4051063829787	12.8816170212766	11.8254468085106	12.3587872340426	12.9273191489362	9.82655319148936	9.82357446808511	10.3937659574468	10.1096382978723	10.0448936170213	11.1471063829787	12.2098723404255	12.0636595744681	13.0733829787234	11.5208936170213	10.5862765957447	11.7676595744681	11.8150425531915	11.6148510638298	11.0477021276596	10.9665106382979	10.186914893617	10.4629787234043
Peroxisome	5.33413698630137	5.28695890410959	5.15046575342466	5.80449315068493	6.26691780821918	6.27280821917808	5.71182191780822	6.12427397260274	5.48584931506849	5.69653424657534	5.81169863013699	6.08012328767123	5.88516438356165	5.98386301369863	5.851	5.95256164383562	6.18276712328767	6.36654794520548	5.55604109589041	4.69083561643836	4.69049315068493	5.07790410958904	4.9556301369863	5.12842465753425	5.53516438356164	6.00472602739726	6.05242465753425	5.62232876712329	5.30701369863014	5.54176712328767	5.47727397260274	4.9307397260274	4.73542465753425	4.70754794520548	4.93250684931507	4.77331506849315
Pertussis	0.17273417721519	0.109645569620253	0.119848101265823	0.163620253164557	0.233	0.158164556962025	0.315924050632911	0.162784810126582	0.247860759493671	0.180810126582278	0.183291139240506	0.185607594936709	0.247392405063291	0.195392405063291	0.179392405063291	0.19826582278481	0.144278481012658	0.0839113924050633	0.196759493670886	0.142924050632911	0.19520253164557	0.152253164556962	0.147088607594937	0.176962025316456	0.246253164556962	0.238430379746835	0.156544303797468	0.245708860759494	0.173506329113924	0.162772151898734	0.19346835443038	0.169139240506329	0.21926582278481	0.171430379746835	0.15306329113924	0.109886075949367
Phagosome	0.152568421052632	0.159063157894737	0.115305263157895	0.149484210526316	0.172789473684211	0.254431578947368	0.121936842105263	0.222621052631579	0.303136842105263	0.206631578947368	0.166368421052632	0.322221052631579	0.203336842105263	0.192368421052632	0.228831578947368	0.148978947368421	0.180105263157895	0.161210526315789	0.129178947368421	0.102126315789474	0.0908526315789474	0.0995368421052632	0.0837263157894737	0.114105263157895	0.1646	0.136526315789474	0.116389473684211	0.137905263157895	0.167326315789474	0.116652631578947	0.120894736842105	0.126642105263158	0.144147368421053	0.0934105263157895	0.119505263157895	0.121894736842105
Phenazine biosynthesis	8.1075625	7.2335	8.1329375	8.1414375	8.2098125	8.382125	8.2325625	7.7615625	7.8973125	7.8015	8.8838125	8.3595625	8.8004375	9.5280625	8.4485625	8.687375	8.3105	8.78075	7.7991875	7.235375	7.112375	6.3063125	6.908375	7.5339375	7.656875	7.19425	8.14875	7.7186875	8.06225	7.2280625	7.535125	7.5435	7.50775	7.5511875	7.2703125	9.232625
Phenylalanine metabolism	7.49476923076923	7.80783333333333	8.215	9.30934615384615	9.01493589743589	9.00801282051282	9.57034615384616	8.7869358974359	8.83391025641026	9.64278205128205	9.37398717948718	8.9155	9.86033333333333	10.1291538461538	8.71978205128205	9.1788717948718	8.74585897435897	8.15129487179487	9.30114102564103	8.55060256410257	8.43141025641025	9.0711282051282	8.76174358974359	8.38383333333334	9.25661538461538	9.53055128205128	9.50783333333333	9.30416666666667	8.70675641025641	8.86766666666667	8.69066666666667	8.65389743589743	8.93360256410256	8.16989743589744	8.04387179487179	8.13611538461539
Phenylalanine, tyrosine and tryptophan biosynthesis	12.1429722222222	11.4540972222222	12.5096666666667	13.6172777777778	13.8334722222222	14.1071944444444	13.8207638888889	13.3613472222222	13.6414166666667	14.3882638888889	14.70875	14.5205555555556	13.6021388888889	15.0172083333333	13.4515	13.1879861111111	12.7187916666667	13.3261111111111	12.1353472222222	12.1770694444444	11.1938611111111	12.3386805555556	12.4454444444444	13.0408472222222	13.1064583333333	13.0693194444444	13.6764166666667	13.2720833333333	12.3633611111111	12.4576111111111	12.6996388888889	12.3883611111111	12.3220972222222	12.051375	11.6993888888889	12.1656527777778
Phenylpropanoid biosynthesis	2.17537142857143	2.72774285714286	2.34368571428571	2.94742857142857	2.68451428571429	2.86525714285714	3.23474285714286	3.15785714285714	3.42434285714286	2.89814285714286	3.13322857142857	2.83182857142857	3.00362857142857	3.08637142857143	2.96591428571429	2.61688571428571	3.10874285714286	2.68011428571429	2.75774285714286	2.2254	2.70808571428571	2.56408571428571	2.71188571428571	2.50405714285714	3.34914285714286	2.7136	3.04385714285714	2.6384	2.8328	2.31191428571429	2.57231428571429	2.97171428571429	2.50394285714286	2.63708571428571	2.64705714285714	2.45962857142857
Phosphatidylinositol signaling system	0.941527272727273	1.03752727272727	0.954981818181818	1.29116363636364	1.49876363636364	1.22196363636364	1.44563636363636	1.59569090909091	1.20810909090909	1.67487272727273	1.6514	1.419	1.90454545454545	1.52585454545455	1.73343636363636	1.29154545454545	1.13876363636364	1.28958181818182	1.24621818181818	0.964345454545455	0.823309090909091	1.4072	1.28576363636364	1.41990909090909	1.38194545454545	1.42029090909091	1.40687272727273	1.36154545454545	1.37376363636364	1.66418181818182	1.15850909090909	1.32774545454545	1.36516363636364	1.1948	1.3396	1.42130909090909
Phospholipase D signaling pathway	0.0508039215686275	0.0669901960784314	0.0277450980392157	0.0404901960784314	0.0652352941176471	0.0636666666666667	0.0762156862745098	0.0383725490196078	0.115166666666667	0.0846666666666667	0.0678627450980392	0.041	0.106549019607843	0.0919901960784314	0.0990392156862745	0.139392156862745	0.0329803921568627	0.0517843137254902	0.0952941176470588	0.102941176470588	0.0294803921568627	0.0668137254901961	0.058843137254902	0.0851274509803921	0.117656862745098	0.0892156862745098	0.131225490196078	0.0812156862745098	0.0767647058823529	0.173392156862745	0.0696078431372549	0.125196078431373	0.114392156862745	0.105166666666667	0.116921568627451	0.147156862745098
Phosphonate and phosphinate metabolism	1.30247619047619	1.57614285714286	1.49866666666667	1.41507142857143	1.03438095238095	1.05190476190476	1.40540476190476	1.43166666666667	1.28378571428571	1.46430952380952	1.4732619047619	1.48121428571429	0.872952380952381	1.54433333333333	1.32161904761905	1.184	1.36616666666667	1.35292857142857	1.24088095238095	1.54609523809524	1.43428571428571	0.906738095238095	1.01340476190476	1.25176190476191	1.31059523809524	1.52980952380952	1.38757142857143	1.61545238095238	1.43366666666667	1.24788095238095	1.31247619047619	1.27066666666667	1.27342857142857	1.52183333333333	1.15757142857143	1.07221428571429
Phosphotransferase system (PTS)	1.59969230769231	1.57646153846154	1.56907692307692	1.72141758241758	1.71138461538462	1.59183516483516	1.68187912087912	1.5899010989011	1.40973626373626	1.89116483516483	1.85945054945055	1.69723076923077	1.88578021978022	1.79164835164835	1.74386813186813	1.5289010989011	1.20931868131868	1.84708791208791	1.35284615384615	1.51803296703297	1.41343956043956	1.45205494505495	1.71072527472527	1.29575824175824	1.55793406593407	1.4647032967033	1.53141758241758	1.35667032967033	1.39005494505495	1.51354945054945	1.403	1.4530989010989	1.34128571428571	1.46027472527473	1.34975824175824	1.41101098901099
Photosynthesis	11.5757619047619	10.7555873015873	12.5176825396825	12.1039047619048	11.7341746031746	11.9897619047619	12.0269047619048	11.329746031746	11.8077301587302	12.6303968253968	12.0665714285714	11.6183492063492	12.7622857142857	12.5476349206349	12.7239841269841	10.7356984126984	11.1960158730159	11.5345555555556	10.4234126984127	10.0590317460317	9.68849206349207	10.5554761904762	10.5028253968254	10.5829523809524	10.9250158730159	11.9595714285714	11.3139206349206	10.6727142857143	10.8034603174603	10.2166031746032	10.3327301587302	9.88431746031746	9.76714285714286	9.53738095238095	10.559746031746	10.0286825396825
Photosynthesis - antenna proteins	0.0269761904761905	0	0.0355714285714286	0	0.0145238095238095	0	0.0402142857142857	0.106714285714286	0.0986428571428572	0.0197142857142857	0.0424523809523809	0.0186666666666667	0.0245	0.0782619047619048	0	0.0204761904761905	0	0	0	0	0	0.0217142857142857	0	0	0	0.0749761904761905	0	0	0	0	0	0	0	0.0336428571428571	0	0
Phototransduction	0	0	0	0	0	0	0	0	0.0035	0	0	0.0217777777777778	0	0	0.0769444444444444	0	0.0211666666666667	0.011	0	0.00644444444444444	0	0	0	0	0.00555555555555556	0	0	0	0	0	0	0	0	0.00405555555555556	0	0
Phototransduction - fly	0.0338888888888889	0.0133888888888889	0.0153333333333333	0.0173333333333333	0.0548333333333333	0.0161666666666667	0.0252222222222222	0.0210555555555556	0.0735	0.0551666666666667	0.0620555555555556	0.0362222222222222	0.0281111111111111	0.0628333333333333	0.178166666666667	0.0842777777777778	0.0445555555555556	0.0587777777777778	0.0458888888888889	0.0416666666666667	0.0107222222222222	0.0281666666666667	0.0160555555555556	0.0246111111111111	0.0301666666666667	0.037	0.0513333333333333	0	0.0538888888888889	0.031	0.0300555555555556	0	0.002	0.0328333333333333	0	0.0195
Plant hormone signal transduction	0	0.0244222222222222	0.0539555555555556	0.0820666666666667	0.114777777777778	0	0.138777777777778	0.0395111111111111	0.0632444444444445	0.0323555555555556	0.0742	0.178377777777778	0.0264222222222222	0.096	0.0509111111111111	0.0371555555555556	0	0.0818222222222222	0	0	0	0.0188222222222222	0	0.0217333333333333	0	0	0	0	0.0344444444444444	0.0246888888888889	0	0	0.0414888888888889	0.0284888888888889	0	0
Plant-pathogen interaction	0.8535	0.751948717948718	0.778564102564102	0.968064102564103	1.05984615384615	1.08826923076923	1.13660256410256	0.935358974358974	1.09455128205128	1.0789358974359	0.873435897435897	1.08619230769231	1.13834615384615	1.05441025641026	1.04912820512821	0.854269230769231	0.824051282051282	0.857205128205128	0.659910256410256	0.71824358974359	0.818269230769231	0.878641025641026	0.744551282051282	0.956692307692308	0.972730769230769	0.994064102564103	0.951269230769231	0.839217948717949	0.794858974358974	0.849717948717949	0.78525641025641	0.824294871794872	0.73998717948718	0.833653846153846	0.769282051282051	0.444807692307692
Platelet activation	0.00685393258426966	0.00270786516853933	0.00310112359550562	0.00350561797752809	0.0110898876404494	0.00326966292134831	0.00510112359550562	0.00425842696629213	0.0141573033707865	0.0111573033707865	0.0125505617977528	0.00292134831460674	0.00568539325842697	0.0127078651685393	0.0204719101123596	0.0170449438202247	0.00473033707865169	0.0202921348314607	0.00928089887640449	0.00712359550561798	0.0021685393258427	0.00569662921348315	0.00324719101123595	0.00497752808988764	0.00497752808988764	0.018314606741573	0.0103820224719101	0	0.0108988764044944	0.00626966292134831	0.00607865168539326	0	0.000404494382022472	0.00582022471910112	0	0.0039438202247191
Platinum drug resistance	4.57922222222222	4.28297777777778	4.52286666666667	4.8508	4.5852	4.99813333333333	4.83431111111111	4.5606	4.48924444444445	5.14284444444444	5.0232	4.74411111111111	5.60686666666667	5.9256	5.44591111111111	5.01822222222222	4.27344444444444	5.49244444444444	4.7816	4.61144444444444	3.73428888888889	4.30797777777778	4.79404444444444	4.81328888888889	5.30917777777778	5.11806666666667	4.88262222222222	4.64495555555556	4.74491111111111	4.83664444444444	5.08724444444444	4.36017777777778	4.74568888888889	4.33306666666667	4.60297777777778	4.81731111111111
Polycyclic aromatic hydrocarbon degradation	5.68175609756098	4.99404878048781	5.41531707317073	4.75568292682927	4.30439024390244	4.83475609756097	4.74441463414634	5.07414634146341	4.751	4.73087804878049	4.89819512195122	4.59141463414634	5.89965853658537	6.45207317073171	5.19587804878049	5.48329268292683	6.05026829268293	5.9709512195122	5.14756097560976	3.951	4.09839024390244	4.38282926829268	4.24687804878049	4.72509756097561	5.00465853658537	4.8979756097561	4.53795121951219	3.93743902439024	4.09314634146341	4.48973170731707	4.49390243902439	4.54434146341463	4.67012195121951	4.34853658536585	5.04951219512195	4.4729756097561
Polyketide sugar unit biosynthesis	1.97094736842105	2.17056140350877	2.06898245614035	2.20217543859649	2.5998947368421	2.58917543859649	2.18842105263158	2.43985964912281	2.6260350877193	2.40135087719298	2.70135087719298	2.46370175438597	2.33482456140351	2.53612280701754	3.01663157894737	2.30778947368421	2.33145614035088	2.40924561403509	2.16387719298246	1.82947368421053	1.9890701754386	2.18912280701754	2.05831578947368	2.3219298245614	2.13666666666667	2.19066666666667	2.45431578947368	1.90750877192982	2.37443859649123	2.05891228070175	1.95964912280702	1.55608771929825	2.03114035087719	1.93517543859649	2.03215789473684	1.85410526315789
Porphyrin and chlorophyll metabolism	7.36364341085271	6.76363565891473	7.44677519379845	8.08058139534884	8.8248527131783	8.64374418604651	8.62001550387597	8.52092248062016	8.79119379844961	9.14980620155039	9.06287596899225	9.68437984496124	8.32238759689922	8.52291472868217	9.11492248062015	8.30887596899225	8.67725581395349	8.63651937984496	7.72377519379845	6.93695348837209	6.8527984496124	8.15109302325581	7.53009302325581	8.25297674418605	7.49582945736434	8.10091472868217	8.7612015503876	8.31710852713178	7.71598449612403	7.46513178294574	7.93735658914729	7.62293023255814	7.7947984496124	7.51799224806201	7.35226356589147	6.99633333333334
Primary bile acid biosynthesis	0	0	0	0.136	0.162	0.0943888888888889	0.242	0.0537777777777778	0.1635	0.0637222222222222	0.0513888888888889	0.0696111111111111	0.0793333333333333	0.0937222222222222	0.216777777777778	0.124333333333333	0.205777777777778	0	0.185611111111111	0.353611111111111	0.293888888888889	0.154333333333333	0.296777777777778	0.323111111111111	0.252722222222222	0.463166666666667	0.182277777777778	0.350611111111111	0.220944444444444	0.108722222222222	0.170555555555556	0.195777777777778	0.249722222222222	0.0793888888888889	0	0.138722222222222
Primary immunodeficiency	0.393057142857143	0.556685714285714	0.586228571428571	0.897971428571429	0.417	0.598314285714286	0.627942857142857	0.4768	0.607228571428571	0.714771428571429	0.636257142857143	0.5086	0.288685714285714	0.277628571428571	0.647714285714286	0.7588	0.619657142857143	0.4816	0.564714285714286	0.539228571428572	0.678428571428571	0.673542857142857	0.672285714285714	0.682114285714286	0.485571428571428	0.473714285714286	0.515428571428571	0.629485714285714	0.518942857142857	0.301685714285714	0.447171428571429	0.479742857142857	0.489371428571429	0.568571428571429	0.440657142857143	0.319857142857143
Prion diseases	0.276466666666667	0.147066666666667	0.281966666666667	0.2933	0.3949	0.363966666666667	0.176266666666667	0.0894333333333333	0.2112	0.188766666666667	0.113666666666667	0.0695666666666667	0.237633333333333	0.218	0.389566666666667	0.245533333333333	0.2955	0.410666666666667	0.2037	0.0609	0.0686333333333333	0.210766666666667	0.1472	0.259266666666667	0.348033333333333	0.0992333333333333	0.357766666666667	0.2338	0.2119	0.3709	0.213933333333333	0.1937	0.165133333333333	0.146733333333333	0	0.101133333333333
Prodigiosin biosynthesis	14.3478	13.1632	16.3861	15.4935	15.46775	15.66125	17.92975	14.67875	14.44305	15.86595	15.38805	16.31875	15.98575	16.4862	15.68475	15.3805	16.8413	17.5039	16.634	15.7764	14.1945	15.0038	15.2944	14.75675	15.9673	15.87065	16.60815	15.6142	14.2952	14.2833	14.34535	13.7269	12.7138	15.14205	14.29465	12.93335
Progesterone-mediated oocyte maturation	0.08590625	0.055984375	0.0905625	0.2320625	0.256453125	0.266390625	0.20534375	0.245390625	0.2054375	0.311515625	0.189171875	0.21240625	0.31390625	0.235	0.299453125	0.159109375	0.201984375	0.236921875	0.1245	0.152078125	0.184765625	0.1689375	0.24625	0.236734375	0.185859375	0.243421875	0.2105625	0.204109375	0.190390625	0.247484375	0.24990625	0.321890625	0.149203125	0.2010625	0.2000625	0.092859375
Prolactin signaling pathway	0.432280701754386	0.60378947368421	0.368298245614035	0.334140350877193	0.478859649122807	0.472701754385965	0.511105263157895	0.480456140350877	0.433824561403509	0.436561403508772	0.432280701754386	0.619842105263158	0.341035087719298	0.478508771929825	0.408298245614035	0.594140350877193	0.575543859649123	0.490719298245614	0.339052631578947	0.323175438596491	0.233736842105263	0.315017543859649	0.277157894736842	0.287263157894737	0.413245614035088	0.40759649122807	0.347368421052632	0.491298245614035	0.308842105263158	0.287438596491228	0.370771929824561	0.258245614035088	0.276122807017544	0.354684210526316	0.366385964912281	0.231035087719298
Propanoate metabolism	18.7433398058252	18.3881747572816	19.1467087378641	18.6986310679612	20.3625631067961	20.0028349514563	20.1430485436893	19.8231650485437	18.9709611650485	19.8135922330097	19.9900388349515	20.0773398058252	19.9199320388349	20.8932621359223	19.677572815534	19.1593203883495	19.0324466019417	19.0077766990291	19.5074854368932	18.3226019417476	18.632067961165	18.8970873786408	18.2851067961165	18.5961165048544	19.3164660194175	19.5823203883495	20.0486504854369	18.0774466019418	17.8777669902913	18.1302718446602	18.4991359223301	17.6554951456311	17.096213592233	17.8086893203883	17.3010097087379	17.1241844660194
Prostate cancer	0.0695949367088607	0.0453544303797468	0.0733670886075949	0.188	0.207759493670886	0.224544303797468	0.166354430379747	0.19879746835443	0.166430379746835	0.252367088607595	0.153253164556962	0.172075949367089	0.254303797468354	0.190379746835443	0.242594936708861	0.128898734177215	0.163632911392405	0.19193670886076	0.100860759493671	0.12320253164557	0.149683544303797	0.136860759493671	0.199493670886076	0.191784810126582	0.150569620253165	0.19720253164557	0.180632911392405	0.165354430379747	0.154240506329114	0.200493670886076	0.215594936708861	0.260772151898734	0.141329113924051	0.162886075949367	0.162075949367089	0.0752278481012658
Proteasome	3.808	3.52120833333333	3.19372916666667	3.26233333333333	3.68666666666667	4.53666666666667	3.66225	4.06739583333333	4.4193125	4.17302083333333	3.94879166666667	4.98341666666667	3.34491666666667	3.77358333333333	3.52297916666667	4.12704166666667	4.21045833333333	3.9801875	3.5351875	3.5689375	2.870375	3.540125	3.3929375	3.77191666666667	3.253875	3.09277083333333	3.33597916666667	3.57977083333333	3.47758333333333	3.0195625	3.51095833333333	2.70264583333333	3.16352083333333	3.06614583333333	3.24579166666667	3.10208333333333
Protein digestion and absorption	0.0239464285714286	0	0.0298392857142857	0	0	0	0	0	0	0	0.0220714285714286	0	0	0	0	0	0	0	0	0	0.0418392857142857	0	0	0	0.0222142857142857	0	0	0	0	0	0	0	0	0	0	0
Protein export	17.4477435897436	15.6408461538462	16.538641025641	18.9705128205128	19.8811282051282	20.9087948717949	19.4153076923077	19.7466666666667	19.9856923076923	20.1743076923077	21.5818205128205	22.3131538461539	20.928358974359	21.0187948717949	20.987358974359	17.3817948717949	18.2324615384615	18.2541025641026	16.4726153846154	15.7014358974359	14.9959743589744	16.7178974358974	15.796358974359	16.7165897435897	18.3735897435897	17.2797948717949	18.9089487179487	16.7045128205128	16.2600256410256	16.4879743589744	17.0015641025641	15.4064615384615	14.8093076923077	15.5546666666667	16.4191025641026	16.0773333333333
Protein processing in endoplasmic reticulum	1.57098571428571	1.41124285714286	1.39062857142857	1.42276428571429	1.8071	1.7999	1.65216428571429	1.69458571428571	2.10571428571429	2.0185	1.98635	2.55021428571429	1.67379285714286	1.79392142857143	1.91526428571429	1.62589285714286	1.90324285714286	1.706	1.11920714285714	1.24700714285714	1.03526428571429	1.35713571428571	1.27681428571429	1.5471	1.31415714285714	1.3833	1.43926428571429	1.46649285714286	1.34486428571429	1.32590714285714	1.51055714285714	1.15512142857143	1.26864285714286	1.30963571428571	1.41574285714286	1.31404285714286
Proteoglycans in cancer	0.207555555555556	0.191475308641975	0.21670987654321	0.303074074074074	0.274691358024691	0.298172839506173	0.238111111111111	0.261679012345679	0.251320987654321	0.295598765432099	0.276197530864197	0.263395061728395	0.283450617283951	0.224962962962963	0.231074074074074	0.212549382716049	0.274858024691358	0.224543209876543	0.177450617283951	0.195567901234568	0.153913580246914	0.267265432098765	0.211283950617284	0.222586419753086	0.206240740740741	0.197265432098765	0.290858024691358	0.247228395061728	0.192283950617284	0.27566049382716	0.198728395061728	0.171481481481481	0.165845679012346	0.216320987654321	0.235981481481481	0.19029012345679
Proximal tubule bicarbonate reclamation	9.24857142857143	9.78757142857143	10.1831428571429	8.12464285714286	7.23242857142857	7.83485714285714	10.0024285714286	8.9075	10.0111428571429	8.45585714285714	8.14414285714286	8.91214285714286	7.87485714285714	10.7994285714286	8.71828571428571	8.83835714285714	8.90414285714286	8.596	9.3815	8.15564285714286	8.96535714285714	7.61478571428571	7.56378571428571	8.24035714285714	8.03307142857143	8.48978571428571	9.04792857142857	7.95421428571429	7.90957142857143	6.20714285714286	8.10792857142857	7.86878571428571	7.98292857142857	7.827	7.00907142857143	7.60614285714286
Purine metabolism	13.460109929078	12.8317765957447	13.6341347517731	14.0599787234043	14.6839397163121	15.4937269503546	14.7210602836879	14.6571134751773	14.7921595744681	14.9465177304965	14.8654964539007	15.7896241134752	14.8349822695035	15.2696063829787	15.1180744680851	14.4372163120567	14.6987446808511	14.7460567375886	13.1588865248227	12.6089858156028	11.9440106382979	13.4723262411347	13.0422588652482	13.5285212765958	13.4542375886525	13.9997269503546	14.2525496453901	13.4236241134752	12.8481808510638	13.3581914893617	13.0672730496454	12.6165141843972	12.7984645390071	12.445804964539	12.5959929078014	12.0990709219858
Pyrimidine metabolism	16.7616611111111	16.1355222222222	16.7014166666667	16.8203611111111	17.8766777777778	18.7169222222222	18.1482444444444	17.9994111111111	18.4712166666667	18.3185944444444	18.2677277777778	19.4075166666667	18.3106388888889	18.7722444444444	18.46885	17.7999055555556	17.9032	18.16735	16.1898444444444	16.0757277777778	15.0058611111111	16.6516888888889	16.3100166666667	16.4999	16.1782888888889	17.2291666666667	17.2662333333333	16.4500333333333	15.4605611111111	16.0696888888889	16.0708666666667	15.5689444444444	15.87455	15.3238666666667	15.6513833333333	15.0640777777778
Pyruvate metabolism	21.9772647058824	20.8172647058824	22.2686764705882	21.9575	23.7967352941176	24.4367647058824	23.7074901960784	23.5405490196079	23.5620588235294	24.4613431372549	24.1536764705882	24.1963235294118	23.4092058823529	24.2001176470588	22.5741176470588	22.6399705882353	22.8288921568628	23.1015882352941	23.0272450980392	21.3770784313725	20.6642647058823	21.9688333333333	21.7030196078431	21.9901274509804	22.6252156862745	22.2472450980392	23.8652156862745	20.9073235294118	21.0912254901961	21.2374509803922	21.3681764705882	20.787862745098	20.7436666666667	20.8427843137255	20.2733235294118	19.399568627451
Quorum sensing	9.49446808510639	8.92389361702127	9.2034609929078	9.58925886524823	9.72834397163121	9.88814893617021	9.91584042553191	9.7554255319149	9.30121631205674	9.60493617021277	9.77355319148936	9.90473404255319	10.9131453900709	10.9785992907802	10.9667517730496	9.59219858156028	9.73218085106383	10.1022021276596	9.46328723404255	8.99541843971631	8.76237588652482	8.36517730496454	8.33004964539007	8.82060992907802	9.93849645390071	9.57717021276595	10.0410709219858	9.07291489361702	8.81976950354609	8.67687234042552	8.75087588652483	8.31238297872341	8.531804964539	8.9807304964539	8.67295035460993	8.74905673758865
RIG-I-like receptor signaling pathway	0	0	0	0.156132075471698	0.180566037735849	0.185339622641509	0.063188679245283	0.0894339622641509	0.037377358490566	0.120188679245283	0.142264150943396	0.147207547169811	0.128981132075472	0.0960566037735849	0.254264150943396	0.115943396226415	0.0748867924528302	0.0839245283018868	0.0203018867924528	0	0.0204339622641509	0.0663207547169811	0.060188679245283	0.100264150943396	0.062811320754717	0.120150943396226	0.0807735849056604	0.0840566037735849	0.0493207547169811	0.0529811320754717	0.0685660377358491	0.0311698113207547	0.049811320754717	0.0326415094339623	0.024622641509434	0.0550754716981132
RNA degradation	17.3756329113924	17.3137848101266	17.4187974683544	16.2754430379747	17.3092658227848	17.675835443038	18.0740886075949	18.1239493670886	17.5876582278481	17.7307721518987	18.1040126582278	17.8370632911392	17.7985316455696	18.0066075949367	17.8976962025316	17.6353291139241	17.1557215189873	17.0387848101266	17.1135949367089	16.4272911392405	15.3264683544304	16.2187215189873	15.5069493670886	16.0860632911392	15.978582278481	16.0101518987342	17.0979620253165	16.1828481012658	16.2655189873418	15.8859113924051	16.2792025316456	15.6742151898734	15.5837088607595	15.3095696202532	15.8544810126582	15.6913417721519
RNA polymerase	18.4661568627451	17.0491176470588	18.6570784313725	17.3886470588235	18.0900392156863	19.5097450980392	18.2433921568627	18.6408235294118	19.5245098039216	19.1959215686275	19.2219019607843	20.7439607843137	18.7352941176471	19.3405490196078	19.9139803921569	18.8553333333333	18.5133333333333	18.8895294117647	15.8637058823529	16.3611764705882	15.1710392156863	17.7421176470588	17.2956078431373	17.6751960784314	16.1824705882353	17.1593333333333	17.4460588235294	17.1025098039216	15.5713333333333	16.2592156862745	15.6065490196078	15.0444705882353	15.3712549019608	14.6796274509804	15.4960784313725	15.9244117647059
RNA transport	1.4146231884058	1.29255797101449	1.18790579710145	0.990615942028986	1.31561594202899	1.2475652173913	1.44152898550725	1.27284782608696	1.82051449275362	1.30958695652174	1.48597826086957	2.14863768115942	1.36550724637681	1.35094202898551	1.50071739130435	1.53296376811594	1.81214492753623	1.50026086956522	1.11605072463768	0.993601449275362	1.01297101449275	1.31416666666667	0.993355072463768	1.28572463768116	1.07441304347826	1.18695652173913	1.13695652173913	1.22217391304348	1.07947101449275	1.10610144927536	1.28355797101449	0.987326086956522	1.16904347826087	1.05903623188406	1.06949275362319	1.19310869565217
Rap1 signaling pathway	0.00383647798742138	0.00151572327044025	0.00173584905660377	0.0019622641509434	0.00620754716981132	0.00183018867924528	0.00285534591194969	0.00659748427672956	0.00832075471698113	0.00993710691823899	0.0070251572327044	0.00410062893081761	0.0099811320754717	0.00711320754716981	0.0201698113207547	0.00954088050314465	0.0050440251572327	0.00665408805031447	0.00519496855345912	0.00471698113207547	0.00121383647798742	0.00318867924528302	0.00181761006289308	0.00278616352201258	0.00341509433962264	0.00418867924528302	0.00581132075471698	0	0.00610062893081761	0.00350943396226415	0.00340251572327044	0	0.000226415094339623	0.00371698113207547	0	0.00220754716981132
Ras signaling pathway	0	0	0	0	0	0	0	0.00372222222222222	0.00035	0.00326111111111111	0	0.00217777777777778	0.00600555555555556	0	0.00769444444444444	0	0.00211666666666667	0.0011	0	0.000644444444444444	0	0	0	0	0.000555555555555556	0	0	0	0	0	0	0	0	0.000405555555555556	0	0
Regulation of actin cytoskeleton	0.00383647798742138	0.00151572327044025	0.00173584905660377	0.0019622641509434	0.00620754716981132	0.00183018867924528	0.00285534591194969	0.00659748427672956	0.00792452830188679	0.00993710691823899	0.0070251572327044	0.00163522012578616	0.0099811320754717	0.00711320754716981	0.0114591194968553	0.00954088050314465	0.00264779874213836	0.0113584905660377	0.00519496855345912	0.0039874213836478	0.00121383647798742	0.00318867924528302	0.00181761006289308	0.00278616352201258	0.00278616352201258	0.010251572327044	0.00581132075471698	0	0.00610062893081761	0.00350943396226415	0.00340251572327044	0	0.000226415094339623	0.00325786163522013	0	0.00220754716981132
Renal cell carcinoma	1.38494642857143	1.53017857142857	1.31275	1.32576785714286	1.40196428571429	1.45198214285714	1.59025	1.41944642857143	1.50714285714286	1.379875	1.73792857142857	1.44641071428571	1.59908928571429	1.67853571428571	1.5425	1.51035714285714	1.75385714285714	1.79155357142857	1.34360714285714	1.52448214285714	1.20530357142857	1.47583928571429	1.35871428571429	1.36794642857143	1.40414285714286	1.58905357142857	1.541	1.3215	1.43591071428571	1.47553571428571	1.39092857142857	1.39403571428571	1.303	1.57944642857143	1.41696428571429	1.31716071428571
Renin secretion	0.0848695652173913	0.147608695652174	0.103347826086957	0.0840434782608696	0.130739130434783	0.0375652173913044	0.0805869565217391	0.0913695652173913	0.143152173913043	0.0307826086956522	0.0304782608695652	0.0547173913043478	0.0236521739130435	0.0931521739130435	0.127239130434783	0.060695652173913	0.0627391304347826	0.157347826086957	0.106782608695652	0.175717391304348	0.147195652173913	0.111130434782609	0.133630434782609	0.146847826086957	0.0866086956521739	0.135130434782609	0.0851739130434783	0.112630434782609	0.12395652173913	0.0841739130434783	0.154869565217391	0.114478260869565	0.0390217391304348	0.0934565217391304	0.0635869565217391	0.146369565217391
Renin-angiotensin system	0.276045454545455	0.4755	0.267545454545455	0.227409090909091	0.309545454545455	0.0785454545454546	0.248545454545455	0.372545454545455	0.4505	0.169727272727273	0.0637272727272727	0.0965909090909091	0.220818181818182	0.248590909090909	0.295954545454545	0.276590909090909	0.154681818181818	0.427772727272727	0.304272727272727	0.469454545454545	0.307772727272727	0.275727272727273	0.435545454545455	0.583272727272727	0.361818181818182	0.405590909090909	0.320409090909091	0.522136363636364	0.380818181818182	0.356590909090909	0.494909090909091	0.366636363636364	0.333090909090909	0.458681818181818	0.198636363636364	0.514181818181818
Retinol metabolism	2.6284693877551	2.91759183673469	3.1940612244898	2.84816326530612	2.49271428571429	2.6644693877551	2.70175510204082	3.13467346938775	2.93132653061224	2.79375510204082	2.89132653061225	2.7320612244898	3.00844897959184	3.33430612244898	2.80434693877551	2.84740816326531	3.01526530612245	3.01891836734694	2.88220408163265	2.70912244897959	2.65926530612245	2.72251020408163	2.5265306122449	2.59769387755102	3.10628571428571	2.67726530612245	2.92973469387755	3.0804693877551	2.65789795918367	3.01618367346939	3.34995918367347	2.72222448979592	3.14436734693878	2.60169387755102	2.79755102040816	2.77151020408163
Retrograde endocannabinoid signaling	0.0253697478991597	0.00438655462184874	0.00339495798319328	0.133831932773109	0.0235882352941176	0.0183949579831933	0	0.00325210084033613	0.0165378151260504	0.0400420168067227	0.0456218487394958	0	0.0245378151260504	0.0334453781512605	0.0657983193277311	0.00908403361344538	0.0198991596638655	0.0138571428571429	0.0371596638655462	0.0122857142857143	0.013546218487395	0.116075630252101	0	0	0.16181512605042	0.00192436974789916	0.0163193277310924	0.0133529411764706	0.0713361344537815	0.11927731092437	0.0734621848739496	0.000957983193277311	0	0	0.0539159663865546	0
Rheumatoid arthritis	0	0	0	0	0	0	0	0	0	0	0	0	0.0149538461538462	0	0	0	0.0141538461538462	0	0	0	0	0	0	0	0	0.00924615384615385	0	0	0	0	0	0	0	0	0	0
Riboflavin metabolism	5.46654545454545	5.53179545454545	5.44343181818182	5.38888636363636	6.25863636363636	5.58404545454545	6.14531818181818	6.48545454545455	6.35156818181818	6.48293181818182	6.26356818181818	7.33327272727273	5.97636363636364	6.96375	6.80052272727273	5.92152272727273	6.70679545454546	6.3735	5.96959090909091	5.83293181818182	5.43395454545455	5.37161363636364	5.61518181818182	5.72770454545455	6.04647727272727	6.10306818181818	7.3515	6.29365909090909	5.90304545454546	6.34009090909091	7.14386363636364	5.34256818181818	5.62795454545454	6.33136363636364	6.66604545454546	4.77468181818182
Ribosome	53.2325314685315	51.7859300699301	53.730006993007	52.9407202797203	55.5631188811189	56.2067762237762	54.5895454545455	57.474979020979	55.4131118881119	56.7923776223776	56.102048951049	62.156055944056	55.8335384615385	57.5393986013986	59.2606223776224	51.5907482517483	53.0347832167832	52.9913986013986	49.6734405594406	48.8209300699301	42.2092867132867	50.8631748251749	49.1472307692308	50.1215664335664	47.8725244755245	50.1682377622378	50.8561888111888	50.6691048951049	46.708	48.4307692307692	49.5676083916084	43.9552587412587	44.6019370629371	43.6977972027972	45.6162937062937	46.0736083916084
Ribosome biogenesis in eukaryotes	1.12174390243902	1.1055	0.973329268292683	1.10507317073171	1.50364634146341	1.35457317073171	1.3145	1.23967073170732	1.42256097560976	1.3349756097561	1.49773170731707	1.84040243902439	1.4724512195122	1.34692682926829	1.48687804878049	1.0779756097561	1.36396341463415	1.18746341463415	0.927792682926829	1.03270731707317	1.00145121951219	1.29065853658537	1.1120487804878	1.38862195121951	1.09068292682927	1.40375609756098	1.37801219512195	1.30974390243902	1.13632926829268	1.28781707317073	1.33567073170732	1.1544756097561	1.21376829268293	1.20943902439024	1.25382926829268	1.01692682926829
Salivary secretion	0	0	0	0	0	0	0	0	0.001	0	0	0.00622222222222222	0	0	0.021984126984127	0	0.00604761904761905	0.00314285714285714	0	0.00184126984126984	0	0	0	0	0.00158730158730159	0	0	0	0	0	0	0	0	0.00115873015873016	0	0
Salmonella infection	0.577036585365854	0.452621951219512	0.356146341463415	0.387621951219512	0.420207317073171	0.486390243902439	0.527829268292683	0.390682926829268	0.480536585365854	0.45480487804878	0.337987804878049	0.425975609756098	0.537329268292683	0.531890243902439	0.486048780487805	0.310268292682927	0.374292682926829	0.319573170731707	0.317512195121951	0.406390243902439	0.436609756097561	0.419707317073171	0.383829268292683	0.423817073170732	0.492073170731707	0.499780487804878	0.520280487804878	0.469317073170732	0.333585365853658	0.440743902439024	0.474	0.212024390243902	0.444170731707317	0.697146341463415	0.391890243902439	0.474841463414634
Secondary bile acid biosynthesis	0.211923076923077	0.233153846153846	0.546923076923077	0.419384615384615	0	0.553615384615385	0.211307692307692	0.329846153846154	0.357923076923077	0.265153846153846	0.473461538461538	0.167692307692308	0.139538461538462	0.549615384615385	0.119384615384615	0.370461538461538	0	0	0.580769230769231	0.116	0.236307692307692	0.333538461538462	0	0.159538461538462	0.267076923076923	0.409846153846154	0.247615384615385	0.0975384615384615	0.411	0.451538461538462	0.203461538461538	0.310461538461539	0	0.182923076923077	0.246	0
Selenocompound metabolism	30.2452413793103	27.9696896551724	29.4899655172414	28.5685517241379	28.7510689655173	30.9907931034483	28.8647931034483	30.2924827586207	29.0936896551724	29.659275862069	30.719724137931	31.342724137931	30.6353793103448	32.093	29.7406551724138	31.348275862069	32.1180689655172	33.3001379310345	28.1034827586207	26.4848620689655	23.5944137931035	25.8548620689655	25.8519310344828	26.8684137931034	27.0091724137931	27.9325862068966	28.7039310344828	26.4286551724138	27.5937931034483	27.7574827586207	27.255724137931	25.1616551724138	26.0131379310345	25.8160344827586	24.8545862068965	25.2941034482759
Serotonergic synapse	0.179764705882353	0.101035294117647	0.130729411764706	0.218682352941176	0.0787647058823529	0.144788235294118	0.191035294117647	0.112952941176471	0.154823529411765	0.154341176470588	0.107952941176471	0.171611764705882	0.191576470588235	0.148494117647059	0.121082352941176	0.163105882352941	0.141317647058824	0.131847058823529	0.132458823529412	0.163623529411765	0.133011764705882	0.142752941176471	0.0653882352941176	0.129564705882353	0.123941176470588	0.116129411764706	0.127705882352941	0.151694117647059	0.161329411764706	0.143882352941176	0.121070588235294	0.209694117647059	0.205976470588235	0.122658823529412	0.129094117647059	0.0835647058823529
Sesquiterpenoid and triterpenoid biosynthesis	0.118534246575342	0.227767123287671	0.184616438356164	0.511383561643836	0.42086301369863	0.377041095890411	0.345808219178082	0.32413698630137	0.308739726027397	0.394520547945205	0.334452054794521	0.345	0.413945205479452	0.374917808219178	0.400917808219178	0.353684931506849	0.391452054794521	0.270643835616438	0.314630136986301	0.153808219178082	0.158808219178082	0.204095890410959	0.26358904109589	0.196630136986301	0.347315068493151	0.312150684931507	0.37413698630137	0.331684931506849	0.25913698630137	0.304	0.229315068493151	0.135547945205479	0.272123287671233	0.16341095890411	0.207917808219178	0.114452054794521
Shigellosis	0.00953125	0.003765625	0.0043125	0.004875	0.015421875	0.004546875	0.00709375	0.016390625	0.0196875	0.0246875	0.017453125	0.0040625	0.024796875	0.017671875	0.02846875	0.023703125	0.006578125	0.0134375	0.01290625	0.00990625	0.003015625	0.007921875	0.004515625	0.006921875	0.006921875	0.01040625	0.0144375	0	0.01515625	0.00871875	0.008453125	0	0.0005625	0.00809375	0	0.005484375
Small cell lung cancer	0.322959459459459	0.249148648648649	0.146175675675676	0.314891891891892	0.195824324324324	0.369783783783784	0.324675675675676	0.231959459459459	0.335256756756757	0.370283783783784	0.290121621621622	0.375986486486486	0.413945945945946	0.401067567567568	0.343256756756757	0.350459459459459	0.230027027027027	0.269905405405405	0.314527027027027	0.357432432432432	0.25272972972973	0.130621621621622	0.287959459459459	0.261945945945946	0.495459459459459	0.327189189189189	0.235486486486486	0.229418918918919	0.277162162162162	0.284689189189189	0.240013513513513	0.155432432432432	0.321648648648649	0.239283783783784	0.194621621621622	0.406864864864865
Sphingolipid metabolism	1.93682926829268	2.13634146341463	2.33526829268293	1.76473170731707	1.88787804878049	1.8479756097561	2.06304878048781	2.30817073170732	2.20607317073171	2.14421951219512	2.07485365853659	1.91387804878049	1.81256097560976	1.85724390243902	2.08214634146341	2.06746341463415	2.21980487804878	2.33382926829268	2.02365853658537	1.32058536585366	1.5829512195122	1.57621951219512	1.68351219512195	1.87229268292683	2.10246341463415	2.17119512195122	2.37875609756098	1.92912195121951	2.29421951219512	1.73490243902439	1.52356097560976	1.71970731707317	1.76004878048781	1.81034146341463	1.76385365853659	1.28392682926829
Sphingolipid signaling pathway	0	0	0	0	0	0	0.0356538461538462	0.00858974358974359	0	0.00752564102564103	0	0	0.0138589743589744	0	0.0307820512820513	0	0	0	0.0214102564102564	0	0.0503076923076923	0	0	0.0440512820512821	0	0	0	0	0.0147051282051282	0	0.0168076923076923	0.0362307692307692	0	0.0165769230769231	0.0323205128205128	0
Spliceosome	0	0.00828688524590164	0.0385573770491803	0.00577868852459016	0	0.00597540983606557	0.00584426229508197	0.0142131147540984	0.00137704918032787	0.00677868852459016	0.0106639344262295	0	0.0318114754098361	0	0.00211475409836066	0	0	0.0129016393442623	0.0204754098360656	0.00174590163934426	0.00661475409836066	0.0141065573770492	0	0	0.00905737704918033	0.0222540983606557	0.0129426229508197	0	0.00658196721311475	0.0171393442622951	0	0.0138032786885246	0	0.000508196721311475	0	0.0105327868852459
Staphylococcus aureus infection	0	0	0	0	0	0	0	0.00756060606060606	0	0	0	0	0	0	0	0	0	0	0	0.0369848484848485	0.0340757575757576	0	0.0391666666666667	0.016969696969697	0	0.0191363636363636	0	0	0.0257575757575758	0.0216515151515152	0	0.0193030303030303	0.0396818181818182	0.0287575757575758	0.0410151515151515	0
Starch and sucrose metabolism	3.79290990990991	3.68713513513513	4.13345045045045	4.77175675675676	5.03816216216216	5.46830630630631	5.04960360360361	4.57675675675676	4.92893693693694	5.25343243243243	4.80028828828829	4.79636936936937	4.43752252252252	4.71683783783784	4.656	4.38041441441441	4.33667567567568	4.2813963963964	4.00479279279279	3.63830630630631	3.9941981981982	4.23817117117117	3.98668468468468	4.41811711711712	4.22937837837838	4.5416036036036	4.85986486486486	4.28397297297297	4.06563963963964	4.13496396396396	3.99709009009009	3.54545945945946	3.79118918918919	3.84283783783784	3.88251351351351	3.1837027027027
Staurosporine biosynthesis	0	0	0.0269705882352941	0.0264411764705882	0	0.0341764705882353	0	0.0371470588235294	0	0	0	0	0	0	0.0424705882352941	0.0551470588235294	0	0	0.0668823529411765	0	0	0	0	0	0	0	0	0	0	0	0	0	0	0.0582058823529412	0	0
Steroid biosynthesis	0	0.0630967741935484	0.178129032258065	0.258516129032258	0.0645483870967742	0.0692258064516129	0.110354838709677	0.0870967741935484	0.226516129032258	0.166322580645161	0.0246774193548387	0.0895161290322581	0.315483870967742	0.116032258064516	0.223032258064516	0.141903225806452	0.256354838709677	0.169322580645161	0.179	0.176387096774194	0.0642258064516129	0.0422258064516129	0	0.0249677419354839	0.260967741935484	0.0966451612903226	0.18158064516129	0.12958064516129	0.135838709677419	0.140129032258064	0.113258064516129	0.0594516129032258	0.165096774193548	0.133483870967742	0.103032258064516	0
Steroid degradation	1.0224	0.598933333333333	1.66426666666667	1.4052	0.880733333333333	1.6048	1.71226666666667	1.05453333333333	1.23713333333333	1.22533333333333	1.30786666666667	1.08573333333333	0.297133333333333	1.21093333333333	0.7756	0.895266666666667	1.10453333333333	0.878533333333333	2.36353333333333	1.73566666666667	3.03706666666667	1.91966666666667	1.68766666666667	1.89886666666667	1.63153333333333	2.06066666666667	1.6496	1.87953333333333	1.34166666666667	1.95453333333333	1.27066666666667	1.54106666666667	1.56346666666667	2.547	1.7408	1.1804
Steroid hormone biosynthesis	1.56336170212766	1.46363829787234	1.86802127659574	1.31729787234043	1.40365957446809	1.37193617021277	1.6078085106383	1.84006382978723	1.86021276595745	1.64021276595745	1.76974468085106	1.39908510638298	1.35048936170213	1.66736170212766	1.53463829787234	1.51053191489362	1.89887234042553	1.83482978723404	1.57208510638298	1.05576595744681	1.26157446808511	1.285	1.34531914893617	1.40457446808511	1.71965957446809	1.84746808510638	2.0173829787234	1.64506382978723	1.75134042553191	1.42446808510638	1.25746808510638	1.36387234042553	1.3968085106383	1.3368085106383	1.28317021276596	1.05440425531915
Stilbenoid, diarylheptanoid and gingerol biosynthesis	0	0	0	0	0	0.12025	0.093	0.0421666666666667	0.102166666666667	0	0.110083333333333	0	0.12675	0	0	0	0	0	0	0	0	0.112916666666667	0	0	0.194	0	0.0653333333333333	0	0	0	0	0	0.197583333333333	0	0	0
Streptomycin biosynthesis	16.8920555555556	17.4322222222222	18.0917222222222	18.4551666666667	20.8143888888889	19.838	19.4293333333333	20.0983333333333	19.9822777777778	20.563	21.8875555555556	20.7592777777778	20.2289444444444	21.008	21.6716666666667	18.6282777777778	17.5317777777778	19.4308888888889	18.9875555555556	15.1566111111111	15.7615	18.9846111111111	17.0728333333333	20.3181111111111	17.5253333333333	17.7776666666667	19.2668888888889	16.5919444444444	17.6382777777778	17.7863888888889	17.631	15.1819444444444	16.5283888888889	15.6046111111111	16.4088888888889	15.4142777777778
Styrene degradation	8.0564	9.45556	8.41756	9.58356	8.39116	10.24348	9.516	9.49836	8.86336	10.31404	9.8266	8.73436	9.69656	9.97016	10.51332	11.46376	9.80484	9.55772	10.4584	10.24676	9.71352	9.74584	9.43048	10.194	9.9254	9.12672	10.45684	9.516	9.65076	9.85692	9.42452	9.77488	9.34676	10.6502	9.7738	10.08996
Sulfur metabolism	8.59474	7.93613	8.57106	9.67231	9.9331	9.96681	10.34549	9.14253	9.24222	10.20906	9.81403	10.29371	9.60585	10.09711	9.60409	9.86641	9.86271	9.7301	8.56991	8.63415	8.77992	8.79789	8.26537	9.20068	9.25997	9.552	9.58708	9.36715	8.8894	9.1719	9.19974000000001	8.33371	8.66231	9.25413	8.86584	7.91933
Sulfur relay system	16.8380714285714	16.3658214285714	15.8201071428571	16.9877857142857	19.0726428571429	19.02575	18.3591785714286	18.4656071428571	16.9886428571429	19.9871071428571	18.7659285714286	20.6661785714286	19.7886428571429	18.4537857142857	19.2249642857143	17.639	18.8191428571429	17.54325	16.9369285714286	15.5304642857143	14.9242142857143	14.67425	15.5808928571429	14.9507142857143	15.5790714285714	15.9597857142857	18.0603928571429	15.9059285714286	14.3293571428571	16.5584642857143	15.6842142857143	15.1079642857143	15.0439285714286	15.748	16.3142142857143	14.958
Synaptic vesicle cycle	0	0	0	0	0	0.0615	0	0	0	0	0	0	0.0243	0	0	0	0.023	0	0	0	0	0	0	0	0	0.015025	0.0225	0	0	0	0	0	0	0	0	0
Synthesis and degradation of ketone bodies	48.0065	46.7585	51.75175	50.21525	52.285	55.35775	51.409625	49.4155	49.762625	52.011125	57.205625	55.241375	55.84075	57.9495	50.198875	53.439375	51.769	50.023875	50.637875	45.133875	45.791375	49.778	47.878875	51.89625	49.444375	52.68	54.13175	49.4645	46.871375	45.401125	42.816	44.782125	47.674625	46.372125	44.954125	45.791625
Systemic lupus erythematosus	0.1578	0.0810888888888889	0.278266666666667	0.06	0.0544444444444444	0.0267777777777778	0.0376666666666667	0.121688888888889	0.140377777777778	0.0672	0.207133333333333	0.0649333333333333	0.0335777777777778	0.146866666666667	0.0202444444444444	0.0228222222222222	0.0879777777777778	0.120222222222222	0.0963111111111111	0.0805777777777778	0.0385333333333333	0.00964444444444445	0.0127333333333333	0.0598444444444444	0.0796888888888889	0.0529555555555556	0.0159111111111111	0.0364222222222222	0.0230444444444444	0.0629777777777778	0.0326	0.0153555555555556	0.0635777777777778	0.0219777777777778	0.0401777777777778	0.0605777777777778
Taurine and hypotaurine metabolism	10.1460416666667	9.727875	9.23995833333333	8.664875	8.83179166666667	9.03645833333333	9.54616666666667	9.294875	8.56954166666667	9.01358333333333	9.89679166666667	8.79295833333333	8.61641666666667	8.642125	8.69370833333333	8.34529166666667	8.25225	8.83145833333333	10.2444166666667	9.92879166666667	10.0630833333333	8.46383333333333	7.1255	8.36095833333333	7.88795833333333	9.25770833333333	9.40525	8.789375	9.42141666666667	7.63645833333333	8.514875	9.52645833333333	8.13145833333333	9.28808333333333	8.900125	8.23091666666667
Terpenoid backbone biosynthesis	12.6830862068966	12.7219827586207	13.5835344827586	13.5814137931034	15.2646896551724	15.4014482758621	14.2667931034483	14.3755172413793	14.7931724137931	15.2865	16.2768620689655	15.977	14.3481896551724	16.6640689655172	13.7292413793103	14.7521379310345	15.0057931034483	14.4455344827586	13.1316034482759	12.109275862069	12.1708103448276	13.8107931034483	14.2845172413793	14.2153103448276	13.8039655172414	13.6473448275862	14.8618620689655	13.5302586206897	12.8779310344828	12.7949482758621	12.6967068965517	12.570724137931	12.9944655172414	12.5893620689655	12.0684310344828	12.0016896551724
Tetracycline biosynthesis	0	0	0	0	0.0384705882352941	0	0.0226470588235294	0.0493529411764706	0	0.0504117647058824	0	0	0	0	0.0582941176470588	0.110294117647059	0	0	0.133764705882353	0	0.0502941176470588	0	0	0.0525882352941177	0	0	0.0412352941176471	0	0	0.0553529411764706	0	0	0	0	0	0.0753529411764706
Th17 cell differentiation	0.0646823529411764	0.0421529411764706	0.0681882352941176	0.174729411764706	0.193094117647059	0.200576470588235	0.154611764705882	0.184764705882353	0.154682352941176	0.234552941176471	0.142435294117647	0.159929411764706	0.236352941176471	0.176941176470588	0.225470588235294	0.1198	0.152082352941176	0.178388235294118	0.0937411764705882	0.114505882352941	0.139117647058824	0.1272	0.185411764705882	0.178247058823529	0.139941176470588	0.183282352941176	0.158541176470588	0.153682352941176	0.143352941176471	0.186341176470588	0.188164705882353	0.242364705882353	0.112341176470588	0.151388235294118	0.150635294117647	0.0699176470588235
Thermogenesis	1.17222702702703	1.23121081081081	1.30001081081081	1.51338378378378	1.61627567567568	1.62952432432432	1.56764864864865	1.51355135135135	1.63038378378378	1.6400972972973	1.69287567567568	1.94278378378378	1.49668108108108	1.54124864864865	1.69622702702703	1.49828648648649	1.49837297297297	1.4767027027027	1.22835135135135	1.21913513513514	1.15070810810811	1.35438378378378	1.34344864864865	1.3474972972973	1.41709189189189	1.43455675675676	1.49534054054054	1.32680540540541	1.34801621621622	1.3332	1.39269189189189	1.33998378378378	1.28017837837838	1.35395675675676	1.40995135135135	1.19412432432432
Thiamine metabolism	12.1039705882353	11.9591764705882	12.8094705882353	13.8058823529412	14.1226176470588	14.4393823529412	14.0037058823529	13.1560588235294	14.6320882352941	14.9704117647059	13.6234411764706	15.0821764705882	13.8134117647059	14.6540588235294	15.0668529411765	13.174	14.1606176470588	13.3021470588235	12.9922647058824	11.1772647058824	11.9906176470588	12.2991176470588	11.7687352941176	12.6233823529412	12.6957352941176	13.4668235294118	14.2948235294118	12.8487941176471	12.9726176470588	11.9301470588235	11.6630882352941	12.236	12.0082941176471	11.7852941176471	11.4983823529412	10.588
Thyroid hormone signaling pathway	0.0328181818181818	0.0176022727272727	0.00313636363636364	0.0248181818181818	0.0374659090909091	0.0180909090909091	0.00515909090909091	0.0359090909090909	0.0143181818181818	0.038125	0.0126931818181818	0.00295454545454545	0.00575	0.0295	0.036375	0.0172386363636364	0.00478409090909091	0.0346477272727273	0.0535909090909091	0.0219659090909091	0.0866931818181818	0.00576136363636364	0.00328409090909091	0.00503409090909091	0.0787840909090909	0.0685795454545455	0.0517954545454545	0.087375	0.0241022727272727	0.0263409090909091	0.0391818181818182	0	0.0114545454545455	0.0270227272727273	0	0.0230113636363636
Thyroid hormone synthesis	0.749461538461539	0.736153846153846	0.76775	0.989230769230769	0.9735	0.918807692307692	0.845326923076923	1.043	0.799865384615385	1.14788461538462	1.14875	1.01090384615385	1.0755	0.889903846153846	1.13019230769231	1.09065384615385	1.06459615384615	1.00203846153846	0.869230769230769	1.01061538461538	0.915019230769231	1.01028846153846	0.793269230769231	0.857673076923077	0.947923076923077	0.808557692307692	0.777634615384615	0.703057692307692	0.919192307692308	0.766673076923077	0.808134615384615	0.773326923076923	0.852807692307692	0.765615384615385	0.818673076923077	0.790903846153846
Tight junction	0.199316831683168	0.157475247524752	0.177049504950495	0.178009900990099	0.207653465346535	0.157316831683168	0.164257425742574	0.128059405940594	0.179316831683168	0.224891089108911	0.225029702970297	0.300613861386139	0.162960396039604	0.15870297029703	0.166059405940594	0.21609900990099	0.213782178217822	0.271594059405941	0.17980198019802	0.13129702970297	0.174970297029703	0.227633663366337	0.193712871287129	0.18449504950495	0.114207920792079	0.184267326732673	0.107059405940594	0.189990099009901	0.151	0.22150495049505	0.132584158415842	0.140762376237624	0.204079207920792	0.158138613861386	0.189891089108911	0.201633663366337
Toluene degradation	2.65678260869565	2.36139130434783	2.88373913043478	2.67580434782609	2.48067391304348	2.37930434782609	2.71958695652174	2.71547826086956	2.75830434782609	3.02684782608696	2.49878260869565	2.80863043478261	3.10045652173913	2.66158695652174	2.77680434782609	3.13952173913043	2.9655652173913	2.36936956521739	2.47934782608696	2.54265217391304	2.79413043478261	2.4835	2.12754347826087	2.34934782608696	2.76173913043478	2.71528260869565	2.67689130434783	2.24330434782609	2.08291304347826	2.66963043478261	2.56589130434783	2.57039130434783	2.53002173913044	2.48119565217391	2.41328260869565	2.49491304347826
Toxoplasmosis	0.254244680851064	0.205936170212766	0.115074468085106	0.247893617021277	0.154159574468085	0.291106382978723	0.246117021276596	0.182606382978723	0.263925531914894	0.2915	0.228393617021277	0.295989361702128	0.325872340425532	0.315734042553191	0.270223404255319	0.275893617021277	0.181085106382979	0.212478723404255	0.247606382978723	0.281382978723404	0.198957446808511	0.102829787234043	0.226691489361702	0.206212765957447	0.390042553191489	0.257574468085106	0.185382978723404	0.203255319148936	0.218191489361702	0.224117021276596	0.188946808510638	0.12236170212766	0.243510638297872	0.188372340425532	0.153212765957447	0.320297872340426
Transcriptional misregulation in cancer	0.0118535031847134	0.0177770700636943	0.0236687898089172	0.0056687898089172	0.00553503184713376	0.0087515923566879	0.00731210191082802	0.0213821656050955	0.00479617834394904	0.0126178343949045	0.00724203821656051	0.00463694267515924	0	0.0149363057324841	0.00201910828025478	0.000165605095541401	0.0120445859872611	0.00664331210191083	0.0115031847133758	0.00547133757961784	0.000509554140127389	0	0.0022484076433121	0.00291082802547771	0.00360509554140127	0.00176433121019108	0.00840127388535032	0	0.00397452229299363	0.000611464968152866	0.00661146496815287	0	0.0125987261146497	0	0.00370063694267516	0
Tropane, piperidine and pyridine alkaloid biosynthesis	3.71057692307692	3.816	3.79792307692308	4.77146153846154	5.32569230769231	5.45115384615385	4.79088461538462	4.64834615384615	5.44723076923077	5.83307692307692	5.83457692307692	5.35607692307692	5.79053846153846	6.57369230769231	5.02469230769231	4.91484615384615	4.24215384615385	5.18034615384615	4.46869230769231	3.85619230769231	3.86534615384615	4.92915384615385	4.18138461538462	3.85234615384615	4.70157692307692	5.21911538461538	4.84665384615385	5.32907692307692	4.66615384615385	4.52469230769231	4.90392307692308	5.05765384615384	5.11723076923077	4.70780769230769	4.38476923076923	4.28069230769231
Tryptophan metabolism	9.78520833333334	9.7015	9.69029166666667	10.1288055555556	10.0195	10.5554444444444	10.2369305555556	10.1494027777778	9.71511111111111	10.1789861111111	10.0102916666667	10.1898194444444	10.80875	11.1178611111111	9.59054166666666	10.7329722222222	10.2085416666667	9.93088888888889	10.0270555555556	9.45308333333334	9.54954166666667	9.72870833333333	9.44345833333333	9.85420833333333	10.1869583333333	9.93940277777778	10.8892638888889	9.51745833333333	9.76466666666667	9.82394444444445	8.75533333333333	9.10769444444444	9.58205555555556	9.048625	9.06531944444445	8.67631944444445
Tuberculosis	4.72190839694656	4.66234351145038	4.68212213740458	4.12599236641221	4.20434351145038	4.47691603053435	4.52941221374046	4.76499236641221	4.50574045801527	4.3979465648855	4.4576106870229	4.46413740458015	4.55281679389313	4.72630534351145	4.63274809160305	4.37335114503817	4.20248854961832	4.27314503816794	4.4770534351145	4.4826106870229	4.03864885496183	4.27483969465649	4.21767938931298	4.21093129770992	4.34771755725191	4.17677099236641	4.13436641221374	4.16491603053435	4.29368702290076	4.19503053435114	4.22908396946565	3.94999236641221	3.99586259541985	3.92796183206107	4.08003816793893	4.177
Two-component system	5.87685654885655	5.81272765072765	6.27324324324325	6.5605051975052	6.71737006237006	7.06648232848232	6.76068399168399	6.52138253638254	6.36158835758835	7.02583783783784	6.95236174636175	7.00873596673597	6.9967130977131	7.28520997920998	7.13215176715177	6.36700831600831	6.56992931392931	6.59919750519751	6.20034303534304	6.08962785862786	6.13514345114345	5.87744490644491	6.03624324324324	6.28050935550936	6.62708316008316	6.43346569646569	6.97999584199584	6.25869854469855	5.98279833679834	5.97901871101871	6.32467983367983	6.16469646569647	6.21203742203742	6.09920166320166	6.08805613305613	5.79279417879419
Type I diabetes mellitus	13.79464	13.19104	14.21668	11.08672	11.92012	12.21996	12.506	12.98456	12.429	12.25056	11.78324	12.33856	12.09084	12.55396	13.0854	11.69808	10.98192	11.33552	12.77052	13.19504	11.77092	13.13632	12.62852	12.32624	12.12448	12.04212	11.71728	11.78772	12.36024	12.31356	11.64276	11.44912	12.0022	11.04672	12.1492	12.42476
Type II diabetes mellitus	1.45605405405405	1.26832432432432	1.33451351351351	1.56089189189189	1.63991891891892	1.82494594594595	1.34183783783784	1.53740540540541	1.46951351351351	1.82894594594595	1.92516216216216	1.463	1.83602702702703	1.68689189189189	1.76164864864865	1.84727027027027	1.638	1.70910810810811	1.50386486486486	1.50321621621622	1.33294594594595	1.55775675675676	1.46394594594595	1.50856756756757	1.61975675675676	1.43889189189189	1.4312972972973	1.47789189189189	1.10224324324324	1.36194594594595	1.34872972972973	1.18559459459459	1.85527027027027	1.24624324324324	1.35781081081081	1.20464864864865
Tyrosine metabolism	8.25661333333334	8.5022	8.8614	8.47982666666667	8.17797333333333	8.72712	9.03701333333333	8.76845333333334	9.39886666666667	9.14156	9.12277333333333	9.0436	9.91178666666667	10.2870266666667	8.95844	9.32021333333334	9.33978666666666	9.35609333333333	9.23150666666667	9.0038	8.69970666666667	9.09533333333333	8.30786666666667	8.21494666666667	9.26334666666667	9.26066666666666	9.29849333333333	9.11766666666667	8.13614666666667	8.89121333333333	9.53010666666666	9.10525333333333	9.10636	8.57482666666667	8.93257333333333	8.50670666666667
Ubiquinone and other terpenoid-quinone biosynthesis	7.99454545454545	7.76018181818182	8.27390909090909	8.12265454545454	9.02796363636364	8.82616363636363	8.7136	8.85409090909091	9.10443636363636	8.57447272727273	8.79747272727273	9.03458181818182	9.42661818181818	9.03381818181818	9.02789090909091	8.45114545454546	8.65985454545454	8.39052727272727	8.43527272727273	7.57147272727273	8.50243636363636	8.57372727272727	8.16334545454545	8.26687272727273	8.715	8.73592727272727	8.88765454545455	8.41294545454545	7.83612727272727	8.21834545454546	8.27714545454545	8.03558181818182	7.72887272727273	8.35205454545454	8.41285454545455	7.54614545454545
Ubiquitin mediated proteolysis	0	0	0	0	0	0	0	0	0	0	0	0.00215748031496063	0.00862204724409449	0	0	0	0.00801574803149606	0	0	0	0	0.00724409448818898	0	0	0	0	0	0	0.00699212598425197	0	0	0.0100629921259843	0	0	0	0
Valine, leucine and isoleucine biosynthesis	66.8818947368421	65.8007894736842	68.218052631579	71.4752631578947	72.1531578947369	72.293	72.8836315789474	73.9068421052632	74.299	74.5535789473684	74.2048421052632	79.3311052631579	70.5871052631579	74.8343157894737	78.4951578947368	70.6405789473684	70.989	74.8575263157895	66.0322631578947	60.1663684210526	57.1682105263158	65.3156315789474	65.6267894736842	65.7996315789474	69.0545263157895	71.1454736842105	71.5462105263158	64.9566315789474	64.2262631578947	62.5031052631579	66.0952105263158	60.9534210526316	63.3734736842105	60.0382631578947	61.6152105263158	60.4776315789474
Valine, leucine and isoleucine degradation	22.491347826087	21.482768115942	23.5205797101449	22.5331304347826	23.8305072463768	23.213768115942	23.2920579710145	23.1540869565217	22.8276956521739	22.9594637681159	23.5535362318841	23.7631304347826	23.6157826086957	24.5563623188406	22.8770434782609	22.5857536231884	22.6466811594203	22.7166231884058	22.7884057971014	21.9834057971015	22.3303333333333	22.4172898550725	22.2002463768116	22.7822173913043	23.012652173913	22.9331304347826	23.7356811594203	21.6420869565217	21.4993768115942	22.269347826087	21.0581449275362	21.5984637681159	21.7173623188406	21.3711884057971	21.2327826086956	21.2522608695652
Vancomycin resistance	9.47161904761905	8.33242857142857	10.0315238095238	10.9242857142857	11.0562857142857	11.9771904761905	10.1577142857143	11.1657619047619	10.5231428571429	11.8773333333333	10.805380952381	11.0140952380952	12.154380952381	11.7050476190476	10.7568571428571	10.6324761904762	11.1891428571429	11.6339523809524	9.89090476190476	8.68547619047619	8.45190476190476	9.72261904761905	8.55861904761905	9.07233333333333	9.44333333333333	10.1260476190476	10.3650476190476	8.90714285714286	9.22457142857143	10.5179523809524	9.54042857142857	9.62195238095238	8.78895238095238	9.80990476190476	8.37890476190476	9.51204761904762
Various types of N-glycan biosynthesis	0.171980392156863	0.262	0.155176470588235	0.198627450980392	0.247	0.21678431372549	0.283450980392157	0.257019607843137	0.267039215686275	0.25543137254902	0.409686274509804	0.390117647058824	0.165490196078431	0.222019607843137	0.244803921568627	0.22856862745098	0.292058823529412	0.274901960784314	0.188352941176471	0.144588235294118	0.146137254901961	0.166686274509804	0.246235294117647	0.230529411764706	0.204352941176471	0.155019607843137	0.212078431372549	0.175607843137255	0.214156862745098	0.186254901960784	0.237	0.232882352941176	0.192490196078431	0.211980392156863	0.198450980392157	0.144666666666667
Vascular smooth muscle contraction	0	0	0	0	0	0	0	0	0.000732558139534884	0	0	0.00455813953488372	0	0	0.0161046511627907	0	0.00443023255813953	0.0133023255813953	0	0.00134883720930233	0	0	0	0	0.00116279069767442	0.0112093023255814	0	0	0	0	0	0	0	0.000848837209302326	0	0
Vasopressin-regulated water reabsorption	0.192393939393939	0.148666666666667	0.165818181818182	0.123242424242424	0.119606060606061	0.0967575757575758	0.266363636363636	0.176515151515152	0.206272727272727	0.209030303030303	0.176666666666667	0.0980606060606061	0.233787878787879	0.144636363636364	0.180878787878788	0.200757575757576	0.142090909090909	0.249	0.162030303030303	0.134212121212121	0.171121212121212	0.217	0.297181818181818	0.235454545454545	0.210212121212121	0.157212121212121	0.246818181818182	0.294030303030303	0.187636363636364	0.135939393939394	0.238060606060606	0.292636363636364	0.224030303030303	0.230818181818182	0.280484848484849	0.207818181818182
Vibrio cholerae infection	0.301958333333333	0.3148125	0.228208333333333	0.295854166666667	0.333395833333333	0.5035625	0.225666666666667	0.426645833333333	0.6180625	0.425979166666667	0.329270833333333	0.615104166666667	0.411854166666667	0.405604166666667	0.452895833333333	0.311208333333333	0.335104166666667	0.3190625	0.2198125	0.202125	0.1798125	0.197	0.165708333333333	0.225833333333333	0.286958333333333	0.270208333333333	0.230354166666667	0.2729375	0.331166666666667	0.230875	0.222708333333333	0.2341875	0.285291666666667	0.184875	0.218770833333333	0.24125
Viral carcinogenesis	1.20935632183908	1.05653448275862	1.13120689655172	1.03762068965517	1.23098275862069	1.29720689655172	1.05012643678161	1.33048275862069	1.34173563218391	1.38583333333333	1.24149425287356	1.69245402298851	1.24786206896552	1.27966666666667	1.39970689655172	1.33483333333333	1.4558275862069	1.45329310344828	0.966431034482759	1.06341954022989	0.866436781609195	1.08087931034483	1.02172988505747	1.14405747126437	1.04452873563218	1.05509195402299	1.00649425287356	1.18341379310345	1.03386781609195	1.04203448275862	1.16417816091954	0.917580459770115	1.15294827586207	1.04813218390805	1.27704022988506	1.09987356321839
Viral myocarditis	0.644973684210526	0.491526315789474	0.291921052631579	0.621421052631579	0.407315789473684	0.727763157894737	0.620763157894737	0.479315789473684	0.686026315789474	0.762657894736842	0.594368421052632	0.739026315789474	0.847868421052632	0.810789473684211	0.716394736842105	0.722394736842105	0.459026315789474	0.548236842105263	0.634236842105263	0.712736842105263	0.497236842105263	0.267710526315789	0.568368421052632	0.521763157894737	0.9765	0.654684210526316	0.482894736842105	0.446763157894737	0.565263157894737	0.569078947368421	0.481631578947368	0.302684210526316	0.603315789473684	0.479605263157895	0.379	0.801552631578947
Vitamin B6 metabolism	13.445	10.9555652173913	12.6742173913043	13.6836086956522	13.8373913043478	14.9557826086956	15.072652173913	14.1240434782609	13.5934782608696	13.6636956521739	14.0445217391304	14.4904782608696	13.0749130434783	14.3598260869565	14.4136956521739	12.6787826086957	14.4354347826087	13.3966956521739	14.6648695652174	12.461652173913	11.5033043478261	13.3252608695652	12.7919565217391	13.245347826087	12.123652173913	13.3364782608696	13.8423913043478	13.6025652173913	11.8643043478261	12.7640434782609	12.3733913043478	10.649347826087	10.993347826087	12.2488695652174	12.161652173913	12.4906086956522
Wnt signaling pathway	0	0	0	0	0	0	0	0.00644230769230769	0	0.00564423076923077	0	0	0.0103942307692308	0	0	0	0	0	0	0	0	0.0172596153846154	0	0	0	0	0	0	0.00853846153846154	0.0109038461538462	0	0	0	0.00690384615384615	0	0
Xylene degradation	4.58441176470588	4.401	4.87676470588235	4.41038235294118	4.71211764705882	4.46797058823529	5.34635294117647	4.78708823529412	4.60582352941176	5.71088235294118	3.94976470588235	4.09297058823529	5.07982352941177	4.64482352941176	4.59070588235294	4.73405882352941	4.53455882352941	4.6069705882353	5.34814705882353	5.13270588235294	5.83652941176471	5.01141176470588	5.14967647058824	4.50623529411765	4.88570588235294	4.69111764705882	5.09094117647059	5.9445	4.81135294117647	4.5230294117647	4.21891176470588	5.198	4.17455882352941	5.41735294117647	4.30388235294118	4.56423529411765
Zeatin biosynthesis	0.46575	1.284375	1.369	1.562625	1.721	2.04425	1.31725	1.459625	1.011	1.9025	1.301375	1.367125	2.7615	2.56875	1.480375	1.6595	1.26375	1.404	0.576	0.781625	1.886	2.224875	1.361375	2.28225	1.02075	2.33675	1.786625	1.58925	1.4695	1.499125	1.259	2.13375	1.9565	1.875625	1.4615	1.799625
alpha-Linolenic acid metabolism	1.56191666666667	1.42479166666667	1.52995833333333	1.82233333333333	1.93475	1.81004166666667	1.87295833333333	1.55670833333333	2.082875	1.69608333333333	1.95416666666667	1.791875	1.525625	1.66008333333333	1.48129166666667	1.19825	1.382	1.50004166666667	2.08054166666667	1.889625	1.92208333333333	1.89320833333333	1.5455	1.38775	1.70575	1.93466666666667	1.91466666666667	1.547625	1.41141666666667	1.86491666666667	1.49833333333333	1.58333333333333	1.37529166666667	1.77545833333333	2.05095833333333	1.76654166666667
beta-Alanine metabolism	10.3599534883721	9.91613953488372	11.0490465116279	10.1611395348837	10.472511627907	11.1073488372093	11.6323488372093	10.808488372093	10.3984651162791	10.4625813953488	10.2823488372093	10.7229069767442	11.2062325581395	12.1127674418605	10.5477209302326	11.4660930232558	10.6019302325581	10.7732325581395	11.4499069767442	11.3218139534884	11.4866046511628	10.3912325581395	10.0914651162791	10.4205813953488	11.3412325581395	12.1687906976744	11.3371162790698	10.825976744186	10.6450930232558	11.3232325581395	10.6933488372093	10.4863720930233	9.92902325581396	10.403	9.72339534883721	9.78946511627907
beta-Lactam resistance	2.00174107142857	1.95904464285714	1.78632142857143	2.33815178571429	2.31808035714286	2.62279464285714	2.417125	2.48289285714286	2.42297321428571	2.616375	2.4794375	2.6315625	2.55222321428571	2.62449107142857	2.6535625	2.6695625	2.22935714285714	2.59465178571429	2.13295535714286	2.28041071428571	2.68603571428571	1.76584821428571	2.25088392857143	2.16236607142857	2.70441964285714	2.44651785714286	2.7983125	2.60342857142857	2.29153571428571	2.49216071428571	2.425875	2.43473214285714	2.49829464285714	2.38966071428571	2.28446428571429	1.93740178571429
cAMP signaling pathway	0	0	0	0	0.00982191780821918	0	0	0.00458904109589041	0.000431506849315068	0.0220684931506849	0	0.00268493150684932	0.0074041095890411	0	0.00948630136986301	0	0.00260958904109589	0.00783561643835616	0	0.000794520547945206	0	0	0	0	0.000684931506849315	0.0212260273972603	0	0	0.0123767123287671	0	0	0.00746575342465754	0	5e-04	0	0
cGMP-PKG signaling pathway	0	0.00787179487179487	0	0	0	0	0	0	0.000538461538461538	0	0	0.00335042735042735	0	0	0.0118376068376068	0	0.00325641025641026	0.00977777777777778	0	0.000991452991452991	0	0	0	0	0.000854700854700855	0.00823931623931624	0	0.0181965811965812	0	0	0	0	0	0.000623931623931624	0	0
mRNA surveillance pathway	0.518406779661017	0.461983050847458	0.484966101694915	0.249762711864407	0.512457627118644	0.62106779661017	0.491949152542373	0.410813559322034	0.616372881355932	0.466423728813559	0.638661016949152	0.737372881355932	0.472491525423729	0.55606779661017	0.436220338983051	0.385118644067797	0.59271186440678	0.525050847457627	0.316067796610169	0.280915254237288	0.303881355932203	0.461305084745763	0.470305084745763	0.426949152542373	0.381	0.396423728813559	0.37264406779661	0.503169491525424	0.433	0.397830508474576	0.550067796610169	0.426694915254237	0.325406779661017	0.429881355932203	0.427881355932203	0.426203389830508
mTOR signaling pathway	0.027140350877193	0.0900350877192982	0.0600789473684211	0.0928157894736842	0.0688947368421053	0.128263157894737	0.0390087719298246	0.162035087719298	0.138008771929825	0.146236842105263	0.0751666666666667	0.142578947368421	0.11130701754386	0.104850877192982	0.122157894736842	0.0949035087719298	0.180043859649123	0.0813333333333333	0.0335438596491228	0.0572982456140351	0.0453508771929825	0.0682543859649123	0.0195877192982456	0.0662719298245614	0.0749122807017544	0.060219298245614	0.0686929824561403	0.0933421052631579	0.0998421052631579	0.127175438596491	0.062421052631579	0.0834473684210526	0.064280701754386	0.0799561403508772	0.142245614035088	0.066640350877193
p53 signaling pathway	0.362106060606061	0.279348484848485	0.163893939393939	0.353060606060606	0.219560606060606	0.414606060606061	0.350530303030303	0.260075757575758	0.375893939393939	0.415166666666667	0.325287878787879	0.421560606060606	0.464121212121212	0.449681818181818	0.384863636363636	0.392939393939394	0.257909090909091	0.302621212121212	0.352651515151515	0.400757575757576	0.283363636363636	0.146454545454545	0.322863636363636	0.29369696969697	0.555515151515152	0.366848484848485	0.264030303030303	0.257227272727273	0.310757575757576	0.31919696969697	0.269106060606061	0.174272727272727	0.346818181818182	0.268287878787879	0.218212121212121	0.456181818181818
