# Supplementary material for: Poncirus trifoliata vs. Citrus junos rootstocks: reshaping lemon rhizosphere microecology through microbial and metabolic reprogramming
Source: Front Microbiol. 2025 Sep 24;16:1650631. doi: 10.3389/fmicb.2025.1650631 (PMC12505669; doi:10.3389/fmicb.2025.1650631)
Supplement: SUPPLEMENTARY Table 7 — Dataset of microbe-metabolite correlations based on Spearman’s rank analysis. [file Table_7.xls]

	5-Aminovaleric acid	Galactinol	Cysteamine	Hexacosanoic acid	Pentacosanoic acid	D-(+)-Trehalose dihydrate	Octacosanoic acid	Lignoceric acid	Shikimic acid	Docosanol	Behenic acid	Heneicosanoic acid	(+-)-alpha-Tocopherol	4-Hydroxypyridine	Beta-sitosterol	L-Methionine-methyl-D3	Stigmastanol	Isobutylamine	Hydroquinone	6-O-alpha-D-Glucopyranosyl-beta-D-glucopyranose	Sophorose	Lithocholic acid	(R)-3-Hydroxybutanoate	2,3-Bisphospho-glycerate	Creatine	17-(5-Ethyl-6-methylhept-3-en-2-yl)-10,13-dimethyl-1,2,4,5,6,7,8,9,11,12,14,15,16,17-tetradecahydrocyclopenta[a]phenanthren-3-one	Ergocalciferol	Inositol	N-Acetyl-D-glucosamine	Palatinitol	(2R,3R,4S,5S,6R)-2-[(2S,3S,4S,5R)-2-[[(2S,3S,4S,5R)-2-Ethyl-3,4-dihydroxy-5-(hydroxymethyl)oxolan-2-yl]peroxymethyl]-3,4-dihydroxy-5-(hydroxymethyl)oxolan-2-yl]oxy-6-(hydroxymethyl)oxane-3,4,5-triol	Maltotriose	3-Phenylpropionic acid	beta-Sophorose	Arachidyl alcohol	L-Glucose	HydroxyButyrate	D-(+)-Trehalose	Conduritol-beta-epoxide	2,4-Diaminobutyric acid	meso-Erythritol	p-Hydroxybenzoic acid	Dibutyl phthalate	Glycolic acid	2-Aminoethanol	D-Melezitose	2,3-Diaminopropionic acid	Benzoic acid	Lactitol
NCBI1003110	-0.130501930501931	-0.145173745173745	-0.0483912483912484	0.108365508365508	0.0347490347490348	-0.019047619047619	-0.0890604890604891	0.000772200772200772	0.00257400257400257	0.0514800514800515	-0.155469755469755	-0.206177606177606	0.00952380952380952	-0.287516087516088	-0.0308880308880309	0.0471042471042471	0.187129987129987	-0.0537966537966538	-0.0568854568854569	0.0942084942084942	0.0205920205920206	0.126126126126126	-0.205662805662806	-0.308108108108108	0.0607464607464608	0.024967824967825	-0.32972972972973	0.0321750321750322	-0.0321750321750322	-0.212870012870013	0.000772200772200772	-0.0157014157014157	0.0501930501930502	0.0262548262548263	0.15984555984556	0.112741312741313	0.0203346203346203	-0.0692406692406693	0.0903474903474904	-0.0723294723294723	-0.0504504504504505	0.0236808236808237	0.0131274131274131	-0.094980694980695	-0.135392535392535	0.0221364221364221	-0.213127413127413	0.0154440154440154	-0.23989703989704
NCBI1034015	0.310939510939511	0.353925353925354	0.297812097812098	0.155984555984556	0.213127413127413	0.436550836550837	0.154697554697555	0.273616473616474	0.207979407979408	0.316859716859717	0.239124839124839	0.295238095238095	0.304761904761905	0.231660231660232	0.30990990990991	0.445045045045045	0.366537966537967	0.258172458172458	0.463835263835264	0.481338481338481	0.213384813384813	0.0815958815958816	0.167052767052767	0.3001287001287	0.153153153153153	0.415444015444015	0.169111969111969	0.165765765765766	0.280823680823681	0.379150579150579	0.355469755469756	0.346975546975547	0.233976833976834	0.206692406692407	0.173745173745174	-0.258172458172458	0.266409266409266	0.207207207207207	-0.637323037323037	0.29009009009009	0.179407979407979	0.334877734877735	0.494723294723295	0.22985842985843	0.293178893178893	0.315830115830116	0.29009009009009	0.198970398970399	0.163449163449163
NCBI106590	-0.224453024453024	-0.394851994851995	-0.208236808236808	-0.437580437580438	-0.515315315315315	-0.567052767052767	-0.254826254826255	-0.561904761904762	-0.54028314028314	-0.694723294723295	-0.360617760617761	-0.74028314028314	-0.672072072072072	-0.267696267696268	-0.625225225225225	-0.277220077220077	-0.493693693693694	-0.187129987129987	-0.501415701415701	-0.708365508365508	-0.587902187902188	-0.373745173745174	0.113770913770914	-0.000772200772200772	-0.168597168597169	-0.640926640926641	-0.291119691119691	-0.602316602316602	-0.101930501930502	-0.340797940797941	-0.601287001287001	-0.595624195624196	-0.5003861003861	-0.578893178893179	-0.449420849420849	0.108622908622909	-0.318146718146718	-0.384298584298584	0.00849420849420849	-0.276190476190476	-0.365250965250965	-0.627799227799228	-0.377348777348777	-0.398455598455599	-0.0702702702702703	-0.560617760617761	-0.0653796653796654	-0.323552123552124	0.0954954954954955
NCBI106592	-0.291119691119691	0.152380952380952	-0.235263835263835	0.175289575289575	0.226769626769627	-0.193307593307593	0.371685971685972	0.213384813384813	-0.151608751608752	-0.125611325611326	0.251480051480052	0.284942084942085	-0.0491634491634492	0.145688545688546	-0.138223938223938	-0.104247104247104	-0.381467181467182	-0.17039897039897	0.225740025740026	0.0218790218790219	-0.44967824967825	-0.256885456885457	0.185328185328185	0.269240669240669	0.382239382239382	-0.143886743886744	0.446846846846847	-0.20952380952381	0.341312741312741	0.201029601029601	-0.204375804375804	-0.17992277992278	0.0265122265122265	-0.465122265122265	0.0481338481338481	-0.237065637065637	-0.475675675675676	-0.332561132561133	0.0370656370656371	-0.283912483912484	0.12998712998713	-0.196911196911197	0.0321750321750322	-0.0908622908622909	-0.17992277992278	-0.154697554697555	-0.000772200772200772	-0.298069498069498	0.528957528957529
NCBI110319	-0.211068211068211	-0.111196911196911	-0.231917631917632	0.182754182754183	0.183011583011583	-0.272329472329472	0.327413127413127	0.240669240669241	-0.0646074646074646	-0.0527670527670528	0.126126126126126	0.143629343629344	-0.181981981981982	0.173230373230373	-0.204375804375804	-0.077992277992278	-0.316859716859717	-0.227799227799228	0.183268983268983	-0.0651222651222651	-0.359330759330759	-0.367567567567568	0.105534105534106	0.384813384813385	0.208236808236808	-0.183011583011583	0.28005148005148	-0.245045045045045	0.160875160875161	0.0324324324324324	-0.266409266409266	-0.236808236808237	-0.101415701415701	-0.331788931788932	-0.110682110682111	-0.315315315315315	-0.33951093951094	-0.289060489060489	-0.0223938223938224	-0.209266409266409	0.633462033462034	-0.163191763191763	0.257142857142857	-0.176319176319176	-0.212097812097812	-0.151866151866152	-0.122007722007722	-0.352895752895753	0.249163449163449
NCBI1141883	-0.0553410553410554	0.00308880308880309	-0.0321750321750322	-0.117631917631918	-0.0741312741312741	0.0442728442728443	0.0290862290862291	-0.0658944658944659	-0.0151866151866152	-0.0265122265122265	0.138223938223938	0.143629343629344	0.077992277992278	0.209266409266409	0.0954954954954955	0.0803088803088803	-0.0643500643500644	-0.0782496782496783	0.219305019305019	0.11969111969112	0.0558558558558559	0.0535392535392535	0.0391248391248391	0.479279279279279	0.333848133848134	0.0574002574002574	0.381467181467182	-0.0540540540540541	0.0975546975546976	0.383011583011583	-0.00592020592020592	0.00643500643500644	-0.00514800514800515	0.0885456885456886	0.0648648648648649	-0.0113256113256113	-0.157014157014157	-0.204633204633205	0.0018018018018018	-0.0285714285714286	0.161132561132561	-0.0996138996138996	0.159073359073359	0.170913770913771	-0.112741312741313	0.281081081081081	0.0707850707850708	-0.12020592020592	0.373230373230373
NCBI1149133	0.431917631917632	-0.088030888030888	0.390476190476191	-0.367824967824968	-0.338738738738739	0.208751608751609	-0.480823680823681	-0.378120978120978	0.183526383526384	-0.0347490347490348	-0.401544401544402	-0.288288288288288	0.00952380952380952	-0.186357786357786	0.153925353925354	0.0561132561132561	0.266924066924067	0.376833976833977	-0.375804375804376	-0.102187902187902	0.46949806949807	0.238095238095238	-0.277220077220077	-0.451480051480052	-0.448648648648649	0.141312741312741	-0.517117117117117	0.251737451737452	-0.433204633204633	-0.259459459459459	0.264350064350064	0.231660231660232	0.035006435006435	0.426769626769627	-0.133333333333333	0.37014157014157	0.629086229086229	0.507593307593308	0.0571428571428571	0.351866151866152	-0.376061776061776	0.12972972972973	-0.293436293436293	0.177606177606178	0.317631917631918	0.018018018018018	0.14980694980695	0.51016731016731	-0.416473616473617
NCBI115547	0.303474903474903	-0.0921492921492922	0.251222651222651	-0.182239382239382	-0.138996138996139	0.282368082368082	-0.428314028314028	-0.157271557271557	0.253281853281853	0.199485199485199	-0.257142857142857	-0.11994851994852	0.134362934362934	-0.164221364221364	0.219305019305019	0.0921492921492922	0.412612612612613	0.216988416988417	-0.255598455598456	0.141827541827542	0.607979407979408	0.397168597168597	-0.394079794079794	-0.412612612612613	-0.43037323037323	0.216731016731017	-0.609009009009009	0.359330759330759	-0.364736164736165	-0.241184041184041	0.370913770913771	0.334620334620335	0.101415701415701	0.6002574002574	0.225740025740026	0.384555984555985	0.516859716859717	0.355727155727156	0.153153153153153	0.255341055341055	-0.116859716859717	0.246846846846847	0.00746460746460747	0.210810810810811	0.142857142857143	0.229343629343629	-0.0795366795366795	0.425225225225225	-0.453539253539254
NCBI117157	-0.340540540540541	0.0671814671814672	-0.378635778635779	-0.0409266409266409	-0.127413127413127	-0.188159588159588	-0.0684684684684685	-0.0543114543114543	-0.412097812097812	-0.288288288288288	0.0172458172458172	-0.160617760617761	-0.273101673101673	-0.0803088803088803	-0.272072072072072	-0.307850707850708	-0.361904761904762	-0.332046332046332	-0.0352638352638353	-0.0133848133848134	-0.416731016731017	-0.15032175032175	0.252509652509653	0.0558558558558559	0.0308880308880309	-0.226254826254826	0.0970398970398971	-0.341055341055341	0.0115830115830116	-0.0867438867438868	-0.341827541827542	-0.32972972972973	-0.290604890604891	-0.385328185328185	-0.149034749034749	-0.145688545688546	-0.366537966537967	-0.403346203346203	-0.0102960102960103	-0.333590733590734	0.185328185328185	-0.368854568854569	0.290604890604891	-0.453024453024453	-0.22960102960103	-0.201029601029601	-0.255598455598456	-0.506306306306306	-0.132303732303732
NCBI1221500	-0.277992277992278	0.0561132561132561	-0.34002574002574	0.139253539253539	0.111454311454311	-0.142084942084942	0.0985842985842986	0.143371943371943	-0.247876447876448	-0.115315315315315	0.115315315315315	0.0496782496782497	-0.0988416988416989	-0.0664092664092664	-0.164736164736165	-0.157271557271557	-0.160875160875161	-0.251737451737452	0.0465894465894466	0.0911196911196911	-0.419305019305019	-0.283655083655084	0.218790218790219	-0.0741312741312741	0.0635778635778636	-0.0666666666666667	0.0280566280566281	-0.192277992277992	0.103989703989704	-0.0921492921492922	-0.219305019305019	-0.212870012870013	-0.174259974259974	-0.384555984555985	-0.0347490347490348	-0.103217503217503	-0.294980694980695	-0.201801801801802	0.0200772200772201	-0.280823680823681	0.107078507078507	-0.185842985842986	0.232689832689833	-0.218532818532819	-0.305791505791506	-0.123294723294723	-0.206949806949807	-0.34954954954955	0.00823680823680824
NCBI1231	-0.0424710424710425	0.193307593307593	-0.00437580437580438	0.359330759330759	0.394079794079794	0.164993564993565	0.470785070785071	0.483140283140283	0.117117117117117	0.293951093951094	0.425740025740026	0.554182754182754	0.222908622908623	0.431917631917632	0.165508365508366	0.305276705276705	0.016988416988417	-0.0398970398970399	0.679021879021879	0.371943371943372	-0.135135135135135	-0.0669240669240669	0.426512226512227	0.645817245817246	0.572458172458173	0.167052767052767	0.646074646074646	-0.0453024453024453	0.485714285714286	0.566023166023166	0.096010296010296	0.125868725868726	0.226254826254826	-0.103732303732304	0.107850707850708	-0.447361647361647	-0.168082368082368	-0.137966537966538	-0.483655083655084	-0.0113256113256113	0.379150579150579	0.12046332046332	0.448648648648649	0.181209781209781	-0.120720720720721	0.249420849420849	0.133848133848134	-0.121235521235521	0.56036036036036
NCBI1259844	0.392020592020592	-0.113513513513514	0.349034749034749	-0.361904761904762	-0.331274131274131	0.176576576576577	-0.528957528957529	-0.364478764478764	0.128700128700129	-0.067953667953668	-0.405920205920206	-0.28030888030888	-0.0586872586872587	-0.172715572715573	0.111969111969112	-0.111711711711712	0.216988416988417	0.324839124839125	-0.432689832689833	-0.141055341055341	0.395881595881596	0.237837837837838	-0.223166023166023	-0.427799227799228	-0.528442728442729	0.0535392535392535	-0.438095238095238	0.242471042471043	-0.53951093951094	-0.273359073359073	0.222651222651223	0.192277992277992	-0.0316602316602317	0.384298584298584	-0.206177606177606	0.251994851994852	0.556499356499357	0.486229086229086	0.0903474903474904	0.336422136422136	-0.252252252252252	0.106821106821107	-0.267181467181467	0.102187902187902	0.257657657657658	-0.0396396396396397	0.0952380952380952	0.450450450450451	-0.435006435006435
NCBI128785	0.0661518661518662	-0.3003861003861	0.11042471042471	-0.186357786357786	-0.199485199485199	-0.168854568854569	-0.163449163449163	-0.253539253539254	-0.146203346203346	-0.225740025740026	-0.248648648648649	-0.257400257400257	-0.237065637065637	0.0800514800514801	-0.19021879021879	-0.0851994851994852	-0.0898326898326898	0.122522522522523	-0.220849420849421	-0.337451737451737	-0.0203346203346203	-0.00952380952380952	0.0193050193050193	-0.0486486486486487	0.0579150579150579	-0.312998712998713	-0.1001287001287	-0.121750321750322	-0.175804375804376	-0.267181467181467	-0.0702702702702703	-0.0916344916344916	0.0414414414414414	-0.0277992277992278	-0.234234234234234	0.153153153153153	0.156241956241956	0.117889317889318	0.112483912483912	0.0432432432432432	-0.337966537966538	-0.223423423423423	-0.542342342342342	0.165508365508366	-0.036036036036036	-0.241441441441441	0.107078507078507	0.16988416988417	0.0285714285714286
NCBI1315974	-0.222393822393822	0.171685971685972	-0.172458172458172	0.181209781209781	0.20952380952381	-0.143371943371943	0.352123552123552	0.173230373230373	-0.131788931788932	-0.0877734877734878	0.296782496782497	0.224710424710425	0.0257400257400257	0.131788931788932	-0.0821106821106821	-0.166023166023166	-0.267696267696268	-0.114028314028314	0.171943371943372	0.0254826254826255	-0.345173745173745	-0.216216216216216	0.0218790218790219	0.292664092664093	0.264092664092664	-0.0555984555984556	0.447104247104247	-0.113770913770914	0.325611325611326	0.160875160875161	-0.164993564993565	-0.138996138996139	0.0226512226512227	-0.341570141570142	0.12020592020592	-0.1997425997426	-0.497554697554698	-0.285714285714286	0.164736164736165	-0.163449163449163	0.188931788931789	-0.087001287001287	-0.0406692406692407	-0.0942084942084942	-0.058944658944659	-0.0787644787644788	0.096010296010296	-0.279021879021879	0.460489060489061
NCBI1324796	-0.121235521235521	0.0398970398970399	-0.0906048906048906	0.261003861003861	0.145173745173745	-0.123037323037323	0.296525096525097	0.237837837837838	-0.0473616473616474	-0.00411840411840412	0.0725868725868726	-0.0362934362934363	-0.000257400257400257	-0.00694980694980695	-0.108365508365508	0.0172458172458172	-0.0628056628056628	-0.050965250965251	0.0221364221364221	-0.267953667953668	-0.0597168597168597	-0.233719433719434	0.094980694980695	-0.286743886743887	-0.0785070785070785	-0.118404118404118	-0.0568854568854569	-0.0906048906048906	-0.151351351351351	-0.278249678249678	-0.079021879021879	-0.0957528957528958	0.0622908622908623	-0.0882882882882883	-0.124581724581725	-0.103217503217503	0.033976833976834	0.11016731016731	-0.146975546975547	-0.0743886743886744	-0.241698841698842	0.0337194337194337	-0.232947232947233	-0.119176319176319	0.0970398970398971	-0.236036036036036	-0.0352638352638353	-0.0298584298584299	-0.175546975546976
NCBI1325102	-0.384555984555985	0.0988416988416989	-0.323037323037323	0.0792792792792793	0.127927927927928	-0.188674388674389	0.224710424710425	0.0872586872586873	-0.318661518661519	-0.161904761904762	0.245302445302445	0.169369369369369	-0.0120978120978121	-0.051994851994852	-0.0797940797940798	-0.347490347490348	-0.301158301158301	-0.272329472329472	0.112483912483912	0.112998712998713	-0.450707850707851	-0.106563706563707	0.0422136422136422	0.156499356499357	0.21956241956242	-0.0612612612612613	0.512226512226512	-0.164993564993565	0.353667953667954	0.14002574002574	-0.224710424710425	-0.191763191763192	-0.123294723294723	-0.435521235521236	0.0743886743886744	-0.114543114543115	-0.602831402831403	-0.446589446589447	0.273616473616474	-0.336679536679537	0.187387387387387	-0.178635778635779	0.0522522522522523	-0.205148005148005	-0.355984555984556	-0.00797940797940798	-0.076962676962677	-0.412870012870013	0.374517374517375
NCBI1325111	-0.455341055341055	-0.0576576576576577	-0.370656370656371	-0.0102960102960103	-0.0460746460746461	-0.323809523809524	0.216216216216216	-0.0172458172458172	-0.37039897039897	-0.274646074646075	0.212355212355212	-0.0332046332046332	-0.110682110682111	-0.0368082368082368	-0.295495495495496	-0.0990990990990991	-0.363449163449164	-0.315572715572716	0.0321750321750322	-0.261776061776062	-0.487516087516088	-0.261261261261261	0.177348777348777	0.228314028314028	0.340540540540541	-0.258944658944659	0.24993564993565	-0.323552123552124	0.234749034749035	0.21956241956242	-0.368597168597169	-0.341827541827542	-0.186357786357786	-0.468468468468469	0.032947232947233	-0.0664092664092664	-0.604118404118404	-0.577606177606178	-0.0234234234234234	-0.399227799227799	-0.161904761904762	-0.336164736164736	-0.0646074646074646	-0.230630630630631	-0.167310167310167	-0.0674388674388674	-0.128185328185328	-0.471557271557272	0.447361647361647
NCBI1332080	-0.204890604890605	-0.35958815958816	-0.172715572715573	-0.39021879021879	-0.413384813384813	-0.447876447876448	-0.31994851994852	-0.522779922779923	-0.366280566280566	-0.486486486486487	-0.416473616473617	-0.613127413127413	-0.407979407979408	-0.414157014157014	-0.422651222651223	-0.266409266409266	-0.255598455598456	-0.0985842985842986	-0.56010296010296	-0.585328185328185	-0.2	-0.033976833976834	-0.33976833976834	-0.475675675675676	-0.272329472329472	-0.438095238095238	-0.613642213642214	-0.20978120978121	-0.183526383526384	-0.505534105534106	-0.362676962676963	-0.378635778635779	-0.289317889317889	-0.237580437580438	-0.197168597168597	0.477734877734878	-0.192792792792793	-0.198455598455598	0.386100386100386	-0.246074646074646	-0.48983268983269	-0.344658944658945	-0.53976833976834	-0.29034749034749	-0.000514800514800515	-0.398970398970399	-0.178378378378378	-0.0705276705276705	-0.21956241956242
NCBI1353260	-0.211840411840412	0.146203346203346	-0.172972972972973	0.278764478764479	0.347232947232947	-0.0218790218790219	0.447104247104247	0.397168597168597	-0.0507078507078507	0.141312741312741	0.390733590733591	0.525353925353925	0.142084942084942	0.240926640926641	0.051994851994852	0.032947232947233	-0.198970398970399	-0.148262548262548	0.501158301158301	0.267696267696268	-0.241441441441441	-0.142599742599743	0.233204633204633	0.456628056628057	0.464864864864865	0.07001287001287	0.694208494208494	-0.0761904761904762	0.420592020592021	0.421621621621622	-0.0537966537966538	-0.0177606177606178	0.118404118404118	-0.235778635778636	0.0563706563706564	-0.302960102960103	-0.394079794079794	-0.242213642213642	-0.12947232947233	-0.177606177606178	0.27953667953668	-0.0290862290862291	0.150836550836551	0.0749034749034749	-0.286743886743887	0.118146718146718	0.050965250965251	-0.258172458172458	0.612097812097812
NCBI135719	0.197683397683398	-0.255855855855856	0.155984555984556	-0.366280566280566	-0.438867438867439	-0.0368082368082368	-0.47953667953668	-0.490604890604891	-0.036036036036036	-0.21981981981982	-0.49009009009009	-0.523037323037323	-0.271814671814672	-0.0844272844272844	-0.123294723294723	-0.0411840411840412	0.0494208494208494	0.152895752895753	-0.424453024453025	-0.202316602316602	0.148777348777349	0.135392535392535	-0.0826254826254826	-0.256885456885457	-0.287001287001287	-0.156756756756757	-0.541055341055341	0.0386100386100386	-0.356756756756757	-0.45019305019305	-0.0404118404118404	-0.0743886743886744	-0.018018018018018	0.18043758043758	-0.168854568854569	0.328442728442728	0.308622908622909	0.215186615186615	0.262805662805663	0.173745173745174	-0.251222651222651	-0.159330759330759	-0.21029601029601	-0.0229086229086229	0.10990990990991	-0.0797940797940798	0.0579150579150579	0.174002574002574	-0.44967824967825
NCBI1357915	-0.150579150579151	0.178378378378378	-0.154697554697555	-0.0733590733590734	0.00900900900900901	-0.0952380952380952	0.157528957528958	0.0138996138996139	-0.177091377091377	-0.26949806949807	0.134877734877735	0.243500643500644	-0.114543114543115	0.135135135135135	-0.0888030888030888	-0.103217503217503	-0.387129987129987	-0.0563706563706564	0.172715572715573	-0.0118404118404118	-0.366537966537967	-0.266924066924067	0.207722007722008	0.316344916344916	0.33951093951094	-0.103989703989704	0.429343629343629	-0.150579150579151	0.244272844272844	0.267181467181467	-0.154440154440154	-0.127155727155727	-0.045045045045045	-0.355212355212355	-0.19021879021879	-0.076962676962677	-0.349034749034749	-0.278764478764479	0.0411840411840412	-0.194851994851995	0.164221364221364	-0.257657657657658	0.0785070785070785	-0.0213642213642214	-0.0597168597168597	-0.157271557271557	0.0998712998712999	-0.272072072072072	0.448391248391248
NCBI13690	-0.184298584298584	-0.292149292149292	-0.204633204633205	-0.405405405405405	-0.453539253539254	-0.308365508365508	-0.362934362934363	-0.477734877734878	-0.297812097812098	-0.454311454311454	-0.405405405405405	-0.579150579150579	-0.350579150579151	-0.462033462033462	-0.35032175032175	-0.302960102960103	-0.199485199485199	-0.138996138996139	-0.565250965250965	-0.508365508365508	-0.0203346203346203	-0.134877734877735	-0.231660231660232	-0.467696267696268	-0.403861003861004	-0.328185328185328	-0.551093951093951	-0.176061776061776	-0.398712998712999	-0.419305019305019	-0.296267696267696	-0.313256113256113	-0.377348777348777	0	-0.313256113256113	0.464864864864865	-0.0563706563706564	-0.159330759330759	0.318146718146718	-0.209266409266409	-0.225482625482626	-0.284684684684685	-0.233204633204633	-0.354440154440154	0.133590733590734	-0.338223938223938	-0.256370656370656	-0.15984555984556	-0.431660231660232
NCBI1392877	0.321492921492922	-0.188931788931789	0.278764478764479	-0.392020592020592	-0.361647361647362	0.129214929214929	-0.514028314028314	-0.405662805662806	0.131788931788932	-0.0712998712998713	-0.408236808236808	-0.31994851994852	-0.053024453024453	-0.156499356499357	0.0767052767052767	-0.0234234234234234	0.134620334620335	0.270785070785071	-0.463835263835264	-0.186872586872587	0.395366795366795	0.265894465894466	-0.265637065637066	-0.404633204633205	-0.428828828828829	0.0303732303732304	-0.517889317889318	0.181467181467181	-0.554954954954955	-0.271299871299871	0.172972972972973	0.142084942084942	-0.0195624195624196	0.371428571428571	-0.12972972972973	0.326383526383526	0.522007722007722	0.413899613899614	0.206949806949807	0.271299871299871	-0.316087516087516	-0.0138996138996139	-0.386872586872587	0.110682110682111	0.241441441441441	-0.0890604890604891	0.0612612612612613	0.398970398970399	-0.394337194337194
NCBI1404	-0.344401544401544	0.168339768339768	-0.324581724581725	0.26975546975547	0.28983268983269	-0.0831402831402831	0.370656370656371	0.354182754182754	-0.20978120978121	0.0411840411840412	0.378635778635779	0.347490347490348	0.0604890604890605	0.079021879021879	-0.0795366795366795	-0.0414414414414414	-0.207207207207207	-0.284427284427284	0.351608751608752	0.150836550836551	-0.378635778635779	-0.227027027027027	0.241441441441441	0.316602316602317	0.326383526383526	-0.0234234234234234	0.475418275418275	-0.155469755469755	0.315057915057915	0.332303732303732	-0.166023166023166	-0.134877734877735	-0.0844272844272844	-0.345688545688546	0.105534105534106	-0.284684684684685	-0.520720720720721	-0.415701415701416	-0.144916344916345	-0.292406692406692	0.284942084942085	-0.101415701415701	0.315315315315315	-0.104761904761905	-0.274903474903475	0.079021879021879	-0.138481338481339	-0.424453024453025	0.419305019305019
NCBI1425163	0.134877734877735	0.254568854568855	0.0473616473616474	-0.183011583011583	-0.142084942084942	0.206949806949807	-0.226512226512227	-0.162419562419562	0.0566280566280566	0.00463320463320463	-0.087001287001287	0.0566280566280566	0.0370656370656371	0.14002574002574	0.112998712998713	0.124324324324324	0.0568854568854569	0.0151866151866152	-0.00205920205920206	0.367052767052767	0.0383526383526384	0.103217503217503	0.0731016731016731	0.210553410553411	0.168339768339768	0.121492921492922	0.0990990990990991	0.0741312741312741	0.107850707850708	0.200514800514801	0.0447876447876448	0.0277992277992278	-0.00489060489060489	0.0290862290862291	-0.0316602316602317	-0.0167310167310167	0.0476190476190476	0.0602316602316602	-0.0857142857142857	0.0635778635778636	0.134105534105534	-0.0018018018018018	0.344658944658945	0.108108108108108	-0.0216216216216216	0.227027027027027	0.0622908622908623	-0.0445302445302445	0.0285714285714286
NCBI1428	-0.0144144144144144	-0.07001287001287	0.0625482625482626	0.11969111969112	-0.00334620334620335	-0.00643500643500644	0.161904761904762	-0.00540540540540541	-0.248133848133848	-0.154182754182754	0.0558558558558559	-0.188159588159588	-0.0911196911196911	0.14980694980695	-0.180952380952381	0.0661518661518662	-0.0566280566280566	0.130501930501931	0.116087516087516	-0.304761904761905	-0.28983268983269	-0.0424710424710425	0.521750321750322	0.188416988416988	0.248133848133848	-0.221621621621622	0.000772200772200772	-0.215186615186615	0.166795366795367	-0.0756756756756757	-0.0525096525096525	-0.0489060489060489	0.0733590733590734	-0.245817245817246	-0.144916344916345	-0.224967824967825	0.0239382239382239	-0.0882882882882883	-0.378378378378378	0.0370656370656371	-0.178378378378378	-0.167052767052767	-0.0602316602316602	0.0597168597168597	0.221621621621622	-0.307078507078507	0.155727155727156	-0.0126126126126126	-0.0175032175032175
NCBI146017	0.0290862290862291	0.387902187902188	0.0211068211068211	0.0751608751608752	0.137966537966538	0.152638352638353	0.079021879021879	0.126640926640927	-0.0489060489060489	-0.0177606177606178	0.294723294723295	0.300900900900901	0.033976833976834	0.117631917631918	0.128185328185328	-0.142857142857143	-0.0841698841698842	0.0383526383526384	0.25997425997426	0.312741312741313	-0.185585585585586	-0.0522522522522523	0.0813384813384813	0.412612612612613	0.226254826254826	0.12020592020592	0.541312741312741	0.0592020592020592	0.354182754182754	0.350836550836551	0.0507078507078507	0.0756756756756757	0.0404118404118404	-0.192020592020592	-0.00411840411840412	-0.201029601029601	-0.274903474903475	-0.176833976833977	-0.0352638352638353	0.0383526383526384	0.446846846846847	0.0422136422136422	0.310939510939511	0.0398970398970399	-0.019047619047619	0.0296010296010296	0.131788931788932	-0.14980694980695	0.208494208494209
NCBI1478019	-0.430630630630631	0.0422136422136422	-0.427027027027027	-0.016988416988417	-0.188416988416988	-0.43963963963964	0.0888030888030888	-0.211068211068211	-0.523809523809524	-0.48983268983269	0.061003861003861	-0.456113256113256	-0.284427284427284	-0.188159588159588	-0.3994851994852	-0.386872586872587	-0.350579150579151	-0.364478764478764	-0.303732303732304	-0.43011583011583	-0.645817245817246	-0.344658944658945	0.161389961389961	-0.136936936936937	-0.0337194337194337	-0.358043758043758	-0.0306306306306306	-0.425225225225225	0.0669240669240669	-0.259202059202059	-0.574002574002574	-0.584555984555985	-0.406435006435006	-0.635006435006435	-0.225225225225225	0.154697554697555	-0.577606177606178	-0.37966537966538	0.167824967824968	-0.33050193050193	-0.213642213642214	-0.322522522522523	-0.0553410553410554	-0.483140283140283	-0.0337194337194337	-0.335392535392535	-0.203346203346203	-0.514285714285714	-0.178635778635779
NCBI152507	-0.170656370656371	-0.270785070785071	-0.161647361647362	-0.137194337194337	-0.178120978120978	-0.248391248391248	-0.161389961389961	-0.212870012870013	-0.111711711711712	-0.175546975546976	-0.234749034749035	-0.227027027027027	-0.250450450450451	-0.195109395109395	-0.171943371943372	-0.0808236808236808	-0.137966537966538	-0.165765765765766	0.0244530244530245	-0.158815958815959	-0.000514800514800515	-0.032947232947233	-0.0298584298584299	0.0113256113256113	0.00489060489060489	-0.206692406692407	-0.233719433719434	-0.181209781209781	-0.138996138996139	-0.132818532818533	-0.185585585585586	-0.183526383526384	-0.189446589446589	0.0203346203346203	-0.168854568854569	0.0929214929214929	-0.0615186615186615	-0.227284427284427	0.042985842985843	-0.153153153153153	0.0120978120978121	-0.207464607464607	0.195881595881596	-0.00746460746460747	-0.221621621621622	-0.120720720720721	-0.272329472329472	-0.0746460746460747	-0.145173745173745
NCBI153809	0.283140283140283	0.062033462033462	0.299099099099099	-0.245045045045045	-0.258172458172458	0.0568854568854569	-0.0499356499356499	-0.24041184041184	-0.185328185328185	-0.2998712998713	-0.264864864864865	-0.133848133848134	-0.172200772200772	0.214157014157014	-0.0676962676962677	-0.114543114543115	-0.219305019305019	0.337194337194337	-0.0494208494208494	-0.115830115830116	0.0386100386100386	-0.154697554697555	0.123037323037323	-0.0622908622908623	-0.0743886743886744	-0.0697554697554698	-0.0550836550836551	-0.112998712998713	-0.0285714285714286	-0.0862290862290862	0.0437580437580438	0.0432432432432432	0.148777348777349	-0.00797940797940798	-0.283655083655084	0.0432432432432432	0.367824967824968	0.183783783783784	-0.0924066924066924	0.194337194337194	0.00643500643500644	-0.163191763191763	0.0332046332046332	0.00308880308880309	0.358815958815959	-0.220849420849421	0.369111969111969	0.205662805662806	0.100900900900901
NCBI157176	0.0499356499356499	0.103732303732304	0.0628056628056628	0.0772200772200772	0.141055341055341	0.128185328185328	0.0442728442728443	0.0674388674388674	0.205148005148005	0.248906048906049	0.151351351351351	0.226254826254826	0.181981981981982	0.0108108108108108	0.124324324324324	0.0499356499356499	0.158043758043758	0.0252252252252252	0.0164736164736165	0.23989703989704	0.10965250965251	0.164221364221364	-0.103989703989704	0.16988416988417	0.0435006435006435	0.172972972972973	0.00643500643500644	0.0653796653796654	0.154182754182754	0.305791505791506	0.126383526383526	0.135649935649936	0.1997425997426	0.076962676962677	0.406692406692407	0.127927927927928	-0.0241956241956242	-0.033976833976834	0.0144144144144144	-0.00926640926640927	0.0481338481338481	0.152123552123552	0.0370656370656371	0.151351351351351	-0.202059202059202	0.354697554697555	-0.0944658944658945	0.102702702702703	0.31994851994852
NCBI160791	-0.166537966537967	-0.15006435006435	-0.131274131274131	-0.0630630630630631	-0.0952380952380952	-0.126898326898327	-0.113770913770914	-0.152895752895753	0.0893178893178893	0.0545688545688546	-0.0731016731016731	-0.206949806949807	0.0404118404118404	-0.193564993564994	-0.0504504504504505	0.115315315315315	0.0893178893178893	-0.148777348777349	-0.142342342342342	-0.221364221364221	0.227027027027027	0.143371943371943	-0.33976833976834	-0.166537966537967	0.00797940797940798	-0.0978120978120978	-0.348262548262548	-0.000257400257400257	-0.218790218790219	-0.0746460746460747	-0.0736164736164736	-0.0911196911196911	-0.0875160875160875	0.213899613899614	0.171171171171171	0.194337194337194	-0.0710424710424711	-0.119433719433719	0.208236808236808	-0.131788931788932	-0.277220077220077	0.0386100386100386	-0.224967824967825	-0.0553410553410554	0.00720720720720721	0.0666666666666667	-0.238867438867439	0.0463320463320463	-0.201544401544402
NCBI161493	-0.0543114543114543	0.0792792792792793	-0.000772200772200772	0.311711711711712	0.311711711711712	-0.0635778635778636	0.345173745173745	0.228056628056628	0.0967824967824968	0.152123552123552	0.127155727155727	0.19021879021879	0.106821106821107	0.207207207207207	0.0108108108108108	0.187644787644788	-0.00566280566280566	0.0301158301158301	0.251994851994852	0.180952380952381	-0.093951093951094	0.0275418275418275	-0.202831402831403	0.187129987129987	0.442728442728443	0.0483912483912484	0.102960102960103	0.0141570141570142	0.32947232947233	0.0195624195624196	0.0226512226512227	0.0272844272844273	0.291634491634492	-0.119433719433719	0.363963963963964	-0.131788931788932	-0.151608751608752	-0.134362934362934	0.211583011583012	-0.0409266409266409	0.144916344916345	0.0244530244530245	-0.105019305019305	0.0628056628056628	-0.0833976833976834	0.0337194337194337	0.125353925353925	-0.0187902187902188	0.307850707850708
NCBI1643322	-0.293693693693694	-0.161132561132561	-0.273873873873874	0.0198198198198198	-0.000514800514800515	-0.334105534105534	0.250450450450451	0.0133848133848134	-0.250450450450451	-0.207722007722008	0.13024453024453	0.0288288288288288	-0.223938223938224	0.253024453024453	-0.324066924066924	0.113256113256113	-0.410553410553411	-0.248648648648649	0.184298584298584	-0.212612612612613	-0.478764478764479	-0.294465894465894	0.317374517374517	0.515830115830116	0.561904761904762	-0.348519948519949	0.248906048906049	-0.448906048906049	0.35984555984556	0.193050193050193	-0.372972972972973	-0.353667953667954	-0.0898326898326898	-0.477734877734878	-0.0936936936936937	-0.101158301158301	-0.436293436293436	-0.427284427284427	-0.183526383526384	-0.327927927927928	-0.0404118404118404	-0.389189189189189	-0.00540540540540541	-0.00643500643500644	-0.250965250965251	-0.158815958815959	-0.0453024453024453	-0.33976833976834	0.619047619047619
NCBI164546	0.0638352638352638	0.0018018018018018	0.102445302445302	-0.163449163449163	-0.130759330759331	0.103989703989704	-0.197940797940798	-0.170913770913771	0.0797940797940798	-0.0447876447876448	-0.140797940797941	-0.109137709137709	0.0815958815958816	-0.23037323037323	0.104247104247104	0.00334620334620335	0.2002574002574	0.0545688545688546	-0.222908622908623	-0.128185328185328	0.0831402831402831	0.176319176319176	-0.0164736164736165	-0.335392535392535	-0.186615186615187	0.0265122265122265	-0.106306306306306	0.188674388674389	-0.241698841698842	0.0290862290862291	0.0875160875160875	0.0674388674388674	-0.0656370656370656	0.0944658944658945	-0.111454311454311	0.0241956241956242	0.10965250965251	0.212612612612613	-0.116602316602317	0.0574002574002574	-0.38996138996139	0.15006435006435	-0.235263835263835	0.0254826254826255	0.103989703989704	0.114543114543115	0.0128700128700129	0.144916344916345	-0.0833976833976834
NCBI164851	-0.251994851994852	-0.254054054054054	-0.194337194337194	-0.114028314028314	-0.161904761904762	-0.263835263835264	-0.146460746460746	-0.172200772200772	-0.283397683397683	-0.167824967824968	-0.234491634491635	-0.354182754182754	-0.305791505791506	-0.207207207207207	-0.333848133848134	-0.0759330759330759	-0.0926640926640927	-0.216473616473616	-0.142342342342342	-0.051994851994852	-0.177606177606178	-0.175032175032175	-0.018018018018018	-0.151351351351351	-0.00514800514800515	-0.267438867438867	-0.293951093951094	-0.24015444015444	-0.0334620334620335	-0.248648648648649	-0.248906048906049	-0.264864864864865	-0.0607464607464608	-0.196911196911197	-0.0290862290862291	0.0435006435006435	-0.145688545688546	-0.245045045045045	-0.0805662805662806	-0.266666666666667	-0.0422136422136422	-0.234749034749035	0.0936936936936937	-0.194079794079794	-0.308622908622909	-0.0481338481338481	-0.276962676962677	-0.202574002574003	-0.0975546975546976
NCBI1665	0.0916344916344916	0.17039897039897	0.113256113256113	-0.174774774774775	-0.184813384813385	0.042985842985843	-0.07001287001287	-0.158558558558559	-0.0646074646074646	-0.303217503217503	-0.0239382239382239	-0.053024453024453	-0.187387387387387	0.18970398970399	-0.0514800514800515	-0.018018018018018	-0.298584298584299	0.181209781209781	0.0504504504504505	-0.0622908622908623	-0.198712998712999	-0.275933075933076	0.308880308880309	0.267696267696268	0.0916344916344916	-0.115057915057915	0.28957528957529	-0.0707850707850708	0.0615186615186615	0.0483912483912484	-0.0875160875160875	-0.0813384813384813	0.0638352638352638	-0.20952380952381	-0.431402831402831	-0.227284427284427	-0.0592020592020592	0.0972972972972973	-0.068983268983269	0.157528957528958	-0.0875160875160875	-0.232175032175032	-0.0924066924066924	0.061003861003861	0.270527670527671	-0.473616473616474	0.388416988416988	-0.0146718146718147	0.094980694980695
NCBI171953	0.156499356499357	0.117374517374517	0.0373230373230373	-0.142857142857143	-0.113256113256113	0.00823680823680824	-0.15958815958816	-0.203603603603604	-0.0375804375804376	-0.0694980694980695	-0.192020592020592	-0.160875160875161	-0.0126126126126126	-0.165765765765766	0.0167310167310167	-0.13951093951094	0.0411840411840412	0.119433719433719	-0.38043758043758	-0.120720720720721	0.0885456885456886	0.140797940797941	-0.270527670527671	-0.372972972972973	-0.407464607464607	0.0234234234234234	-0.406692406692407	0.0630630630630631	-0.0404118404118404	-0.36988416988417	0.0149292149292149	-0.0126126126126126	-0.133333333333333	0.0491634491634492	-0.096010296010296	0.567567567567568	0.120978120978121	0.21029601029601	0.35032175032175	0.100643500643501	-0.264864864864865	0.0571428571428571	-0.302445302445302	0.0967824967824968	0.195624195624196	-0.176319176319176	-0.0126126126126126	0.147232947232947	-0.281853281853282
NCBI1725411	-0.227284427284427	-0.0602316602316602	-0.272072072072072	0.0517374517374517	-0.0712998712998713	-0.401544401544402	0.244530244530245	0.0185328185328185	-0.476962676962677	-0.482625482625483	0.00643500643500644	-0.273359073359073	-0.510939510939511	0.196396396396396	-0.545431145431146	-0.132818532818533	-0.549034749034749	-0.188159588159588	-0.0311454311454312	-0.368339768339768	-0.690862290862291	-0.525096525096525	0.504761904761905	0.218532818532819	0.145431145431145	-0.512483912483913	0.0203346203346203	-0.627799227799228	0.136164736164736	-0.322522522522523	-0.475933075933076	-0.47953667953668	-0.188159588159588	-0.676190476190476	-0.398712998712999	-0.220849420849421	-0.281595881595882	-0.26023166023166	-0.302702702702703	-0.271557271557272	0.0308880308880309	-0.54028314028314	0.0398970398970399	-0.365508365508366	-0.000514800514800515	-0.644272844272844	0.0272844272844273	-0.473101673101673	0.166023166023166
NCBI175245	-0.286486486486487	-0.181724581724582	-0.315830115830116	-0.433204633204633	-0.47001287001287	-0.344658944658945	-0.3994851994852	-0.47027027027027	-0.382239382239382	-0.448391248391248	-0.253796653796654	-0.423938223938224	-0.227284427284427	-0.470785070785071	-0.268983268983269	-0.457400257400257	-0.275160875160875	-0.275933075933076	-0.686743886743887	-0.402059202059202	-0.137709137709138	-0.0455598455598456	-0.489317889317889	-0.475675675675676	-0.355212355212355	-0.251737451737452	-0.337451737451737	-0.105276705276705	-0.334362934362934	-0.294465894465894	-0.34954954954955	-0.352123552123552	-0.451737451737452	-0.183526383526384	-0.183268983268983	0.492664092664093	-0.301673101673102	-0.268983268983269	0.516344916344916	-0.292664092664093	-0.322779922779923	-0.337709137709138	-0.401287001287001	-0.307335907335907	-0.189189189189189	-0.144401544401544	-0.317374517374517	-0.314028314028314	-0.18996138996139
NCBI1766	-0.422908622908623	0.115572715572716	-0.395366795366795	0.260746460746461	0.296267696267696	-0.0906048906048906	0.32972972972973	0.3997425997426	-0.174259974259974	0.15006435006435	0.341312741312741	0.327927927927928	0.0988416988416989	0.000257400257400257	0.000772200772200772	0.0447876447876448	-0.0754182754182754	-0.411583011583012	0.326383526383526	0.18043758043758	-0.305791505791506	-0.0576576576576577	0.195881595881596	0.155727155727156	0.25019305019305	0.00617760617760618	0.471042471042471	0.00334620334620335	0.374774774774775	0.318661518661519	-0.110939510939511	-0.0803088803088803	-0.114800514800515	-0.268468468468469	0.116087516087516	-0.263835263835264	-0.528957528957529	-0.49034749034749	-0.1001287001287	-0.347232947232947	0.213642213642214	0.00746460746460747	0.245817245817246	-0.145173745173745	-0.309395109395109	0.157528957528958	-0.224710424710425	-0.493951093951094	0.145688545688546
NCBI1772	0.0308880308880309	0.068983268983269	0.0499356499356499	0.239382239382239	0.298069498069498	0.354440154440154	0.0478764478764479	0.305276705276705	0.362676962676963	0.52020592020592	0.0741312741312741	0.384298584298584	0.455341055341055	-0.0234234234234234	0.386357786357786	0.372458172458172	0.456885456885457	-0.0298584298584299	0.24967824967825	0.527413127413128	0.391763191763192	0.417760617760618	-0.0836550836550837	-0.0504504504504505	0.188674388674389	0.409266409266409	0.041956241956242	0.510939510939511	0.0414414414414414	0.38018018018018	0.349292149292149	0.327927927927928	0.240926640926641	0.467953667953668	0.451480051480052	0.0164736164736165	0.0774774774774775	0.0751608751608752	0.0036036036036036	0.108365508365508	0.14954954954955	0.423680823680824	0.405405405405405	0.238610038610039	-0.0473616473616474	0.618275418275418	-0.106306306306306	0.126383526383526	0.105791505791506
NCBI1774	0.263320463320463	0.108365508365508	0.343886743886744	-0.0108108108108108	0.0496782496782497	0.221106821106821	-0.0267696267696268	-0.0290862290862291	0.381981981981982	0.112741312741313	-0.079021879021879	0.277734877734878	0.0460746460746461	0.298326898326898	0.290862290862291	0.285714285714286	0.0463320463320463	0.328957528957529	0.444272844272844	0.268211068211068	0.146203346203346	0.0460746460746461	0.124581724581725	0.312226512226512	0.431402831402831	0.165250965250965	0.212870012870013	0.18018018018018	0.137451737451737	0.28030888030888	0.272844272844273	0.289317889317889	0.450707850707851	0.135135135135135	-0.087001287001287	-0.242728442728443	0.24993564993565	0.202059202059202	-0.085971685971686	0.257915057915058	0.0494208494208494	0.120978120978121	0.182496782496783	0.405662805662806	0.0290862290862291	0.0347490347490348	0.341055341055341	0.381981981981982	0.25997425997426
NCBI1774216	-0.317631917631918	0.0913770913770914	-0.283912483912484	0.0211068211068211	0.0489060489060489	-0.0898326898326898	0.151093951093951	0.135135135135135	-0.195624195624196	-0.0810810810810811	0.296010296010296	0.201544401544402	0.0151866151866152	0.0818532818532819	-0.0496782496782497	-0.134362934362934	-0.278764478764479	-0.23037323037323	0.13976833976834	0.0496782496782497	-0.292921492921493	-0.0715572715572716	0.141570141570142	0.224195624195624	0.128442728442728	-0.0571428571428571	0.274388674388674	-0.232175032175032	0.297039897039897	0.0833976833976834	-0.0936936936936937	-0.0581724581724582	-0.0476190476190476	-0.346718146718147	-0.00926640926640927	-0.228571428571429	-0.357786357786358	-0.337194337194337	-0.164736164736165	-0.303989703989704	-0.0517374517374517	-0.207979407979408	0.00797940797940798	-0.0118404118404118	-0.272844272844273	-0.187387387387387	-0.113770913770914	-0.335392535392535	0.26023166023166
NCBI1783515	0.0584298584298584	-0.23989703989704	0.0540540540540541	-0.303217503217503	-0.306563706563707	-0.0962676962676963	-0.371171171171171	-0.408236808236808	-0.274388674388674	-0.324581724581725	-0.254826254826255	-0.382496782496783	-0.308365508365508	-0.165765765765766	-0.206177606177606	-0.310682110682111	-0.0738738738738739	0.110939510939511	-0.347490347490348	-0.200514800514801	-0.230888030888031	0.0231660231660232	0.05997425997426	-0.0749034749034749	-0.151093951093951	-0.192535392535393	-0.235263835263835	-0.188674388674389	-0.14954954954955	-0.22960102960103	-0.115572715572716	-0.111454311454311	-0.111711711711712	-0.213384813384813	-0.316859716859717	0.137709137709138	0.0777348777348777	0.0216216216216216	0.0826254826254826	0.00900900900900901	-0.0586872586872587	-0.283655083655084	-0.24015444015444	-0.0980694980694981	-0.0890604890604891	-0.334105534105534	0.0149292149292149	-0.00900900900900901	-0.173230373230373
NCBI1798224	-0.0164736164736165	-0.0486486486486487	0.00231660231660232	-0.225482625482626	-0.14980694980695	0.227799227799228	-0.265637065637066	-0.0913770913770914	-0.0751608751608752	0.0362934362934363	-0.0177606177606178	0.0622908622908623	0.0676962676962677	0.11016731016731	0.0998712998712999	0.0761904761904762	0.0463320463320463	-0.00978120978120978	0.0733590733590734	0.262033462033462	-0.00669240669240669	0.175546975546976	0.221364221364221	0.141312741312741	0.132818532818533	0.115572715572716	0.0579150579150579	0.100643500643501	0.0185328185328185	0.269240669240669	0.115572715572716	0.124581724581725	0.0321750321750322	0.0234234234234234	-0.0123552123552124	-0.23963963963964	0.0298584298584299	-0.0702702702702703	-0.237065637065637	-0.0133848133848134	0.210810810810811	-0.0635778635778636	0.354954954954955	-0.000514800514800515	-0.0306306306306306	0.155984555984556	-0.0128700128700129	-0.0733590733590734	-0.0102960102960103
NCBI1804	-0.463577863577864	0.0427284427284427	-0.485714285714286	-0.0177606177606178	-0.0149292149292149	-0.311196911196911	0.0872586872586873	0.0525096525096525	-0.266666666666667	-0.242213642213642	0.233204633204633	0.0522522522522523	-0.145431145431145	0.0277992277992278	-0.314285714285714	-0.172715572715573	-0.388674388674389	-0.397168597168597	-0.154182754182754	-0.184041184041184	-0.424195624195624	-0.343371943371943	0.0808236808236808	0.053024453024453	0.198455598455598	-0.274646074646075	0.0828828828828829	-0.245045045045045	0.0638352638352638	0.114028314028314	-0.358558558558559	-0.346718146718147	-0.197940797940798	-0.436293436293436	0.109137709137709	0.0334620334620335	-0.538481338481339	-0.479279279279279	0.215186615186615	-0.481853281853282	0.00978120978120978	-0.336936936936937	-0.0321750321750322	-0.359073359073359	-0.207979407979408	-0.141055341055341	-0.307335907335907	-0.493436293436294	0.118146718146718
NCBI1806905	0.291377091377091	-0.0455598455598456	0.256885456885457	-0.233976833976834	-0.210810810810811	0.183526383526384	-0.278507078507079	-0.135907335907336	-0.0924066924066924	-0.0934362934362934	-0.198712998712999	-0.15958815958816	-0.177863577863578	0.214929214929215	0.0128700128700129	0.0193050193050193	-0.00540540540540541	0.222393822393822	-0.145431145431145	0.0247104247104247	0.119176319176319	0.0754182754182754	0.0527670527670528	-0.00823680823680824	-0.191505791505792	-0.0193050193050193	-0.155984555984556	-0.0370656370656371	-0.18043758043758	-0.157014157014157	0.185328185328185	0.176061776061776	0.0918918918918919	0.105791505791506	-0.122522522522523	0.0805662805662806	0.42007722007722	0.175546975546976	-0.107850707850708	0.210810810810811	0.111196911196911	-0.151608751608752	0.0198198198198198	0.0777348777348777	0.157786357786358	-0.137966537966538	0.190733590733591	0.142084942084942	-0.161904761904762
NCBI1824	-0.185328185328185	0.0586872586872587	-0.124324324324324	0.169369369369369	0.254054054054054	-0.123809523809524	0.296782496782497	0.272844272844273	-0.0980694980694981	0.0110682110682111	0.321492921492922	0.321235521235521	-0.00875160875160875	0.0221364221364221	-0.0568854568854569	-0.0576576576576577	-0.161132561132561	-0.0890604890604891	0.261003861003861	0.0607464607464608	-0.305019305019305	-0.167567567567568	0.102445302445302	0.23963963963964	0.259459459459459	-0.0738738738738739	0.496782496782497	-0.032947232947233	0.385585585585586	0.225997425997426	-0.0728442728442728	-0.0414414414414414	0.0512226512226512	-0.314800514800515	0.041956241956242	-0.240926640926641	-0.403088803088803	-0.253796653796654	-0.0504504504504505	-0.196138996138996	0.0916344916344916	-0.0231660231660232	-0.0836550836550837	-0.0525096525096525	-0.255855855855856	-0.015958815958816	0.053024453024453	-0.16962676962677	0.441956241956242
NCBI1827580	-0.0810810810810811	-0.0805662805662806	-0.0723294723294723	-0.297039897039897	-0.301673101673102	-0.116344916344916	-0.348005148005148	-0.37014157014157	-0.205662805662806	-0.392277992277992	-0.227027027027027	-0.457400257400257	-0.284684684684685	-0.185585585585586	-0.226769626769627	-0.184813384813385	-0.128442728442728	-0.0568854568854569	-0.440669240669241	-0.201544401544402	-0.23963963963964	-0.168597168597169	0.0684684684684685	-0.332561132561133	-0.234749034749035	-0.200514800514801	-0.402574002574003	-0.137451737451737	-0.323037323037323	-0.166537966537967	-0.187644787644788	-0.220849420849421	-0.152638352638353	-0.228314028314028	-0.076962676962677	0.0540540540540541	-0.0211068211068211	-0.00617760617760618	0.105019305019305	-0.0980694980694981	-0.158301158301158	-0.240669240669241	0.0321750321750322	-0.346460746460746	0.143371943371943	-0.311711711711712	-0.0612612612612613	-0.0622908622908623	-0.210553410553411
NCBI1830	-0.245045045045045	-0.101673101673102	-0.256370656370656	-0.0803088803088803	-0.0586872586872587	-0.0916344916344916	0.00746460746460747	0.0175032175032175	-0.115572715572716	-0.0489060489060489	0.107593307593308	0.135392535392535	-0.0352638352638353	0.168339768339768	-0.0944658944658945	0.0195624195624196	-0.239124839124839	-0.254054054054054	0.12020592020592	0.0442728442728443	-0.139253539253539	-0.133333333333333	0.0290862290862291	0.324581724581725	0.231917631917632	-0.07001287001287	0.0972972972972973	-0.114285714285714	0.00231660231660232	0.212870012870013	-0.140540540540541	-0.112998712998713	-0.0983268983268983	-0.107850707850708	0.0988416988416989	-0.159073359073359	-0.316344916344916	-0.354697554697555	0.0102960102960103	-0.221106821106821	0.306048906048906	-0.240926640926641	0.353153153153153	-0.0203346203346203	-0.246589446589447	0.13976833976834	-0.165765765765766	-0.336164736164736	0.294980694980695
NCBI183795	-0.079021879021879	0.158043758043758	-0.0319176319176319	0.205148005148005	0.247361647361647	0.087001287001287	0.358815958815959	0.307078507078507	0.104247104247104	0.17992277992278	0.372715572715573	0.484427284427284	0.173745173745174	0.494465894465895	0.131274131274131	0.248133848133848	-0.123552123552124	-0.0442728442728443	0.545173745173745	0.282882882882883	-0.133848133848134	-0.0723294723294723	0.286486486486487	0.687001287001287	0.631660231660232	0.107850707850708	0.658944658944659	-0.0234234234234234	0.431145431145431	0.533333333333333	0.0277992277992278	0.061003861003861	0.236808236808237	-0.118404118404118	0.12972972972973	-0.323552123552124	-0.265122265122265	-0.198712998712999	-0.163449163449163	-0.019047619047619	0.288288288288288	-0.0172458172458172	0.212612612612613	0.203861003861004	-0.0998712998712999	0.206177606177606	0.186872586872587	-0.156241956241956	0.562419562419562
NCBI1887	0.136422136422136	-0.184041184041184	0.0664092664092664	-0.23011583011583	-0.275160875160875	0.0741312741312741	-0.446074646074646	-0.333333333333333	0.0352638352638353	-0.114028314028314	-0.312741312741313	-0.386872586872587	-0.117889317889318	-0.186872586872587	-0.0437580437580438	-0.0797940797940798	0.128185328185328	0.0867438867438868	-0.362162162162162	-0.0213642213642214	0.0996138996138996	0.21956241956242	-0.045045045045045	-0.276705276705277	-0.275160875160875	0.0285714285714286	-0.596138996138996	0.0144144144144144	-0.374774774774775	-0.323294723294723	0.0275418275418275	-0.00128700128700129	-0.076962676962677	0.143371943371943	-0.00463320463320463	0.225482625482626	0.296782496782497	0.201544401544402	0.108622908622909	0.1003861003861	-0.0321750321750322	-0.088030888030888	0.068983268983269	-0.144658944658945	0.103474903474903	-0.0707850707850708	-0.125096525096525	0.100900900900901	-0.468983268983269
NCBI1902	-0.418532818532819	-0.00746460746460747	-0.390476190476191	0.311454311454311	0.181209781209781	-0.320978120978121	0.336936936936937	0.21003861003861	-0.378120978120978	-0.16036036036036	0.259459459459459	-0.105791505791506	-0.149034749034749	0.0568854568854569	-0.298326898326898	-0.264607464607465	-0.264864864864865	-0.367310167310167	0.100900900900901	-0.21956241956242	-0.468725868725869	-0.208236808236808	0.21956241956242	-0.0875160875160875	0.101415701415701	-0.308622908622909	0.0643500643500644	-0.428828828828829	0.0970398970398971	-0.3001287001287	-0.335649935649936	-0.334620334620335	-0.177091377091377	-0.459202059202059	0.0383526383526384	-0.16010296010296	-0.42007722007722	-0.274646074646075	-0.0527670527670528	-0.369111969111969	-0.0195624195624196	-0.181724581724582	0.107850707850708	-0.395624195624196	-0.219305019305019	-0.216216216216216	-0.239124839124839	-0.385842985842986	-0.0512226512226512
NCBI1914461	-0.0221364221364221	-0.167824967824968	-0.0885456885456886	-0.108622908622909	-0.185328185328185	-0.109395109395109	-0.21029601029601	-0.191505791505792	-0.230888030888031	-0.251222651222651	-0.236293436293436	-0.383526383526384	-0.295238095238095	-0.0380952380952381	-0.263063063063063	-0.145688545688546	-0.0615186615186615	-0.032947232947233	-0.278507078507079	-0.157014157014157	-0.146203346203346	-0.0473616473616474	0.161132561132561	-0.215958815958816	-0.196653796653797	-0.221879021879022	-0.450707850707851	-0.275933075933076	-0.256885456885457	-0.44041184041184	-0.140797940797941	-0.17014157014157	-0.0934362934362934	-0.122265122265122	-0.173230373230373	0.173487773487774	0.183268983268983	0.0800514800514801	-0.00205920205920206	-0.0867438867438868	-0.0661518661518662	-0.284427284427284	-0.0319176319176319	-0.202316602316602	-0.0555984555984556	-0.325611325611326	-0.136679536679537	-0.0772200772200772	-0.39021879021879
NCBI191495	0.338223938223938	0.0810810810810811	0.359073359073359	0.0854568854568855	0.129214929214929	0.362419562419562	0.0494208494208494	0.0342342342342342	0.0298584298584299	0.118146718146718	0.212097812097812	0.197940797940798	0.238095238095238	0.217503217503218	0.199485199485199	0.0635778635778636	0.196396396396396	0.416731016731017	0.300900900900901	0.242471042471043	0.0795366795366795	0.298069498069498	0.249163449163449	0.254311454311454	0.31969111969112	0.198198198198198	0.302702702702703	0.124581724581725	0.223680823680824	0.107335907335907	0.264350064350064	0.257915057915058	0.291634491634492	0.0795366795366795	-0.0633204633204633	-0.12046332046332	0.204375804375804	0.450707850707851	-0.265894465894466	0.346718146718147	-0.0710424710424711	0.107593307593308	-0.216473616473616	0.362419562419562	0.16962676962677	0.0257400257400257	0.438867438867439	0.318918918918919	0.225482625482626
NCBI1930	-0.00746460746460747	0.177348777348777	-0.0633204633204633	-0.0468468468468469	0.0144144144144144	0.106048906048906	-0.17039897039897	-0.0465894465894466	-0.00334620334620335	0.0108108108108108	0.12046332046332	0.00772200772200772	0.0972972972972973	-0.267696267696268	0.15958815958816	-0.394594594594595	0.197683397683398	-0.0656370656370656	-0.186615186615187	0.237323037323037	-0.0205920205920206	0.12947232947233	-0.132303732303732	-0.202059202059202	-0.376576576576577	0.215701415701416	0.0851994851994852	0.102445302445302	-0.0612612612612613	-0.0694980694980695	0.0836550836550837	0.0882882882882883	-0.164478764478764	-0.00386100386100386	0.146460746460746	0.0018018018018018	-0.0432432432432432	0.0355212355212355	0.221879021879022	-0.0478764478764479	0.167310167310167	0.158815958815959	0.0388674388674389	-0.195366795366795	-0.215444015444015	0.20952380952381	-0.139253539253539	-0.0661518661518662	-0.316087516087516
NCBI1931	0.114285714285714	0.203088803088803	0.015958815958816	0.0586872586872587	0.0761904761904762	0.189189189189189	0.0731016731016731	0.0749034749034749	0.044015444015444	0.0182754182754183	0.228056628056628	0.093951093951094	0.162934362934363	-0.0164736164736165	0.108365508365508	0.0702702702702703	0.236808236808237	0.0787644787644788	0.116344916344916	0.174517374517375	0.100900900900901	-0.094980694980695	0.178893178893179	0.0120978120978121	0.00978120978120978	0.202059202059202	0.0296010296010296	0.0200772200772201	-0.0306306306306306	0.0990990990990991	0.0754182754182754	0.0404118404118404	-0.0162162162162162	0.123552123552124	-0.0888030888030888	0.211325611325611	0.144144144144144	0.28030888030888	-0.176061776061776	0.0795366795366795	0.0903474903474904	0.141827541827542	0.250450450450451	0.0537966537966538	0.107850707850708	0.116087516087516	0.0172458172458172	0.0630630630630631	-0.205920205920206
NCBI1940636	0.0754182754182754	-0.327413127413127	0.0733590733590734	-0.334877734877735	-0.261003861003861	-0.0640926640926641	-0.371428571428571	-0.232947232947233	0.084942084942085	-0.0355212355212355	-0.388674388674389	-0.204118404118404	-0.0733590733590734	-0.355469755469756	0.00875160875160875	-0.0602316602316602	0.100900900900901	0.0308880308880309	-0.375546975546976	-0.231402831402831	0.381209781209781	0.0803088803088803	-0.403088803088803	-0.548005148005148	-0.537966537966538	-0.0393822393822394	-0.434491634491635	0.192277992277992	-0.576833976833977	-0.262805662805663	0.0622908622908623	0.0404118404118404	-0.157014157014157	0.36988416988417	-0.163706563706564	0.314285714285714	0.277992277992278	0.248133848133848	0.173230373230373	0.0342342342342342	-0.252252252252252	0.0661518661518662	-0.237837837837838	-0.00669240669240669	-0.0476190476190476	0.0777348777348777	-0.165508365508366	0.266151866151866	-0.25019305019305
NCBI196162	-0.136164736164736	0.0857142857142857	-0.125353925353925	0.101673101673102	0.0586872586872587	-0.150836550836551	0.315315315315315	0.0926640926640927	-0.291891891891892	-0.212870012870013	0.221879021879022	0.0378378378378378	-0.175546975546976	0.315830115830116	-0.267953667953668	-0.00746460746460747	-0.284427284427284	-0.0710424710424711	0.216731016731017	-0.114028314028314	-0.561389961389961	-0.507078507078507	0.517889317889318	0.495495495495496	0.442728442728443	-0.257142857142857	0.403861003861004	-0.442471042471043	0.395109395109395	0.205148005148005	-0.294980694980695	-0.273359073359073	-0.07001287001287	-0.550579150579151	-0.241698841698842	-0.417245817245817	-0.280566280566281	-0.245302445302445	-0.362934362934363	-0.162676962676963	0.181981981981982	-0.260746460746461	0.104504504504505	-0.0978120978120978	-0.0406692406692407	-0.242985842985843	0.148519948519949	-0.282625482625483	0.425225225225225
NCBI1969	0.0795366795366795	-0.0633204633204633	0.0988416988416989	-0.182754182754183	-0.185585585585586	0.0391248391248391	-0.203603603603604	-0.251480051480052	-0.175804375804376	-0.236808236808237	-0.0815958815958816	-0.304761904761905	-0.118404118404118	-0.281081081081081	-0.024967824967825	-0.212870012870013	0.121235521235521	0.110682110682111	-0.14954954954955	-0.16010296010296	-0.00514800514800515	0.110939510939511	0.0018018018018018	-0.123552123552124	-0.265122265122265	-0.0571428571428571	-0.133848133848134	-0.0522522522522523	-0.0710424710424711	-0.138223938223938	0.027027027027027	0.0218790218790219	-0.151608751608752	0.0113256113256113	-0.264350064350064	0.0540540540540541	0.0996138996138996	0.0545688545688546	-0.12020592020592	0.067953667953668	-0.0574002574002574	-0.0151866151866152	-0.0818532818532819	-0.0604890604890605	0.123037323037323	-0.242985842985843	0.0576576576576577	0.0646074646074646	-0.27953667953668
NCBI199592	0.0283140283140283	-0.423423423423423	0.132561132561133	-0.174002574002574	-0.142599742599743	-0.106048906048906	-0.223680823680824	-0.121750321750322	0.033976833976834	-0.135649935649936	-0.142857142857143	-0.158043758043758	-0.172972972972973	0.0118404118404118	-0.138738738738739	-0.0120978120978121	-0.0118404118404118	0.0548262548262548	-0.140540540540541	-0.205920205920206	0.0684684684684685	0.0321750321750322	-0.112741312741313	-0.148777348777349	0.0241956241956242	-0.235521235521236	-0.12020592020592	-0.044015444015444	-0.314028314028314	-0.148262548262548	0.00978120978120978	0.00489060489060489	0.0646074646074646	0.0463320463320463	-0.0913770913770914	-0.124066924066924	0.156499356499357	0.208236808236808	-0.0985842985842986	0.00669240669240669	-0.267696267696268	-0.161132561132561	-0.45019305019305	-0.0326898326898327	-0.107078507078507	-0.13024453024453	0.0676962676962677	0.160875160875161	0.115572715572716
NCBI2005458	-0.379407979407979	0.111196911196911	-0.367310167310167	0.153667953667954	0.145688545688546	-0.213384813384813	0.25997425997426	0.122265122265122	-0.284427284427284	-0.173230373230373	0.213642213642214	0.107335907335907	-0.0563706563706564	0.0216216216216216	-0.183268983268983	-0.194079794079794	-0.339253539253539	-0.262033462033462	0.118918918918919	0.0460746460746461	-0.526383526383526	-0.243758043758044	0.140540540540541	0.0540540540540541	0.286486486486487	-0.11969111969112	0.198712998712999	-0.194079794079794	0.406692406692407	-0.0151866151866152	-0.293693693693694	-0.271814671814672	-0.0916344916344916	-0.533075933075933	0.061003861003861	-0.0864864864864865	-0.563963963963964	-0.365765765765766	0.192535392535393	-0.337966537966538	0.137451737451737	-0.218018018018018	0.127155727155727	-0.216731016731017	-0.191505791505792	-0.179150579150579	-0.115315315315315	-0.412612612612613	0.202316602316602
NCBI200618	0.0362934362934363	-0.125353925353925	0.0177606177606178	-0.165250965250965	-0.212870012870013	-0.239382239382239	-0.106563706563707	-0.220592020592021	-0.376061776061776	-0.463320463320463	-0.228571428571429	-0.350579150579151	-0.391763191763192	-0.00283140283140283	-0.275933075933076	-0.416988416988417	-0.283655083655084	0.110939510939511	-0.26975546975547	-0.25997425997426	-0.287258687258687	-0.222136422136422	0.00669240669240669	-0.154440154440154	-0.278249678249678	-0.243758043758044	-0.0831402831402831	-0.323552123552124	-0.161389961389961	-0.532046332046332	-0.208751608751609	-0.216988416988417	-0.12998712998713	-0.276447876447876	-0.393050193050193	0.23037323037323	0.0489060489060489	0.0890604890604891	0.230888030888031	0.0205920205920206	-0.0731016731016731	-0.354440154440154	-0.316859716859717	-0.222136422136422	0.0120978120978121	-0.505791505791506	0.161132561132561	-0.0651222651222651	-0.123294723294723
NCBI2017486	-0.384813384813385	0.0321750321750322	-0.375289575289575	0.140540540540541	0.121750321750322	-0.359073359073359	0.359073359073359	0.161389961389961	-0.372200772200772	-0.311969111969112	0.292664092664093	0.0978120978120978	-0.27953667953668	0.114285714285714	-0.362676962676963	-0.242471042471043	-0.535392535392536	-0.282368082368082	0.126383526383526	-0.265894465894466	-0.664092664092664	-0.441441441441441	0.336164736164736	0.331274131274131	0.271814671814672	-0.384555984555985	0.353925353925354	-0.491891891891892	0.34002574002574	0.041956241956242	-0.409009009009009	-0.370656370656371	-0.202316602316602	-0.664864864864865	-0.194851994851995	-0.134877734877735	-0.583011583011583	-0.463320463320463	-0.0334620334620335	-0.384298584298584	0.126640926640927	-0.409009009009009	-0.0144144144144144	-0.20952380952381	-0.23037323037323	-0.431660231660232	-0.107593307593308	-0.484684684684685	0.388931788931789
NCBI2027405	0.248648648648649	-0.229343629343629	0.213642213642214	-0.226254826254826	-0.221106821106821	0.106563706563707	-0.331788931788932	-0.246074646074646	0.0715572715572716	0.0223938223938224	-0.291634491634492	-0.24967824967825	-0.00720720720720721	-0.132818532818533	0.0833976833976834	-0.00411840411840412	0.225482625482626	0.194337194337194	-0.318661518661519	-0.145173745173745	0.343371943371943	0.257657657657658	-0.131274131274131	-0.329214929214929	-0.352123552123552	0.0550836550836551	-0.39021879021879	0.117631917631918	-0.335649935649936	-0.187644787644788	0.143629343629344	0.117117117117117	-0.00900900900900901	0.342599742599743	-0.162934362934363	0.476962676962677	0.458429858429859	0.349034749034749	0.124839124839125	0.218532818532819	-0.221621621621622	0.0749034749034749	-0.274131274131274	0.110682110682111	0.14980694980695	-0.0332046332046332	-0.00617760617760618	0.342342342342342	-0.389189189189189
NCBI2039870	-0.163449163449163	-0.00463320463320463	-0.232689832689833	-0.0380952380952381	-0.147232947232947	-0.116087516087516	-0.11016731016731	-0.111454311454311	-0.287001287001287	-0.239382239382239	-0.129214929214929	-0.275160875160875	-0.175032175032175	-0.122265122265122	-0.229086229086229	-0.181209781209781	-0.179407979407979	-0.144401544401544	-0.244272844272844	-0.0818532818532819	-0.26949806949807	-0.0622908622908623	0.0916344916344916	-0.189189189189189	-0.0478764478764479	-0.132046332046332	-0.272072072072072	-0.214671814671815	-0.0476190476190476	-0.313513513513514	-0.226512226512227	-0.238867438867439	-0.166280566280566	-0.28005148005148	-0.148262548262548	0.0828828828828829	-0.0633204633204633	-0.122007722007722	0.0342342342342342	-0.182239382239382	0.0223938223938224	-0.288545688545689	-0.00746460746460747	-0.273359073359073	-0.0362934362934363	-0.311969111969112	-0.2002574002574	-0.297554697554698	-0.328185328185328
NCBI2045	-0.147232947232947	-0.214929214929215	-0.136679536679537	-0.0316602316602317	-0.0674388674388674	-0.220592020592021	0.0293436293436293	-0.0839124839124839	-0.34028314028314	-0.353153153153153	-0.143371943371943	-0.265894465894466	-0.392792792792793	-0.107078507078507	-0.334877734877735	-0.308622908622909	-0.300900900900901	-0.0787644787644788	-0.0851994851994852	-0.247361647361647	-0.452252252252252	-0.316859716859717	0.32998712998713	0.0458172458172458	-0.0996138996138996	-0.364736164736165	0.101158301158301	-0.365508365508366	0.104504504504505	-0.354182754182754	-0.329214929214929	-0.323294723294723	-0.174517374517375	-0.42007722007722	-0.459202059202059	-0.102445302445302	-0.222651222651223	-0.0414414414414414	-0.0823680823680824	-0.162419562419562	0.0666666666666667	-0.325611325611326	-0.258944658944659	-0.136936936936937	-0.193822393822394	-0.51042471042471	0.00540540540540541	-0.200772200772201	0.0877734877734878
NCBI2052181	0.0378378378378378	-0.204375804375804	0.0216216216216216	-0.289060489060489	-0.286743886743887	-0.0478764478764479	-0.3997425997426	-0.32046332046332	0.044015444015444	-0.154182754182754	-0.218790218790219	-0.256370656370656	-0.0208494208494209	-0.251737451737452	0.0319176319176319	-0.245559845559846	0.141055341055341	0.0185328185328185	-0.418790218790219	0.0661518661518662	0.170656370656371	0.138223938223938	-0.379407979407979	-0.427284427284427	-0.294465894465894	0.131531531531532	-0.352895752895753	0.144401544401544	-0.3003861003861	-0.265637065637066	0.0154440154440154	-0.00772200772200772	-0.0301158301158301	0.179150579150579	0.0993564993564994	0.443500643500644	0.138223938223938	0.178378378378378	0.434234234234234	0.0252252252252252	-0.194594594594595	-0.00772200772200772	-0.201544401544402	-0.192792792792793	-0.0810810810810811	0.176061776061776	-0.0733590733590734	0.0687258687258687	-0.251480051480052
NCBI2055	-0.499356499356499	0.0453024453024453	-0.451480051480052	0.158043758043758	0.190990990990991	-0.201029601029601	0.27953667953668	0.252252252252252	-0.240669240669241	-0.0234234234234234	0.323294723294723	0.27953667953668	0.0471042471042471	-0.0800514800514801	-0.141827541827542	-0.142857142857143	-0.316344916344916	-0.401029601029601	0.209009009009009	0.0671814671814672	-0.359330759330759	-0.173487773487774	0.0918918918918919	0.150836550836551	0.275933075933076	-0.0936936936936937	0.421364221364221	-0.140540540540541	0.267438867438867	0.24967824967825	-0.257400257400257	-0.22033462033462	-0.150579150579151	-0.363963963963964	0.0957528957528958	-0.247361647361647	-0.64015444015444	-0.483397683397683	0.0175032175032175	-0.441698841698842	0.133848133848134	-0.178635778635779	0.0954954954954955	-0.21956241956242	-0.365250965250965	0.0118404118404118	-0.253281853281853	-0.493951093951094	0.351608751608752
NCBI207745	0.111454311454311	-0.0108108108108108	0.0483912483912484	-0.181209781209781	-0.221621621621622	-0.232175032175032	-0.0911196911196911	-0.277220077220077	-0.332561132561133	-0.434749034749035	-0.136422136422136	-0.405405405405405	-0.325096525096525	-0.100643500643501	-0.273873873873874	-0.280823680823681	-0.204890604890605	0.117374517374517	-0.353153153153153	-0.344916344916345	-0.187902187902188	-0.132818532818533	-0.00386100386100386	-0.207722007722008	-0.361389961389961	-0.250707850707851	-0.225482625482626	-0.367052767052767	-0.173487773487774	-0.481338481338481	-0.187902187902188	-0.218790218790219	-0.212355212355212	-0.22985842985843	-0.28957528957529	0.364993564993565	0.125611325611326	0.168339768339768	0.0728442728442728	0.0380952380952381	-0.436808236808237	-0.297297297297297	-0.373230373230373	-0.130501930501931	0.108880308880309	-0.477220077220077	0.143629343629344	0.0473616473616474	-0.118404118404118
NCBI211454	0.0352638352638353	0.259459459459459	-0.0568854568854569	-0.308108108108108	-0.34028314028314	0.0236808236808237	-0.345945945945946	-0.39021879021879	-0.0435006435006435	-0.233976833976834	-0.186357786357786	-0.196653796653797	-0.0453024453024453	-0.152638352638353	0.00643500643500644	-0.153153153153153	0.00231660231660232	0.042985842985843	-0.321750321750322	0.0244530244530245	0.11016731016731	0.0411840411840412	-0.204118404118404	-0.245559845559846	-0.195366795366795	0.0525096525096525	-0.332303732303732	0.11994851994852	-0.0777348777348777	-0.222136422136422	-0.0257400257400257	-0.0463320463320463	-0.0759330759330759	0.077992277992278	-0.0998712998712999	0.541570141570142	0.0200772200772201	0.0280566280566281	0.374259974259974	0.0182754182754183	-0.234234234234234	-0.050965250965251	0.0532818532818533	0.0167310167310167	0.144401544401544	0.00797940797940798	-0.0712998712998713	-0.0424710424710425	-0.517889317889318
NCBI2219225	0.323552123552124	-0.0463320463320463	0.265637065637066	-0.200514800514801	-0.193822393822394	0.168854568854569	-0.349292149292149	-0.266924066924067	0.0406692406692407	-0.0257400257400257	-0.261776061776062	-0.277477477477478	0.036036036036036	-0.225740025740026	0.115830115830116	-0.0666666666666667	0.302445302445302	0.255083655083655	-0.347747747747748	-0.0445302445302445	0.314543114543115	0.298326898326898	-0.138996138996139	-0.461518661518662	-0.440926640926641	0.137451737451737	-0.407979407979408	0.181724581724582	-0.389446589446589	-0.225482625482626	0.191505791505792	0.14980694980695	-0.0463320463320463	0.317631917631918	-0.076962676962677	0.392277992277992	0.490862290862291	0.440669240669241	0.0916344916344916	0.281081081081081	-0.282368082368082	0.134877734877735	-0.164993564993565	0.0265122265122265	0.24015444015444	0.0213642213642214	0.0671814671814672	0.361132561132561	-0.46023166023166
NCBI2341021	0.0460746460746461	0.109395109395109	0.0944658944658945	0.356499356499357	0.432689832689833	0.124839124839125	0.372715572715573	0.463063063063063	0.282625482625483	0.388159588159588	0.212097812097812	0.559330759330759	0.291119691119691	0.285971685971686	0.266151866151866	0.126126126126126	0.067953667953668	0.108880308880309	0.448391248391248	0.356241956241956	0.226254826254826	0.0118404118404118	-0.142857142857143	0.117117117117117	0.216731016731017	0.250965250965251	0.401544401544402	0.271299871299871	0.183783783783784	0.133333333333333	0.248133848133848	0.265379665379665	0.387902187902188	0.200772200772201	0.130501930501931	-0.187902187902188	0.0306306306306306	0.177091377091377	0.143114543114543	0.122265122265122	0.280823680823681	0.275933075933076	0.00772200772200772	0.255083655083655	-0.0720720720720721	0.0985842985842986	0.168339768339768	0.160875160875161	0.224195624195624
NCBI240495	-0.361647361647362	-0.0324324324324324	-0.3003861003861	0.368854568854569	0.38043758043758	-0.115315315315315	0.495752895752896	0.457657657657658	-0.0406692406692407	0.183011583011583	0.37014157014157	0.367567567567568	0.0885456885456886	0.247619047619048	-0.0772200772200772	0.25971685971686	-0.151351351351351	-0.316087516087516	0.484169884169884	0.11969111969112	-0.312998712998713	-0.154182754182754	0.314543114543115	0.447104247104247	0.587902187902188	-0.0875160875160875	0.457657657657658	-0.135649935649936	0.44041184041184	0.368339768339768	-0.145688545688546	-0.121492921492922	0.0712998712998713	-0.278764478764479	0.187129987129987	-0.381209781209781	-0.46949806949807	-0.403861003861004	-0.233204633204633	-0.297554697554698	0.255855855855856	-0.0720720720720721	0.1997425997426	0.00643500643500644	-0.262290862290862	0.0844272844272844	-0.11042471042471	-0.36010296010296	0.505276705276705
NCBI2479393	0.0388674388674389	-0.0416988416988417	0.0499356499356499	-0.0671814671814672	-0.0411840411840412	0.0846846846846847	-0.189446589446589	-0.142342342342342	0.148005148005148	0.106048906048906	-0.18043758043758	-0.0954954954954955	0.142342342342342	-0.353153153153153	0.173487773487774	0.0501930501930502	0.297039897039897	-0.0151866151866152	-0.201287001287001	0.0458172458172458	0.219305019305019	0.263577863577864	-0.273616473616474	-0.351866151866152	-0.150579150579151	0.184298584298584	-0.207207207207207	0.324066924066924	-0.23989703989704	0.127670527670528	0.151866151866152	0.142599742599743	-0.0378378378378378	0.258172458172458	0.0965250965250965	0.106821106821107	0.118404118404118	0.0272844272844273	0.185842985842986	0.0640926640926641	-0.0749034749034749	0.21981981981982	0.0223938223938224	-0.0133848133848134	0.0718146718146718	0.193822393822394	-0.0800514800514801	0.05997425997426	-0.210810810810811
NCBI248026	-0.200514800514801	0.053024453024453	-0.123294723294723	0.166280566280566	0.161647361647362	-0.134105534105534	0.401801801801802	0.204118404118404	-0.164993564993565	-0.0918918918918919	0.292406692406692	0.225482625482626	-0.0486486486486487	0.294465894465894	-0.112741312741313	0.077992277992278	-0.292406692406692	-0.118404118404118	0.352380952380952	-0.0543114543114543	-0.461776061776062	-0.316859716859717	0.398970398970399	0.573230373230373	0.528442728442729	-0.138738738738739	0.616216216216216	-0.264350064350064	0.462290862290862	0.392792792792793	-0.204890604890605	-0.16962676962677	0.0187902187902188	-0.433976833976834	-0.0710424710424711	-0.3001287001287	-0.432175032175032	-0.358815958815959	-0.236808236808237	-0.148262548262548	0.114028314028314	-0.18018018018018	0.0491634491634492	0.0460746460746461	-0.087001287001287	-0.0640926640926641	0.158301158301158	-0.289060489060489	0.683140283140283
NCBI2492837	-0.0931788931788932	-0.0568854568854569	-0.0658944658944659	0.0368082368082368	-0.0664092664092664	-0.0854568854568855	-0.0200772200772201	-0.093951093951094	0.0368082368082368	0.0705276705276705	-0.134362934362934	-0.201029601029601	0.0303732303732304	-0.0980694980694981	-0.000772200772200772	0.111196911196911	0.104504504504505	-0.0648648648648649	0.0435006435006435	-0.0254826254826255	0.232175032175032	0.126383526383526	-0.297812097812098	-0.108880308880309	-0.0823680823680824	0.0211068211068211	-0.352895752895753	-0.00154440154440154	-0.107078507078507	-0.313770913770914	-0.00617760617760618	-0.0193050193050193	0.0414414414414414	0.22960102960103	0.166023166023166	0.153410553410553	0.00205920205920206	-0.0767052767052767	0.141055341055341	-0.0164736164736165	-0.212870012870013	0.0486486486486487	0.0550836550836551	0.0640926640926641	-0.0671814671814672	0.11969111969112	-0.117117117117117	0.0283140283140283	-0.247876447876448
NCBI2518370	-0.326640926640927	0.0311454311454312	-0.315057915057915	0.142342342342342	0.171428571428571	-0.262290862290862	0.327670527670528	0.216216216216216	-0.338738738738739	-0.196396396396396	0.274646074646075	0.185328185328185	-0.168854568854569	0.114285714285714	-0.287516087516088	-0.127155727155727	-0.444787644787645	-0.242213642213642	0.257400257400257	-0.00823680823680824	-0.503474903474904	-0.353153153153153	0.248648648648649	0.332561132561133	0.33951093951094	-0.227027027027027	0.46949806949807	-0.377606177606178	0.291377091377091	0.111454311454311	-0.303989703989704	-0.270527670527671	-0.152123552123552	-0.502187902187902	-0.0759330759330759	-0.296267696267696	-0.499356499356499	-0.37014157014157	-0.0967824967824968	-0.323037323037323	0.125096525096525	-0.377863577863578	-0.0108108108108108	-0.187129987129987	-0.253024453024453	-0.258429858429858	0.000514800514800515	-0.457400257400257	0.489060489060489
NCBI2547601	-0.468468468468469	0.0985842985842986	-0.422136422136422	0.156756756756757	0.145431145431145	-0.324581724581725	0.38043758043758	0.181981981981982	-0.296267696267696	-0.157786357786358	0.291377091377091	0.142857142857143	-0.132818532818533	0.0962676962676963	-0.213642213642214	-0.0597168597168597	-0.35984555984556	-0.42985842985843	0.275675675675676	-0.0805662805662806	-0.475160875160875	-0.326383526383526	0.206177606177606	0.359073359073359	0.377091377091377	-0.267953667953668	0.451737451737452	-0.390476190476191	0.353925353925354	0.235778635778636	-0.346718146718147	-0.323552123552124	-0.186100386100386	-0.471814671814672	-0.00643500643500644	-0.249163449163449	-0.623423423423423	-0.583268983268983	-0.110939510939511	-0.447104247104247	0.0692406692406693	-0.228828828828829	0.204633204633205	-0.154182754182754	-0.356499356499357	-0.0568854568854569	-0.16988416988417	-0.490604890604891	0.485714285714286
NCBI2548456	-0.146975546975547	0.132046332046332	-0.131016731016731	0.122007722007722	0.0705276705276705	-0.155984555984556	0.215701415701416	0.0787644787644788	-0.277220077220077	-0.251480051480052	0.206177606177606	-0.0761904761904762	-0.228056628056628	0.0205920205920206	-0.204375804375804	-0.163706563706564	-0.158815958815959	-0.128442728442728	0.0839124839124839	-0.0888030888030888	-0.551866151866152	-0.32046332046332	0.368854568854569	0.302960102960103	0.141312741312741	-0.218018018018018	0.353153153153153	-0.345431145431145	0.414414414414414	0.0694980694980695	-0.252767052767053	-0.236808236808237	-0.158301158301158	-0.52947232947233	-0.187902187902188	-0.231660231660232	-0.349292149292149	-0.284684684684685	-0.270785070785071	-0.165765765765766	0.107850707850708	-0.143629343629344	0.0797940797940798	-0.197683397683398	-0.104761904761905	-0.245817245817246	0.0597168597168597	-0.305791505791506	0.230888030888031
NCBI255247	-0.412097812097812	0.0380952380952381	-0.441956241956242	0.128700128700129	0.1001287001287	-0.232175032175032	0.15006435006435	0.144144144144144	-0.325868725868726	-0.151351351351351	0.154954954954955	0.0445302445302445	-0.15032175032175	-0.0741312741312741	-0.219047619047619	-0.214929214929215	-0.30990990990991	-0.363191763191763	0.0888030888030888	0.0344916344916345	-0.48005148005148	-0.337709137709138	0.206177606177606	0.0172458172458172	0.0725868725868726	-0.124324324324324	0.111969111969112	-0.284684684684685	0.141570141570142	-0.0229086229086229	-0.312483912483912	-0.288545688545689	-0.228314028314028	-0.45945945945946	-0.035006435006435	-0.0978120978120978	-0.457142857142857	-0.395881595881596	0.0723294723294723	-0.372715572715573	0.201801801801802	-0.28005148005148	0.290604890604891	-0.265637065637066	-0.351608751608752	-0.182754182754183	-0.29034749034749	-0.479021879021879	0.0316602316602317
NCBI2563600	-0.174517374517375	0.138223938223938	-0.131016731016731	0.191763191763192	0.263320463320463	0.106563706563707	0.282882882882883	0.323037323037323	0.102702702702703	0.292664092664093	0.318404118404118	0.458429858429859	0.296782496782497	0.0895752895752896	0.16988416988417	0.275160875160875	0.0954954954954955	-0.154182754182754	0.444787644787645	0.361132561132561	0.0151866151866152	0.00128700128700129	0.0507078507078507	0.305534105534106	0.397168597168597	0.214414414414414	0.397168597168597	0.137194337194337	0.372458172458172	0.486743886743887	0.0792792792792793	0.0993564993564994	0.120978120978121	0.0234234234234234	0.244015444015444	-0.224967824967825	-0.295495495495496	-0.226254826254826	-0.237837837837838	-0.141055341055341	0.131788931788932	0.17992277992278	0.319176319176319	0.146975546975547	-0.216216216216216	0.433976833976834	-0.0411840411840412	-0.153410553410553	0.474131274131274
NCBI2591108	-0.284169884169884	0.00463320463320463	-0.325868725868726	-0.042985842985843	-0.16962676962677	-0.239124839124839	0.0445302445302445	-0.0568854568854569	-0.442728442728443	-0.279279279279279	0.0483912483912484	-0.341570141570142	-0.245045045045045	-0.0630630630630631	-0.371171171171171	-0.058944658944659	-0.207722007722008	-0.311454311454311	-0.112998712998713	-0.235521235521236	-0.32998712998713	-0.36036036036036	0.185842985842986	0.0622908622908623	-0.0172458172458172	-0.255341055341055	-0.123037323037323	-0.427027027027027	0.0267696267696268	-0.0826254826254826	-0.363191763191763	-0.362162162162162	-0.356241956241956	-0.347490347490348	-0.14028314028314	-0.00669240669240669	-0.223680823680824	-0.395366795366795	-0.277734877734878	-0.281081081081081	0.101673101673102	-0.335135135135135	0.246074646074646	-0.328957528957529	-0.00849420849420849	-0.195624195624196	-0.257400257400257	-0.477734877734878	-0.267953667953668
NCBI259313	0.185842985842986	0.249420849420849	0.186100386100386	0.0957528957528958	0.0594594594594595	0.116602316602317	0.119176319176319	0.0947232947232947	0.00463320463320463	-0.045045045045045	-0.045045045045045	0.00592020592020592	-0.0265122265122265	0.291119691119691	0.102702702702703	0.00772200772200772	-0.019047619047619	0.220849420849421	0.128442728442728	0.118404118404118	-0.0229086229086229	-0.00592020592020592	0.0844272844272844	0.105791505791506	-0.160617760617761	0.127155727155727	0.00514800514800515	0.0154440154440154	-0.0211068211068211	-0.195624195624196	0.125353925353925	0.106306306306306	0.192535392535393	0.00875160875160875	-0.0416988416988417	-0.0252252252252252	0.148519948519949	0.146718146718147	-0.0411840411840412	0.253539253539254	0.208494208494209	0.068983268983269	0.343629343629344	0.0118404118404118	0.299356499356499	-0.133333333333333	0.262290862290862	0.0944658944658945	-0.0916344916344916
NCBI2602015	0.244015444015444	0.016988416988417	0.313256113256113	0.132303732303732	0.214671814671815	0.293693693693694	-0.0120978120978121	0.125868725868726	0.508880308880309	0.404633204633205	-0.027027027027027	0.194594594594595	0.386615186615187	-0.128700128700129	0.437580437580438	0.213899613899614	0.459202059202059	0.268983268983269	0.00875160875160875	0.196396396396396	0.41003861003861	0.401287001287001	-0.305534105534106	-0.350836550836551	-0.0545688545688546	0.364736164736165	-0.0895752895752896	0.573745173745174	0.0550836550836551	0.00978120978120978	0.432175032175032	0.419305019305019	0.344658944658945	0.387902187902188	0.279021879021879	0.0857142857142857	0.305019305019305	0.36988416988417	0.215958815958816	0.267438867438867	-0.130501930501931	0.536936936936937	-0.276705276705277	0.276447876447876	0.181724581724582	0.259202059202059	0.121235521235521	0.493951093951094	-0.178893178893179
NCBI2604832	0.141570141570142	-0.255341055341055	0.147490347490348	-0.361904761904762	-0.328957528957529	-0.0138996138996139	-0.468725868725869	-0.41003861003861	0.0694980694980695	-0.113770913770914	-0.430888030888031	-0.372972972972973	-0.0435006435006435	-0.419047619047619	0.00746460746460747	-0.108365508365508	0.125868725868726	0.158301158301158	-0.55032175032175	-0.272586872586873	0.335649935649936	0.258172458172458	-0.426254826254826	-0.661518661518662	-0.49034749034749	-0.0182754182754183	-0.61029601029601	0.214157014157014	-0.491634491634492	-0.37966537966538	0.0900900900900901	0.0592020592020592	-0.0792792792792793	0.299099099099099	-0.0548262548262548	0.447619047619048	0.328700128700129	0.295495495495496	0.333333333333333	0.101673101673102	-0.505276705276705	0.0275418275418275	-0.503474903474904	0.00257400257400257	0.144658944658945	-0.0792792792792793	-0.0731016731016731	0.343114543114543	-0.37966537966538
NCBI2607753	-0.413899613899614	0.0357786357786358	-0.399227799227799	0.234491634491635	0.22960102960103	-0.362419562419562	0.438095238095238	0.287001287001287	-0.293436293436293	-0.135135135135135	0.288030888030888	0.232947232947233	-0.16962676962677	0.0342342342342342	-0.28005148005148	-0.194594594594595	-0.450707850707851	-0.350579150579151	0.212355212355212	-0.160875160875161	-0.491377091377091	-0.373230373230373	0.21981981981982	0.297812097812098	0.262805662805663	-0.291119691119691	0.527155727155727	-0.388674388674389	0.324066924066924	0.161647361647362	-0.372458172458172	-0.333848133848134	-0.17966537966538	-0.5001287001287	-0.183268983268983	-0.161904761904762	-0.578120978120978	-0.448648648648649	-0.0550836550836551	-0.412355212355212	0.11016731016731	-0.253539253539254	-0.0787644787644788	-0.205405405405405	-0.341055341055341	-0.271557271557272	-0.151351351351351	-0.473101673101673	0.471557271557272
NCBI2609807	0.0617760617760618	0.155727155727156	0.124066924066924	0.164993564993565	0.212612612612613	0.246589446589447	0.124324324324324	0.214929214929215	0.162162162162162	0.133590733590734	0.142342342342342	0.117631917631918	0.292664092664093	-0.195624195624196	0.297812097812098	0.0617760617760618	0.338738738738739	0.108880308880309	0.0803088803088803	0.216988416988417	0.144658944658945	0.266666666666667	-0.166795366795367	-0.188931788931789	-0.206435006435006	0.296525096525097	0.12947232947233	0.357014157014157	0.0743886743886744	-0.0707850707850708	0.252767052767053	0.231145431145431	0.0844272844272844	0.188674388674389	0.177606177606178	0.061003861003861	-0.0365508365508366	0.193307593307593	0.0332046332046332	0.162162162162162	-0.0334620334620335	0.333590733590734	-0.0342342342342342	0.0926640926640927	0.12046332046332	0.189446589446589	0.136936936936937	0.120720720720721	-0.0592020592020592
NCBI2609808	-0.185842985842986	-0.0900900900900901	-0.117889317889318	0.320720720720721	0.252252252252252	-0.180694980694981	0.274131274131274	0.268468468468469	-0.121492921492922	-0.0229086229086229	0.121750321750322	-0.0682110682110682	-0.0983268983268983	-0.0285714285714286	-0.151866151866152	-0.166280566280566	-0.050965250965251	-0.133075933075933	0.00386100386100386	-0.187387387387387	-0.201029601029601	-0.154697554697555	0.0918918918918919	-0.27001287001287	-0.194594594594595	-0.205148005148005	-0.107593307593308	-0.184813384813385	-0.0458172458172458	-0.367567567567568	-0.0442728442728443	-0.0540540540540541	0.0316602316602317	-0.18970398970399	0.0527670527670528	-0.238352638352638	-0.085971685971686	-0.00566280566280566	-0.117889317889318	-0.145688545688546	-0.111711711711712	0.0463320463320463	0.0141570141570142	-0.194337194337194	-0.0643500643500644	-0.32998712998713	-0.0751608751608752	-0.0471042471042471	0.00823680823680824
NCBI2609809	0.0504504504504505	0.15006435006435	0.0661518661518662	0.0839124839124839	0.0800514800514801	0.045045045045045	0.109395109395109	0.0321750321750322	-0.170656370656371	-0.0584298584298584	0.12046332046332	-0.145945945945946	0.0416988416988417	-0.123552123552124	-0.0581724581724582	-0.0929214929214929	0.184813384813385	0.0764478764478765	-0.0651222651222651	0.0432432432432432	-0.0445302445302445	-0.0532818532818533	-0.0705276705276705	-0.145688545688546	-0.106048906048906	0.0337194337194337	-0.0705276705276705	0.00257400257400257	0.122007722007722	-0.0646074646074646	0.00592020592020592	-0.024967824967825	0.0200772200772201	-0.0839124839124839	0.102702702702703	-0.0182754182754183	0.0113256113256113	0.0612612612612613	-0.156241956241956	0.0193050193050193	0.153925353925354	0.140540540540541	0.0604890604890605	-0.171428571428571	0.175289575289575	-0.00102960102960103	0.0471042471042471	0.0301158301158301	-0.165250965250965
NCBI2662034	0.116344916344916	0.045045045045045	0.0344916344916345	-0.114543114543115	-0.127413127413127	0.144916344916345	-0.215186615186615	-0.136422136422136	0.0326898326898327	-0.0301158301158301	-0.12020592020592	-0.155212355212355	0.0890604890604891	-0.220592020592021	0.115572715572716	-0.0386100386100386	0.272586872586873	0.00643500643500644	-0.314028314028314	0.00592020592020592	0.216988416988417	0.113513513513514	-0.0463320463320463	-0.376319176319176	-0.294465894465894	0.122007722007722	-0.263577863577864	0.0857142857142857	-0.297812097812098	-0.0743886743886744	0.13024453024453	0.0916344916344916	-0.12947232947233	0.229086229086229	-0.11042471042471	0.308108108108108	0.333075933075933	0.244272844272844	-0.0193050193050193	0.0658944658944659	-0.192277992277992	0.117889317889318	0.0167310167310167	0.0468468468468469	0.0967824967824968	0.0337194337194337	-0.102187902187902	0.088030888030888	-0.338481338481338
NCBI2666139	0.192792792792793	0.398198198198198	0.183268983268983	0.140797940797941	0.17992277992278	0.317117117117117	0.176319176319176	0.255855855855856	0.235521235521236	0.205920205920206	0.314543114543115	0.47953667953668	0.218275418275418	0.373487773487774	0.345945945945946	0.0460746460746461	0.044015444015444	0.128957528957529	0.447876447876448	0.40978120978121	0.0761904761904762	-0.0712998712998713	0.187129987129987	0.494723294723295	0.242213642213642	0.307850707850708	0.604118404118404	0.194337194337194	0.246332046332046	0.525611325611326	0.226254826254826	0.255855855855856	0.211325611325611	0.0761904761904762	-0.00231660231660232	-0.441184041184041	0.0288288288288288	0.0404118404118404	-0.229086229086229	0.222908622908623	0.61029601029601	0.258172458172458	0.553667953667954	0.157528957528958	0.120978120978121	0.243500643500644	0.232689832689833	0.0296010296010296	0.203346203346203
NCBI266779	0.370656370656371	0.0692406692406693	0.385070785070785	0.0787644787644788	0.124324324324324	0.409009009009009	-0.102187902187902	0.061003861003861	0.338481338481338	0.316344916344916	-0.107078507078507	0.0628056628056628	0.302702702702703	0.016988416988417	0.36962676962677	0.315315315315315	0.504504504504505	0.352895752895753	-0.00566280566280566	0.298069498069498	0.353925353925354	0.496525096525097	-0.093951093951094	-0.289317889317889	-0.0944658944658945	0.374259974259974	-0.285456885456886	0.476190476190476	0.0285714285714286	-0.0574002574002574	0.468468468468469	0.435263835263835	0.377606177606178	0.358558558558559	0.246332046332046	0.188674388674389	0.471042471042471	0.449420849420849	-0.027027027027027	0.368854568854569	-0.136679536679537	0.392277992277992	-0.0229086229086229	0.285456885456886	0.287773487773488	0.211583011583012	0.217503217503218	0.441441441441441	-0.250450450450451
NCBI2710756	-0.0290862290862291	0.245302445302445	-0.0772200772200772	0.388416988416988	0.356499356499357	0.316087516087516	0.216216216216216	0.416473616473617	0.205405405405405	0.397168597168597	0.370656370656371	0.353153153153153	0.348262548262548	0.204633204633205	0.296782496782497	0.212612612612613	0.318146718146718	-0.108108108108108	0.425482625482626	0.499356499356499	0.115315315315315	0.141055341055341	0.227799227799228	0.206949806949807	0.237065637065637	0.357528957528958	0.20978120978121	0.201801801801802	0.195881595881596	0.261261261261261	0.223680823680824	0.221879021879022	0.159073359073359	0.17039897039897	0.3003861003861	-0.176576576576577	0.00514800514800515	0.0177606177606178	-0.167824967824968	0.0576576576576577	0.456628056628057	0.285714285714286	0.614414414414414	0.114800514800515	-0.0393822393822394	0.338223938223938	-0.114028314028314	-0.108365508365508	-0.236808236808237
NCBI2715960	-0.0373230373230373	-0.295238095238095	0.0324324324324324	-0.186357786357786	-0.218532818532819	-0.21003861003861	-0.245302445302445	-0.254826254826255	-0.0293436293436293	-0.182754182754183	-0.292149292149292	-0.415701415701416	-0.238352638352638	-0.42985842985843	-0.26023166023166	-0.131016731016731	-0.024967824967825	0.00772200772200772	-0.342342342342342	-0.28957528957529	0.0409266409266409	-0.108880308880309	-0.176833976833977	-0.454054054054054	-0.325353925353925	-0.267696267696268	-0.346718146718147	-0.00411840411840412	-0.228828828828829	-0.367052767052767	-0.178120978120978	-0.19021879021879	-0.118146718146718	-0.0154440154440154	-0.198455598455598	-0.00746460746460747	0.0321750321750322	0.164478764478764	0.0195624195624196	-0.0388674388674389	-0.357271557271557	-0.0692406692406693	-0.429086229086229	-0.234491634491635	0.0136422136422136	-0.248906048906049	-0.0718146718146718	0.115572715572716	-0.299099099099099
NCBI2728827	-0.371943371943372	0.0633204633204633	-0.309395109395109	0.11016731016731	0.103732303732304	-0.231145431145431	0.322522522522523	0.138738738738739	-0.317117117117117	-0.205662805662806	0.285714285714286	0.152638352638353	-0.126898326898327	0.196138996138996	-0.263320463320463	-0.128700128700129	-0.453796653796654	-0.237580437580438	0.233719433719434	-0.0308880308880309	-0.520978120978121	-0.325868725868726	0.324839124839125	0.449163449163449	0.467696267696268	-0.227799227799228	0.503474903474904	-0.348005148005148	0.380694980694981	0.261003861003861	-0.337709137709138	-0.303732303732304	-0.0465894465894466	-0.524324324324324	-0.0615186615186615	-0.246846846846847	-0.560875160875161	-0.458172458172458	-0.0491634491634492	-0.323809523809524	0.238095238095238	-0.345945945945946	0.0998712998712999	-0.206177606177606	-0.165508365508366	-0.214157014157014	-0.0265122265122265	-0.454568854568855	0.424453024453025
NCBI2742128	0.310939510939511	0.041956241956242	0.241956241956242	-0.0615186615186615	-0.104504504504505	0.229343629343629	-0.222393822393822	-0.079021879021879	0.131531531531532	0.12020592020592	-0.0882882882882883	-0.165250965250965	0.00617760617760618	0.153153153153153	0.0365508365508366	0.332561132561133	0.239382239382239	0.211068211068211	-0.0895752895752896	0.147232947232947	0.180694980694981	0.187387387387387	0.0581724581724582	-0.0136422136422136	-0.0442728442728443	0.116344916344916	-0.433462033462033	0.0185328185328185	0.00643500643500644	-0.0795366795366795	0.181209781209781	0.157786357786358	0.156499356499357	0.129214929214929	0.105791505791506	0.178120978120978	0.431660231660232	0.277220077220077	-0.29009009009009	0.250707850707851	-0.174774774774775	0.00720720720720721	0.0409266409266409	0.133848133848134	0.245302445302445	-0.0211068211068211	0.104761904761905	0.197940797940798	-0.292921492921493
NCBI2742133	-0.33951093951094	0.0411840411840412	-0.360617760617761	0.165765765765766	0.184813384813385	-0.106306306306306	0.266666666666667	0.23963963963964	-0.407722007722008	-0.0373230373230373	0.286743886743887	0.177091377091377	-0.0247104247104247	0.0200772200772201	-0.199227799227799	-0.182496782496783	-0.22007722007722	-0.26975546975547	0.245045045045045	0.0388674388674389	-0.28030888030888	-0.128957528957529	0.345688545688546	0.116859716859717	0.121235521235521	-0.121750321750322	0.258172458172458	-0.258172458172458	0.229343629343629	0.105791505791506	-0.15958815958816	-0.134877734877735	-0.173745173745174	-0.228828828828829	0.0378378378378378	-0.113513513513514	-0.357528957528958	-0.37992277992278	-0.106563706563707	-0.337194337194337	0.174259974259974	-0.192020592020592	0.246332046332046	-0.228056628056628	-0.166795366795367	-0.0656370656370656	-0.182496782496783	-0.405405405405405	0.112226512226512
NCBI2744522	-0.335135135135135	0.167310167310167	-0.269240669240669	0.315057915057915	0.28030888030888	0.0120978120978121	0.402059202059202	0.383526383526384	-0.0854568854568855	0.136936936936937	0.385070785070785	0.316087516087516	0.171171171171171	0.278507078507079	0.0710424710424711	0.134362934362934	-0.133848133848134	-0.271299871299871	0.423423423423423	0.112998712998713	-0.306821106821107	-0.0761904761904762	0.377348777348777	0.25971685971686	0.417503217503218	0.0373230373230373	0.426512226512227	-0.0231660231660232	0.394594594594595	0.344401544401544	-0.061003861003861	-0.0321750321750322	0.0857142857142857	-0.298841698841699	0.0900900900900901	-0.399227799227799	-0.387902187902188	-0.344658944658945	-0.209266409266409	-0.198970398970399	0.206692406692407	0.00205920205920206	0.292149292149292	-0.0231660231660232	-0.0355212355212355	-0.0216216216216216	-0.0671814671814672	-0.354954954954955	0.124324324324324
NCBI2762330	0.401029601029601	0.144916344916345	0.312998712998713	-0.0607464607464608	0.00694980694980695	0.157528957528958	0.0427284427284427	-0.0447876447876448	-0.0761904761904762	-0.053024453024453	0.0532818532818533	0.018018018018018	-0.0211068211068211	0.325611325611326	-0.0473616473616474	0.182496782496783	-0.0489060489060489	0.436036036036036	0.0453024453024453	0.0231660231660232	-0.0749034749034749	-0.0494208494208494	0.142084942084942	0.296267696267696	0.0445302445302445	0.0684684684684685	-0.106563706563707	-0.135907335907336	0.188416988416988	-0.0651222651222651	0.0978120978120978	0.0815958815958816	0.128957528957529	-0.112998712998713	0.00128700128700129	0.151866151866152	0.23963963963964	0.292664092664093	-0.205920205920206	0.308108108108108	-0.0929214929214929	-0.117631917631918	-0.144144144144144	0.264350064350064	0.358301158301158	-0.209266409266409	0.422136422136422	0.275933075933076	0.296782496782497
NCBI2763008	-0.381981981981982	0.0146718146718147	-0.355469755469756	0.0553410553410554	0.036036036036036	-0.367310167310167	0.253281853281853	0.0365508365508366	-0.388159588159588	-0.306048906048906	0.134362934362934	0.0254826254826255	-0.287258687258687	0.161132561132561	-0.382754182754183	-0.170656370656371	-0.563706563706564	-0.277220077220077	0.167052767052767	-0.113513513513514	-0.615958815958816	-0.397168597168597	0.292921492921493	0.340540540540541	0.41003861003861	-0.37014157014157	0.341055341055341	-0.466666666666667	0.361389961389961	0.0231660231660232	-0.442985842985843	-0.414414414414414	-0.140797940797941	-0.643500643500644	-0.16988416988417	-0.294980694980695	-0.563449163449164	-0.437580437580438	-0.0499356499356499	-0.384298584298584	0.0916344916344916	-0.439124839124839	0.0465894465894466	-0.232432432432432	-0.249420849420849	-0.365765765765766	-0.0491634491634492	-0.458687258687259	0.413127413127413
NCBI2768067	0.225997425997426	-0.138996138996139	0.182496782496783	-0.22007722007722	-0.257657657657658	0.0857142857142857	-0.319176319176319	-0.292921492921493	-0.0918918918918919	-0.135392535392535	-0.24041184041184	-0.378378378378378	-0.17014157014157	-0.0658944658944659	-0.0586872586872587	-0.00720720720720721	0.146718146718147	0.197168597168597	-0.183011583011583	-0.154440154440154	0.123037323037323	0.100900900900901	0.0764478764478765	-0.163449163449163	-0.297812097812098	-0.0800514800514801	-0.427541827541828	-0.0447876447876448	-0.185585585585586	-0.343114543114543	0.0965250965250965	0.0836550836550837	-0.0658944658944659	0.13951093951094	-0.203861003861004	0.105791505791506	0.368854568854569	0.210553410553411	-0.107593307593308	0.186357786357786	-0.167824967824968	-0.0705276705276705	-0.0388674388674389	0.0661518661518662	0.191763191763192	-0.22007722007722	0.0990990990990991	0.189189189189189	-0.480566280566281
NCBI2774562	0.322779922779923	0.465122265122265	0.290604890604891	0.142084942084942	0.223166023166023	0.463320463320463	0.146460746460746	0.277477477477478	0.333075933075933	0.298326898326898	0.33951093951094	0.575804375804376	0.349292149292149	0.432947232947233	0.493178893178893	0.0718146718146718	0.186615186615187	0.231660231660232	0.470785070785071	0.530759330759331	0.235006435006435	0.05997425997426	0.13951093951094	0.499099099099099	0.192277992277992	0.452509652509653	0.623423423423423	0.308365508365508	0.194851994851995	0.553410553410553	0.386872586872587	0.407722007722008	0.265894465894466	0.244272844272844	0.0926640926640927	-0.372972972972973	0.177348777348777	0.188931788931789	-0.201544401544402	0.336164736164736	0.63963963963964	0.375032175032175	0.594337194337194	0.2996138996139	0.157271557271557	0.390733590733591	0.29009009009009	0.173745173745174	0.187644787644788
NCBI2778082	-0.0586872586872587	-0.126126126126126	-0.079021879021879	0.248648648648649	0.116859716859717	-0.167824967824968	0.214671814671815	0.212097812097812	0.077992277992278	0.0754182754182754	-0.0185328185328185	-0.155727155727156	-0.156241956241956	-0.0391248391248391	-0.232432432432432	0.138996138996139	-0.0561132561132561	-0.104247104247104	0.0167310167310167	-0.195109395109395	0.00592020592020592	-0.318404118404118	0.0862290862290862	-0.101415701415701	-0.147747747747748	-0.185070785070785	-0.266666666666667	-0.198455598455598	-0.125611325611326	-0.275160875160875	-0.146203346203346	-0.150836550836551	-0.00334620334620335	-0.0162162162162162	-0.0592020592020592	-0.202316602316602	0.101158301158301	0.0550836550836551	-0.237323037323037	-0.0537966537966538	0.044015444015444	-0.0290862290862291	0.0138996138996139	-0.194594594594595	0.0507078507078507	-0.26975546975547	-0.125611325611326	-0.0651222651222651	-0.228314028314028
NCBI2781734	0.0682110682110682	0.207979407979408	0.0257400257400257	-0.0664092664092664	-0.0532818532818533	0.133075933075933	-0.189189189189189	-0.102960102960103	0.088030888030888	0.0231660231660232	-0.00514800514800515	-0.113513513513514	0.156756756756757	-0.348262548262548	0.224967824967825	-0.182496782496783	0.358301158301158	0.0172458172458172	-0.251222651222651	0.148262548262548	0.195624195624196	0.108622908622909	-0.340540540540541	-0.40978120978121	-0.403603603603604	0.238352638352638	-0.172972972972973	0.307078507078507	-0.0702702702702703	-0.184813384813385	0.155984555984556	0.127413127413127	-0.077992277992278	0.183526383526384	0.094980694980695	0.187129987129987	0.0785070785070785	0.12998712998713	0.228571428571429	0.0489060489060489	0.0229086229086229	0.354697554697555	0.108622908622909	-0.0648648648648649	0.0110682110682111	0.220849420849421	-0.0967824967824968	0.114028314028314	-0.503989703989704
NCBI2789739	0.224453024453024	0.0517374517374517	0.211068211068211	0.258687258687259	0.255083655083655	0.112741312741313	0.288030888030888	0.334620334620335	0.0862290862290862	0.0906048906048906	0.172200772200772	0.248648648648649	-0.0615186615186615	0.45945945945946	0.0388674388674389	0.155727155727156	0.0265122265122265	0.2	0.448391248391248	0.101415701415701	-0.0406692406692407	-0.12972972972973	0.375804375804376	0.446846846846847	0.202059202059202	-0.0223938223938224	0.299356499356499	-0.164993564993565	0.140797940797941	-0.0036036036036036	0.157014157014157	0.162934362934363	0.205148005148005	-0.0175032175032175	-0.206177606177606	-0.307850707850708	0.252767052767053	0.216731016731017	-0.471814671814672	0.204375804375804	0.298584298584299	0.0136422136422136	0.18996138996139	0.251994851994852	0.0409266409266409	-0.178635778635779	0.251994851994852	0.118146718146718	0.142857142857143
NCBI280	0.248133848133848	-0.152123552123552	0.246589446589447	-0.0947232947232947	-0.0723294723294723	0.116087516087516	-0.275675675675676	-0.109137709137709	0.317889317889318	0.182754182754183	-0.251737451737452	-0.160617760617761	0.0555984555984556	-0.203088803088803	0.0597168597168597	0.205405405405405	0.288803088803089	0.201287001287001	-0.252252252252252	-0.00334620334620335	0.447619047619048	0.154954954954955	-0.268211068211068	-0.407464607464607	-0.246589446589447	0.0846846846846847	-0.558558558558559	0.253539253539254	-0.283912483912484	-0.107335907335907	0.198455598455598	0.164478764478764	0.131788931788932	0.388674388674389	0.107078507078507	0.242471042471043	0.465122265122265	0.362676962676963	0.00617760617760618	0.204375804375804	-0.17014157014157	0.219305019305019	-0.0885456885456886	0.0579150579150579	0.258687258687259	0.00797940797940798	-0.0738738738738739	0.432432432432433	-0.381724581724582
NCBI28450	0.314800514800515	0.00463320463320463	0.292149292149292	0.116087516087516	0.0767052767052767	0.32998712998713	-0.144658944658945	0.0563706563706564	0.349292149292149	0.308622908622909	-0.0954954954954955	-0.0368082368082368	0.201287001287001	0.0733590733590734	0.27979407979408	0.222651222651223	0.445045045045045	0.247619047619048	0.00669240669240669	0.167567567567568	0.406177606177606	0.33976833976834	0.0401544401544402	-0.285199485199485	-0.162419562419562	0.245302445302445	-0.370913770913771	0.296782496782497	-0.182754182754183	-0.139253539253539	0.342084942084942	0.304247104247104	0.268725868725869	0.417245817245817	0.0962676962676963	0.136164736164736	0.54002574002574	0.505791505791506	-0.0674388674388674	0.34002574002574	-0.0772200772200772	0.354440154440154	0.0728442728442728	0.165508365508366	0.278249678249678	0.0826254826254826	0.0543114543114543	0.441956241956242	-0.524581724581725
NCBI2865673	-0.0442728442728443	0.267953667953668	-0.0566280566280566	0.0414414414414414	0.0105534105534106	-0.0108108108108108	-0.0731016731016731	-0.0787644787644788	-0.096010296010296	-0.122522522522523	0.0280566280566281	-0.140540540540541	-0.0175032175032175	-0.320978120978121	0.0823680823680824	-0.470527670527671	0.0815958815958816	-0.0337194337194337	-0.237323037323037	0.0409266409266409	-0.129214929214929	-0.0177606177606178	-0.250965250965251	-0.303217503217503	-0.404633204633205	0.0818532818532819	-0.00926640926640927	0.13024453024453	0.0265122265122265	-0.230888030888031	-0.0146718146718147	-0.0115830115830116	-0.143114543114543	-0.131531531531532	0.00514800514800515	0.0471042471042471	-0.168597168597169	-0.0777348777348777	0.391505791505792	0.000257400257400257	0.242728442728443	0.180952380952381	0.124839124839125	-0.222908622908623	-0.0108108108108108	-0.0831402831402831	-0.0898326898326898	-0.0797940797940798	-0.458429858429859
NCBI2865833	0.349034749034749	0.00257400257400257	0.228828828828829	-0.145173745173745	-0.178635778635779	0.265122265122265	-0.28030888030888	-0.122265122265122	0.0797940797940798	0.0198198198198198	-0.157786357786358	-0.114285714285714	0.0154440154440154	0.168854568854569	0.093951093951094	0.116344916344916	0.218790218790219	0.208494208494209	-0.152380952380952	0.0926640926640927	0.271557271557272	0.215444015444015	0.111711711711712	-0.00566280566280566	-0.2002574002574	0.128442728442728	-0.301158301158301	0.0597168597168597	-0.261518661518662	-0.114800514800515	0.205405405405405	0.174774774774775	0.0203346203346203	0.306563706563707	-0.0247104247104247	0.256885456885457	0.497297297297297	0.345173745173745	-0.161647361647362	0.284942084942085	-0.0254826254826255	-0.00592020592020592	0.128185328185328	0.166280566280566	0.201801801801802	0.112226512226512	0.0857142857142857	0.186615186615187	-0.266151866151866
NCBI287	0.280566280566281	-0.0476190476190476	0.288288288288288	-0.260746460746461	-0.231402831402831	0.174002574002574	-0.384555984555985	-0.262548262548263	0.288803088803089	0.0877734877734878	-0.332561132561133	-0.154440154440154	0.12972972972973	-0.243500643500644	0.188159588159588	0.143114543114543	0.305534105534106	0.267438867438867	-0.27027027027027	-0.0540540540540541	0.475160875160875	0.271557271557272	-0.309137709137709	-0.515057915057915	-0.314543114543115	0.156756756756757	-0.466924066924067	0.366023166023166	-0.354182754182754	-0.197168597168597	0.262290862290862	0.23011583011583	0.104504504504505	0.42033462033462	-0.000257400257400257	0.192020592020592	0.468983268983269	0.431145431145431	-0.0146718146718147	0.213384813384813	-0.492406692406692	0.275160875160875	-0.256885456885457	0.132561132561133	0.218275418275418	0.188416988416988	0.0422136422136422	0.483655083655084	-0.348262548262548
NCBI2877940	-0.338223938223938	-0.263063063063063	-0.371171171171171	-0.391505791505792	-0.401544401544402	-0.393050193050193	-0.351093951093951	-0.397940797940798	-0.102187902187902	-0.333848133848134	-0.23989703989704	-0.466924066924067	-0.228571428571429	-0.430630630630631	-0.208236808236808	-0.202574002574003	-0.14980694980695	-0.371685971685972	-0.568597168597169	-0.468983268983269	-0.111454311454311	-0.227027027027027	-0.414929214929215	-0.500900900900901	-0.384555984555985	-0.213127413127413	-0.541827541827542	-0.117889317889318	-0.294980694980695	-0.296782496782497	-0.323294723294723	-0.32046332046332	-0.501673101673102	-0.116344916344916	0.00154440154440154	0.355212355212355	-0.247104247104247	-0.342857142857143	0.476447876447877	-0.37992277992278	-0.255598455598456	-0.15006435006435	-0.136679536679537	-0.428571428571429	-0.0906048906048906	-0.0563706563706564	-0.42007722007722	-0.22007722007722	-0.395881595881596
NCBI2898793	-0.341312741312741	0.0944658944658945	-0.31016731016731	0.172972972972973	0.141055341055341	-0.318918918918919	0.432432432432433	0.222651222651223	-0.473616473616474	-0.298841698841699	0.331788931788932	0.0818532818532819	-0.245302445302445	0.135649935649936	-0.377863577863578	-0.18996138996139	-0.49009009009009	-0.257400257400257	0.185070785070785	-0.228828828828829	-0.635006435006435	-0.450965250965251	0.380694980694981	0.418532818532819	0.254826254826255	-0.347747747747748	0.478507078507079	-0.552380952380953	0.307335907335907	0.15006435006435	-0.38043758043758	-0.351866151866152	-0.20952380952381	-0.638352638352638	-0.186357786357786	-0.315572715572716	-0.52998712998713	-0.467696267696268	-0.353925353925354	-0.338223938223938	0.0890604890604891	-0.385328185328185	0.0303732303732304	-0.240669240669241	-0.142857142857143	-0.376319176319176	-0.00849420849420849	-0.511196911196911	0.577348777348777
NCBI29281	0.0447876447876448	0.313770913770914	0.102445302445302	0.287258687258687	0.366280566280566	0.192792792792793	0.423680823680824	0.357271557271557	0.192792792792793	0.231145431145431	0.369369369369369	0.542342342342342	0.262033462033462	0.341312741312741	0.248906048906049	0.22960102960103	-0.0332046332046332	0.0818532818532819	0.495495495495496	0.306306306306306	-0.141827541827542	-0.0102960102960103	0.304247104247104	0.433719433719434	0.462033462033462	0.212355212355212	0.604633204633205	0.0785070785070785	0.516602316602317	0.577606177606178	0.135392535392535	0.160617760617761	0.279021879021879	-0.150836550836551	0.105534105534106	-0.238867438867439	-0.177091377091377	-0.0131274131274131	-0.233204633204633	0.087001287001287	0.125096525096525	0.188931788931789	0.205405405405405	0.241441441441441	0.0908622908622909	0.104504504504505	0.271299871299871	0.0314028314028314	0.641698841698842
NCBI294	0.0741312741312741	-0.0337194337194337	0.0558558558558559	-0.0903474903474904	-0.0658944658944659	0.0437580437580438	0.087001287001287	-0.00875160875160875	-0.0298584298584299	-0.0115830115830116	0.130501930501931	0.15958815958816	-0.00308880308880309	0.45019305019305	0.0517374517374517	0.143886743886744	-0.115572715572716	0.0164736164736165	0.285199485199485	-0.0280566280566281	-0.0658944658944659	-0.0370656370656371	0.378635778635779	0.625225225225225	0.368339768339768	-0.0319176319176319	0.443758043758044	-0.186100386100386	0.229343629343629	0.387902187902188	-0.0424710424710425	-0.0223938223938224	-0.0334620334620335	-0.0375804375804376	-0.193822393822394	-0.0411840411840412	-0.00952380952380952	-0.077992277992278	-0.251994851994852	0.0728442728442728	0.144144144144144	-0.113256113256113	0.0931788931788932	0.247104247104247	0.0293436293436293	0.1001287001287	0.157786357786358	-0.0267696267696268	0.332818532818533
NCBI29421	0.172458172458172	0.204118404118404	0.164221364221364	0.264607464607465	0.353925353925354	0.319176319176319	0.283140283140283	0.411583011583012	0.384555984555985	0.434234234234234	0.246589446589447	0.600772200772201	0.32972972972973	0.299356499356499	0.374259974259974	0.31016731016731	0.164478764478764	0.0751608751608752	0.44967824967825	0.367567567567568	0.204890604890605	0.0764478764478765	0.218275418275418	0.354954954954955	0.317117117117117	0.316087516087516	0.551866151866152	0.266666666666667	0.192792792792793	0.635778635778636	0.279021879021879	0.298326898326898	0.259202059202059	0.219047619047619	0.0918918918918919	-0.244272844272844	0.133590733590734	0.138223938223938	-0.235521235521236	0.170656370656371	0.351093951093951	0.314285714285714	0.230630630630631	0.324066924066924	0.00514800514800515	0.343629343629344	0.131016731016731	0.135649935649936	0.387644787644788
NCBI29449	-0.277992277992278	-0.0223938223938224	-0.274388674388674	0.00154440154440154	-0.0167310167310167	-0.3001287001287	0.207979407979408	-0.077992277992278	-0.322007722007722	-0.321492921492922	0.0553410553410554	-0.0942084942084942	-0.203088803088803	-0.0275418275418275	-0.299099099099099	-0.304761904761905	-0.43989703989704	-0.148262548262548	-0.0581724581724582	-0.189189189189189	-0.463320463320463	-0.331274131274131	0.215958815958816	0.185328185328185	0.0553410553410554	-0.257657657657658	0.245559845559846	-0.327927927927928	0.224710424710425	-0.166537966537967	-0.404890604890605	-0.398970398970399	-0.142599742599743	-0.450707850707851	-0.246332046332046	0.042985842985843	-0.494723294723295	-0.193050193050193	0.201544401544402	-0.234491634491635	0.00334620334620335	-0.3001287001287	-0.155469755469755	-0.157528957528958	-0.115057915057915	-0.384298584298584	0.0146718146718147	-0.2998712998713	0.276447876447876
NCBI303	0.454311454311454	-0.085971685971686	0.441956241956242	-0.237837837837838	-0.188674388674389	0.303732303732304	-0.393050193050193	-0.226769626769627	0.177863577863578	0.117631917631918	-0.313513513513514	-0.195881595881596	0.0628056628056628	-0.0993564993564994	0.237323037323037	0.0635778635778636	0.383783783783784	0.362419562419562	-0.208494208494209	0.0195624195624196	0.47953667953668	0.292921492921493	-0.14954954954955	-0.308365508365508	-0.471042471042471	0.201801801801802	-0.343629343629344	0.292149292149292	-0.382239382239382	-0.11042471042471	0.362934362934363	0.338481338481338	0.0718146718146718	0.475418275418275	-0.0808236808236808	0.152380952380952	0.635521235521236	0.477220077220077	-0.105019305019305	0.421879021879022	-0.107593307593308	0.255341055341055	-0.0391248391248391	0.23037323037323	0.297297297297297	0.101158301158301	0.165765765765766	0.511454311454312	-0.383783783783784
NCBI316	0.262548262548263	0.133590733590734	0.24993564993565	-0.016988416988417	0.0298584298584299	0.442985842985843	-0.16010296010296	0.0537966537966538	0.558815958815959	0.483140283140283	0.0298584298584299	0.343114543114543	0.506048906048906	0.00231660231660232	0.588159588159588	0.281338481338481	0.50965250965251	0.133590733590734	0.178635778635779	0.40978120978121	0.716859716859717	0.462805662805663	-0.271557271557272	-0.0105534105534106	-0.00205920205920206	0.533333333333333	0.0988416988416989	0.622908622908623	-0.160617760617761	0.412612612612613	0.465637065637066	0.461776061776062	0.216216216216216	0.746975546975547	0.291891891891892	0.0831402831402831	0.341570141570142	0.258687258687259	0.105276705276705	0.310682110682111	0.087001287001287	0.530759330759331	0.236036036036036	0.362676962676963	0.0733590733590734	0.756756756756757	0.0200772200772201	0.342599742599743	-0.14980694980695
NCBI319706	-0.523294723294723	-0.0396396396396397	-0.477220077220077	0.231402831402831	0.168082368082368	-0.468983268983269	0.445817245817246	0.193822393822394	-0.397683397683398	-0.258687258687259	0.233976833976834	-0.0126126126126126	-0.267181467181467	-0.0257400257400257	-0.384041184041184	-0.203346203346203	-0.452509652509653	-0.442471042471043	0.145945945945946	-0.226254826254826	-0.704761904761905	-0.462290862290862	0.259202059202059	0.281595881595882	0.281595881595882	-0.369369369369369	0.370656370656371	-0.487001287001287	0.408236808236808	0.0368082368082368	-0.498326898326898	-0.465122265122265	-0.257657657657658	-0.676962676962677	-0.106563706563707	-0.271814671814672	-0.714028314028314	-0.627027027027027	-0.0401544401544402	-0.483655083655084	0.173230373230373	-0.312483912483912	0.0906048906048906	-0.362676962676963	-0.325096525096525	-0.303732303732304	-0.184041184041184	-0.604633204633205	0.414671814671815
NCBI329	0.317631917631918	-0.139253539253539	0.284427284427284	-0.171171171171171	-0.192535392535393	0.199485199485199	-0.32947232947233	-0.227799227799228	0.223423423423423	0.0671814671814672	-0.285971685971686	-0.252767052767053	0.0344916344916345	-0.0574002574002574	0.181209781209781	0.175032175032175	0.316087516087516	0.217503217503218	-0.232947232947233	-0.113256113256113	0.320978120978121	0.293436293436293	0.0162162162162162	-0.303989703989704	-0.237065637065637	0.10965250965251	-0.412612612612613	0.182239382239382	-0.374002574002574	-0.116087516087516	0.20978120978121	0.169369369369369	0.0491634491634492	0.343371943371943	-0.124839124839125	0.296782496782497	0.52998712998713	0.432175032175032	-0.0635778635778636	0.295752895752896	-0.272844272844273	0.177348777348777	-0.1003861003861	0.14954954954955	0.27027027027027	0.0414414414414414	0.0491634491634492	0.3994851994852	-0.397425997425997
NCBI33050	0.353925353925354	0.125353925353925	0.366023166023166	-0.0720720720720721	0.024967824967825	0.158301158301158	0.045045045045045	0.0751608751608752	0.0906048906048906	0.0473616473616474	0.00540540540540541	0.215701415701416	-0.0625482625482626	0.256628056628057	0.0944658944658945	0.0854568854568855	-0.0455598455598456	0.296267696267696	0.262290862290862	0.0458172458172458	0.150579150579151	-0.0018018018018018	0.0113256113256113	0.328700128700129	-0.050965250965251	-0.00566280566280566	0.307078507078507	0.00514800514800515	0.105276705276705	0.131274131274131	0.198198198198198	0.222393822393822	0.115572715572716	0.0818532818532819	-0.217503217503218	-0.328700128700129	0.230888030888031	0.217245817245817	-0.455855855855856	0.265379665379665	0.117374517374517	0.0643500643500644	-0.0669240669240669	0.281081081081081	0.12947232947233	-0.0460746460746461	0.36010296010296	0.246074646074646	0.33951093951094
NCBI332055	-0.18996138996139	-0.0733590733590734	-0.152380952380952	-0.322522522522523	-0.387902187902188	-0.2996138996139	-0.245045045045045	-0.38970398970399	-0.109395109395109	-0.432947232947233	-0.221364221364221	-0.270527670527671	-0.379150579150579	0.0144144144144144	-0.22960102960103	-0.243500643500644	-0.491891891891892	-0.114028314028314	-0.195109395109395	-0.324581724581725	-0.161904761904762	-0.27027027027027	-0.0815958815958816	0.000772200772200772	-0.0141570141570142	-0.371943371943372	-0.12020592020592	-0.15958815958816	-0.133333333333333	-0.2998712998713	-0.285456885456886	-0.275418275418275	-0.0664092664092664	-0.206177606177606	-0.298584298584299	-0.00540540540540541	-0.264350064350064	-0.188674388674389	0.32998712998713	-0.13951093951094	-0.197425997425997	-0.356499356499357	-0.116344916344916	-0.0628056628056628	-0.0352638352638353	-0.399227799227799	-0.0205920205920206	-0.146460746460746	-0.0733590733590734
NCBI336203	-0.151351351351351	-0.352895752895753	-0.122522522522523	-0.433976833976834	-0.4998712998713	-0.269240669240669	-0.417760617760618	-0.533075933075933	-0.275933075933076	-0.440926640926641	-0.407722007722008	-0.624967824967825	-0.354440154440154	-0.335649935649936	-0.353153153153153	-0.242213642213642	-0.248391248391248	-0.10965250965251	-0.548005148005148	-0.475675675675676	-0.0715572715572716	-0.103217503217503	-0.226769626769627	-0.205920205920206	-0.312741312741313	-0.377863577863578	-0.435778635778636	-0.216216216216216	-0.351608751608752	-0.421106821106821	-0.308622908622909	-0.313513513513514	-0.353667953667954	-0.067953667953668	-0.151093951093951	0.192277992277992	-0.119433719433719	-0.192020592020592	0.286486486486487	-0.133848133848134	-0.281081081081081	-0.418532818532819	-0.384555984555985	-0.149292149292149	-0.0241956241956242	-0.262548262548263	-0.150836550836551	-0.125611325611326	-0.17992277992278
NCBI34073	0.297554697554698	-0.254826254826255	0.242728442728443	-0.385070785070785	-0.389446589446589	-0.0303732303732304	-0.436808236808237	-0.442728442728443	-0.162934362934363	-0.285714285714286	-0.412355212355212	-0.506048906048906	-0.285971685971686	-0.141312741312741	-0.162676962676963	-0.128957528957529	0.0221364221364221	0.252767052767053	-0.492664092664093	-0.301415701415701	0.108365508365508	0.0898326898326898	-0.122522522522523	-0.255083655083655	-0.396911196911197	-0.165765765765766	-0.471557271557272	-0.115057915057915	-0.367310167310167	-0.426769626769627	0.00463320463320463	-0.0283140283140283	-0.13024453024453	0.0944658944658945	-0.253024453024453	0.347490347490348	0.424453024453025	0.27979407979408	0.0476190476190476	0.193050193050193	-0.282882882882883	-0.203603603603604	-0.406177606177606	0.0185328185328185	0.174774774774775	-0.273873873873874	0.118918918918919	0.253796653796654	-0.254568854568855
NCBI35622	0.438095238095238	0.196396396396396	0.411583011583012	0.193307593307593	0.288545688545689	0.482882882882883	0.0574002574002574	0.255598455598456	0.308365508365508	0.511969111969112	0.151608751608752	0.482110682110682	0.3997425997426	0.248906048906049	0.435778635778636	0.228571428571429	0.397425997425997	0.391248391248391	0.354182754182754	0.513770913770914	0.468983268983269	0.552380952380953	-0.12020592020592	0.190990990990991	0.128442728442728	0.481595881595882	0.204375804375804	0.549292149292149	0.266924066924067	0.293436293436293	0.546718146718147	0.560617760617761	0.467181467181467	0.465637065637066	0.265637065637066	0.0671814671814672	0.322007722007722	0.318404118404118	-0.0615186615186615	0.447876447876448	0.271299871299871	0.425740025740026	0.0705276705276705	0.440926640926641	0.246074646074646	0.373230373230373	0.321492921492922	0.313513513513514	0.0409266409266409
NCBI356852	-0.0638352638352638	-0.0751608751608752	-0.154954954954955	-0.165508365508366	-0.241184041184041	-0.108108108108108	-0.158043758043758	-0.182496782496783	-0.326383526383526	-0.318918918918919	-0.161647361647362	-0.307335907335907	-0.196653796653797	-0.123552123552124	-0.267181467181467	-0.189446589446589	-0.0918918918918919	-0.0409266409266409	-0.268725868725869	-0.214157014157014	-0.0952380952380952	-0.216731016731017	0.147232947232947	-0.293436293436293	-0.196653796653797	-0.177091377091377	-0.352895752895753	-0.207722007722008	-0.315057915057915	-0.394851994851995	-0.151093951093951	-0.180694980694981	-0.206949806949807	-0.0676962676962677	-0.218018018018018	0.142857142857143	0.146203346203346	0.0352638352638353	-0.042985842985843	-0.14002574002574	-0.107850707850708	-0.265894465894466	0.018018018018018	-0.213642213642214	0.015958815958816	-0.173230373230373	-0.141827541827542	-0.143629343629344	-0.38018018018018
NCBI358	0.0138996138996139	-0.202831402831403	-0.0208494208494209	-0.5003861003861	-0.482368082368082	-0.243243243243243	-0.425740025740026	-0.54002574002574	-0.393822393822394	-0.574774774774775	-0.348005148005148	-0.473873873873874	-0.418790218790219	-0.127927927927928	-0.30965250965251	-0.515057915057915	-0.368854568854569	0.0743886743886744	-0.562934362934363	-0.398712998712999	-0.186872586872587	-0.136422136422136	-0.14980694980695	-0.23011583011583	-0.419047619047619	-0.328185328185328	-0.3001287001287	-0.287258687258687	-0.35006435006435	-0.517631917631918	-0.225740025740026	-0.232689832689833	-0.268468468468469	-0.214671814671815	-0.368339768339768	0.282625482625483	0.0296010296010296	0.0375804375804376	0.348262548262548	-0.0522522522522523	-0.212355212355212	-0.45945945945946	-0.417760617760618	-0.154697554697555	0.00283140283140283	-0.493178893178893	0.0398970398970399	-0.0301158301158301	-0.152380952380952
NCBI358220	-0.64015444015444	-0.255083655083655	-0.610553410553411	-0.0252252252252252	-0.0805662805662806	-0.651994851994852	0.206949806949807	-0.0185328185328185	-0.572972972972973	-0.455598455598456	0.165765765765766	-0.206177606177606	-0.423938223938224	-0.114800514800515	-0.586357786357786	-0.295495495495496	-0.6	-0.581467181467182	-0.12998712998713	-0.443500643500644	-0.721492921492922	-0.470785070785071	0.164478764478764	0.153667953667954	0.198712998712999	-0.551093951093951	0.17966537966538	-0.614671814671815	0.223423423423423	-0.0172458172458172	-0.660746460746461	-0.630630630630631	-0.455598455598456	-0.722007722007722	-0.122779922779923	0.0548262548262548	-0.780437580437581	-0.727413127413128	0.0697554697554698	-0.629086229086229	-0.0898326898326898	-0.571171171171171	-0.112741312741313	-0.49034749034749	-0.401287001287001	-0.337966537966538	-0.351093951093951	-0.715057915057915	0.344144144144144
NCBI359	-0.0460746460746461	0.122265122265122	-0.0566280566280566	0.122779922779923	0.0787644787644788	0.184041184041184	0.12020592020592	0.173487773487774	0.0808236808236808	0.198712998712999	0.235006435006435	0.175546975546976	0.249420849420849	0.285199485199485	0.151093951093951	0.272072072072072	0.144916344916345	-0.0911196911196911	0.29034749034749	0.245817245817246	0.172458172458172	0.0831402831402831	0.0931788931788932	0.290604890604891	0.255083655083655	0.209009009009009	0.0962676962676963	0.0972972972972973	0.0319176319176319	0.278249678249678	0.101930501930502	0.0944658944658945	0.0998712998712999	0.212612612612613	0.270785070785071	-0.0512226512226512	-0.0326898326898327	-0.0831402831402831	-0.15006435006435	0.0555984555984556	0.22033462033462	0.0792792792792793	0.451222651222651	0.114543114543115	0.0934362934362934	0.368597168597169	-0.0290862290862291	-0.125611325611326	-0.0195624195624196
NCBI36814	-0.326383526383526	0.184813384813385	-0.291377091377091	0.241441441441441	0.243758043758044	-0.0898326898326898	0.361389961389961	0.312741312741313	-0.135135135135135	-0.0128700128700129	0.424967824967825	0.334877734877735	0.0337194337194337	0.191505791505792	-0.0638352638352638	0.0311454311454312	-0.267696267696268	-0.271042471042471	0.37014157014157	0.125868725868726	-0.441956241956242	-0.199227799227799	0.282625482625483	0.460746460746461	0.482110682110682	-0.0491634491634492	0.557786357786358	-0.167567567567568	0.371685971685972	0.407207207207207	-0.186615186615187	-0.151093951093951	-0.0236808236808237	-0.424967824967825	0.0674388674388674	-0.374517374517375	-0.54954954954955	-0.418532818532819	-0.166795366795367	-0.264864864864865	0.266409266409266	-0.153667953667954	0.258687258687259	-0.126383526383526	-0.211325611325611	-0.0105534105534106	-0.0393822393822394	-0.450450450450451	0.445045045045045
NCBI376	0.175546975546976	-0.0607464607464608	0.257657657657658	-0.186357786357786	-0.204375804375804	-0.0342342342342342	-0.257657657657658	-0.216731016731017	0.0471042471042471	-0.136422136422136	-0.278764478764479	-0.262548262548263	-0.18996138996139	-0.147490347490348	-0.0195624195624196	0.000514800514800515	0.0481338481338481	0.205662805662806	-0.157786357786358	-0.126126126126126	0.05997425997426	-0.0398970398970399	-0.306306306306306	-0.205920205920206	-0.127670527670528	-0.0972972972972973	-0.104247104247104	0.163963963963964	-0.0983268983268983	-0.194594594594595	0.0254826254826255	0.0265122265122265	0.0653796653796654	-0.00386100386100386	-0.20978120978121	-0.135135135135135	0.132561132561133	0.138481338481339	0.0432432432432432	0.187644787644788	-0.151608751608752	0.0195624195624196	-0.357014157014157	-0.0208494208494209	0.102187902187902	-0.161647361647362	0.218790218790219	0.202059202059202	-0.192792792792793
NCBI37919	0.240926640926641	-0.00900900900900901	0.208494208494209	0.148777348777349	0.117374517374517	0.0810810810810811	0.127670527670528	0.17966537966538	0.0535392535392535	0.0167310167310167	0.0141570141570142	0.0592020592020592	-0.121235521235521	0.334362934362934	-0.00669240669240669	0.124066924066924	0.0458172458172458	0.207464607464607	0.24993564993565	0.0682110682110682	0.0185328185328185	-0.0666666666666667	0.271814671814672	0.22960102960103	0.0751608751608752	-0.0368082368082368	0.0370656370656371	-0.14028314028314	-0.00926640926640927	-0.172200772200772	0.123552123552124	0.107335907335907	0.203861003861004	0.0211068211068211	-0.241956241956242	-0.123552123552124	0.35032175032175	0.297297297297297	-0.376833976833977	0.203603603603604	0.201287001287001	-0.0252252252252252	0.153410553410553	0.170656370656371	0.053024453024453	-0.224967824967825	0.184041184041184	0.154954954954955	-0.0749034749034749
NCBI37927	0.213127413127413	-0.0664092664092664	0.224710424710425	0.175804375804376	0.152380952380952	0.0288288288288288	0.232689832689833	0.255598455598456	-0.0504504504504505	-0.0185328185328185	0.0404118404118404	0.0833976833976834	-0.205920205920206	0.377863577863578	-0.147490347490348	0.212612612612613	-0.14980694980695	0.262290862290862	0.296525096525097	-0.0239382239382239	-0.176576576576577	-0.173487773487774	0.358815958815959	0.336936936936937	0.216473616473616	-0.124324324324324	0.0777348777348777	-0.27953667953668	0.158815958815959	-0.115572715572716	0.0548262548262548	0.0579150579150579	0.264092664092664	-0.195881595881596	-0.243758043758044	-0.214414414414414	0.248391248391248	0.175804375804376	-0.542857142857143	0.164221364221364	0.0906048906048906	-0.194079794079794	-0.0823680823680824	0.132046332046332	0.130501930501931	-0.419047619047619	0.296267696267696	0.0836550836550837	0.298841698841699
NCBI37931	-0.116344916344916	-0.198970398970399	-0.0990990990990991	-0.00334620334620335	-0.0332046332046332	-0.278764478764479	0.0646074646074646	0.0602316602316602	-0.325353925353925	-0.336936936936937	-0.0231660231660232	-0.188931788931789	-0.323809523809524	-0.0646074646074646	-0.279279279279279	-0.327927927927928	-0.283912483912484	-0.05997425997426	-0.0604890604890605	-0.278507078507079	-0.312226512226512	-0.353925353925354	0.0368082368082368	-0.0831402831402831	-0.205148005148005	-0.266666666666667	0.0602316602316602	-0.331274131274131	-0.259459459459459	-0.431402831402831	-0.197940797940798	-0.197940797940798	-0.208751608751609	-0.312741312741313	-0.366795366795367	-0.291891891891892	-0.0496782496782497	-0.00772200772200772	-0.18043758043758	-0.119176319176319	0.149034749034749	-0.280566280566281	-0.0942084942084942	-0.258687258687259	-0.13951093951094	-0.452252252252252	-0.016988416988417	-0.172972972972973	-0.0275418275418275
NCBI380	0.201801801801802	-0.24041184041184	0.192277992277992	-0.440669240669241	-0.36962676962677	0.0175032175032175	-0.589189189189189	-0.453539253539254	0.160875160875161	-0.106821106821107	-0.520720720720721	-0.321750321750322	-0.134105534105534	-0.355727155727156	0.0218790218790219	-0.0898326898326898	0.0424710424710425	0.221364221364221	-0.464864864864865	-0.147747747747748	0.350579150579151	0.208751608751609	-0.44967824967825	-0.557528957528958	-0.414671814671815	-0.00900900900900901	-0.592277992277992	0.261261261261261	-0.49034749034749	-0.392792792792793	0.0934362934362934	0.0694980694980695	-0.00514800514800515	0.297297297297297	-0.136164736164736	0.368082368082368	0.346975546975547	0.334877734877735	0.383011583011583	0.134105534105534	-0.268211068211068	-0.00489060489060489	-0.378893178893179	0.0115830115830116	0.0929214929214929	-0.101673101673102	-0.0646074646074646	0.392535392535393	-0.452252252252252
NCBI381	-0.306563706563707	0.174517374517375	-0.284427284427284	0.205662805662806	0.222651222651223	-0.147490347490348	0.404890604890605	0.277734877734878	-0.166795366795367	-0.0983268983268983	0.354440154440154	0.3001287001287	-0.0213642213642214	0.127927927927928	-0.0900900900900901	-0.00128700128700129	-0.333075933075933	-0.229343629343629	0.347747747747748	-0.0133848133848134	-0.415186615186615	-0.309395109395109	0.273359073359073	0.388674388674389	0.40978120978121	-0.0900900900900901	0.538223938223938	-0.267953667953668	0.301158301158301	0.280566280566281	-0.19021879021879	-0.161389961389961	-0.0803088803088803	-0.391505791505792	-0.0277992277992278	-0.234491634491635	-0.477477477477478	-0.396396396396396	-0.14028314028314	-0.286486486486487	0.103217503217503	-0.187644787644788	0.108365508365508	-0.0435006435006435	-0.177091377091377	-0.0918918918918919	-0.0167310167310167	-0.386615186615187	0.536679536679537
NCBI382	-0.143629343629344	0.143629343629344	-0.15958815958816	-0.200772200772201	-0.171943371943372	-0.0633204633204633	-0.146203346203346	-0.142342342342342	-0.163963963963964	-0.293436293436293	0.0813384813384813	-0.0471042471042471	-0.079021879021879	-0.196138996138996	-0.127670527670528	-0.135907335907336	-0.20978120978121	-0.0625482625482626	-0.148262548262548	-0.132046332046332	-0.247361647361647	-0.163449163449163	-0.0522522522522523	-0.032947232947233	0.0622908622908623	-0.0682110682110682	0.00257400257400257	-0.0821106821106821	-0.0669240669240669	0.0532818532818533	-0.146975546975547	-0.137451737451737	-0.225225225225225	-0.271299871299871	-0.0676962676962677	-0.027027027027027	-0.248906048906049	-0.206177606177606	-0.0314028314028314	-0.198198198198198	-0.0504504504504505	-0.205920205920206	-0.0236808236808237	-0.225225225225225	0.0247104247104247	-0.0846846846846847	-0.100900900900901	-0.217503217503218	0.00669240669240669
NCBI386874	-0.205405405405405	0.0754182754182754	-0.186357786357786	0.00643500643500644	0.000514800514800515	-0.235778635778636	0.239382239382239	0.0918918918918919	-0.417245817245817	-0.374517374517375	0.184298584298584	0.0404118404118404	-0.314800514800515	0.261003861003861	-0.396138996138996	-0.146718146718147	-0.566280566280566	-0.112741312741313	0.0815958815958816	-0.180694980694981	-0.593050193050193	-0.465379665379665	0.410553410553411	0.366280566280566	0.246589446589447	-0.355212355212355	0.306821106821107	-0.496525096525097	0.233719433719434	0.0877734877734878	-0.331788931788932	-0.311454311454311	-0.0996138996138996	-0.615958815958816	-0.215701415701416	-0.263835263835264	-0.378378378378378	-0.2996138996139	-0.320978120978121	-0.225225225225225	0.0437580437580438	-0.482882882882883	0.0205920205920206	-0.197940797940798	0.0193050193050193	-0.468725868725869	0.108365508365508	-0.397683397683398	0.574517374517375
NCBI396	-0.192792792792793	0.0489060489060489	-0.182754182754183	-0.0486486486486487	-0.061003861003861	-0.307335907335907	0.0283140283140283	-0.13951093951094	-0.362934362934363	-0.382754182754183	-0.0275418275418275	-0.215186615186615	-0.312998712998713	-0.231660231660232	-0.312226512226512	-0.404890604890605	-0.375032175032175	-0.133075933075933	-0.284427284427284	-0.254568854568855	-0.482110682110682	-0.244272844272844	-0.0386100386100386	-0.00102960102960103	-0.162676962676963	-0.325868725868726	0.134877734877735	-0.254568854568855	0.0676962676962677	-0.227799227799228	-0.311969111969112	-0.299099099099099	-0.282625482625483	-0.484169884169884	-0.142857142857143	-0.084942084942085	-0.436293436293436	-0.300900900900901	0.228828828828829	-0.183011583011583	-0.0581724581724582	-0.308108108108108	-0.206435006435006	-0.206177606177606	-0.127670527670528	-0.410810810810811	0.00231660231660232	-0.30990990990991	0.203603603603604
NCBI39689	-0.33024453024453	0.0460746460746461	-0.326383526383526	-0.117889317889318	-0.13951093951094	-0.267953667953668	0.0146718146718147	-0.130501930501931	-0.537966537966538	-0.4998712998713	0.0229086229086229	-0.191763191763192	-0.363191763191763	0.0138996138996139	-0.381467181467182	-0.394337194337194	-0.541055341055341	-0.224195624195624	-0.124581724581725	-0.203861003861004	-0.683655083655084	-0.437065637065637	0.34980694980695	0.110939510939511	0.0473616473616474	-0.337709137709138	0.164478764478764	-0.485714285714286	0.0921492921492922	-0.112998712998713	-0.397425997425997	-0.374002574002574	-0.298326898326898	-0.670785070785071	-0.24993564993565	-0.205405405405405	-0.433719433719434	-0.401287001287001	-0.00617760617760618	-0.335907335907336	0.120978120978121	-0.516602316602317	0.126383526383526	-0.337709137709138	-0.123552123552124	-0.484684684684685	-0.0736164736164736	-0.478507078507079	0.158301158301158
NCBI39691	-0.187644787644788	0.213384813384813	-0.136422136422136	0.254311454311454	0.322522522522523	0.23963963963964	0.261261261261261	0.350836550836551	0.156756756756757	0.376319176319176	0.402831402831403	0.473359073359073	0.448648648648649	0.123037323037323	0.297554697554698	0.254311454311454	0.206692406692407	-0.177091377091377	0.405920205920206	0.42985842985843	0.0676962676962677	0.171171171171171	0.0625482625482626	0.291119691119691	0.424453024453025	0.34002574002574	0.388416988416988	0.237323037323037	0.283397683397683	0.615958815958816	0.17992277992278	0.194851994851995	0.126126126126126	0.107593307593308	0.474131274131274	-0.213642213642214	-0.258429858429858	-0.275675675675676	-0.0978120978120978	-0.102187902187902	0.324324324324324	0.251480051480052	0.484427284427284	0.127670527670528	-0.101673101673102	0.543629343629344	-0.127413127413127	-0.153410553410553	0.28005148005148
NCBI399	-0.131788931788932	-0.0463320463320463	-0.187644787644788	-0.21981981981982	-0.27979407979408	-0.26975546975547	-0.186615186615187	-0.303989703989704	-0.344401544401544	-0.374259974259974	-0.196653796653797	-0.438352638352638	-0.295495495495496	-0.36962676962677	-0.271814671814672	-0.499099099099099	-0.288803088803089	-0.181467181467181	-0.56962676962677	-0.341570141570142	-0.286229086229086	-0.263320463320463	-0.233719433719434	-0.266409266409266	-0.456370656370656	-0.213642213642214	-0.166795366795367	-0.24967824967825	-0.289317889317889	-0.279279279279279	-0.322779922779923	-0.315315315315315	-0.445302445302445	-0.288545688545689	-0.167310167310167	0.0283140283140283	-0.184813384813385	-0.246074646074646	0.31042471042471	-0.163706563706564	0.142342342342342	-0.255083655083655	-0.121492921492922	-0.437837837837838	-0.0226512226512227	-0.274903474903475	-0.167310167310167	-0.310682110682111	-0.13951093951094
NCBI40137	0.00592020592020592	0.187902187902188	-0.0108108108108108	0.449163449163449	0.418532818532819	0.206435006435006	0.501673101673102	0.533590733590734	0.19047619047619	0.371171171171171	0.30990990990991	0.480823680823681	0.233204633204633	0.464350064350064	0.205148005148005	0.429343629343629	0.112226512226512	-0.0576576576576577	0.636808236808237	0.349034749034749	-0.0223938223938224	-0.062033462033462	0.501673101673102	0.491119691119691	0.464092664092664	0.187902187902188	0.414157014157014	-0.0221364221364221	0.433719433719434	0.382754182754183	0.15006435006435	0.157271557271557	0.263835263835264	0.0303732303732304	0.125096525096525	-0.306306306306306	0.0254826254826255	-0.0453024453024453	-0.474131274131274	0.0311454311454312	0.283397683397683	0.187644787644788	0.493178893178893	0.29009009009009	-0.050965250965251	0.22960102960103	0.0826254826254826	-0.0633204633204633	0.388416988416988
NCBI40324	-0.0576576576576577	-0.10965250965251	0.0262548262548263	0.123294723294723	0.192277992277992	0.00720720720720721	0.221106821106821	0.290862290862291	-0.00514800514800515	0.0676962676962677	0.196911196911197	0.359073359073359	0.00308880308880309	0.228828828828829	-0.0241956241956242	0.161132561132561	-0.134105534105534	-0.0113256113256113	0.35032175032175	0.0236808236808237	-0.0792792792792793	0.0167310167310167	0.251222651222651	0.324839124839125	0.395366795366795	-0.136422136422136	0.472586872586873	-0.0782496782496783	0.222651222651223	0.302445302445302	0.0234234234234234	0.0411840411840412	0.143114543114543	-0.0965250965250965	-0.151866151866152	-0.174002574002574	-0.114543114543115	-0.00437580437580438	-0.391505791505792	-0.0676962676962677	-0.0664092664092664	-0.0875160875160875	-0.166795366795367	0.188159588159588	-0.176061776061776	-0.0566280566280566	0.102187902187902	-0.00823680823680824	0.577348777348777
NCBI404405	-0.544916344916345	-0.100643500643501	-0.4996138996139	-0.0175032175032175	-0.035006435006435	-0.518918918918919	0.187644787644788	-0.0718146718146718	-0.477992277992278	-0.397683397683398	0.119176319176319	-0.103989703989704	-0.20952380952381	-0.252509652509653	-0.382496782496783	-0.51042471042471	-0.44967824967825	-0.432689832689833	-0.248648648648649	-0.38970398970399	-0.548005148005148	-0.373487773487774	-0.0298584298584299	-0.138738738738739	0.0731016731016731	-0.405148005148005	0.276705276705277	-0.331788931788932	0.0815958815958816	-0.061003861003861	-0.513256113256113	-0.496267696267696	-0.377348777348777	-0.547232947232947	-0.0882882882882883	0.0398970398970399	-0.683655083655084	-0.506821106821107	0.403603603603604	-0.531016731016731	-0.130759330759331	-0.326640926640927	-0.325353925353925	-0.400514800514801	-0.381467181467182	-0.173487773487774	-0.272586872586873	-0.483655083655084	0.27953667953668
NCBI404589	-0.000772200772200772	-0.0231660231660232	-0.079021879021879	-0.28983268983269	-0.282625482625483	-0.145945945945946	-0.297812097812098	-0.332303732303732	-0.374774774774775	-0.411840411840412	-0.266924066924067	-0.318146718146718	-0.26949806949807	-0.261261261261261	-0.244530244530245	-0.397683397683398	-0.161389961389961	0.0548262548262548	-0.461003861003861	-0.174259974259974	-0.0664092664092664	-0.0193050193050193	-0.167824967824968	-0.420849420849421	-0.408236808236808	-0.204890604890605	-0.359073359073359	-0.176576576576577	-0.242728442728443	-0.524324324324324	-0.107850707850708	-0.134105534105534	-0.206177606177606	-0.0697554697554698	-0.164736164736165	0.458944658944659	0.0736164736164736	0.0453024453024453	0.362676962676963	-0.103217503217503	-0.395109395109395	-0.319176319176319	-0.358043758043758	-0.141570141570142	-0.0764478764478765	-0.307335907335907	-0.0193050193050193	-0.0301158301158301	-0.175289575289575
NCBI42239	-0.00231660231660232	-0.277992277992278	0.0303732303732304	-0.213127413127413	-0.232689832689833	-0.0993564993564994	-0.256885456885457	-0.263320463320463	-0.220592020592021	-0.291891891891892	-0.193822393822394	-0.338738738738739	-0.278764478764479	-0.108108108108108	-0.146975546975547	-0.275418275418275	-0.0553410553410554	0.027027027027027	-0.273616473616474	-0.145431145431145	-0.160617760617761	0.0787644787644788	0.0988416988416989	-0.112483912483912	-0.186615186615187	-0.155727155727156	-0.191505791505792	-0.235006435006435	-0.166537966537967	-0.196138996138996	-0.0908622908622909	-0.105791505791506	-0.00617760617760618	-0.147747747747748	-0.31016731016731	0.16962676962677	0.116087516087516	0.0767052767052767	-0.0612612612612613	-0.0272844272844273	-0.101415701415701	-0.220592020592021	-0.208494208494209	-0.171171171171171	-0.0900900900900901	-0.372458172458172	-0.00463320463320463	-0.0118404118404118	-0.0499356499356499
NCBI429168	0.106048906048906	0.248391248391248	0.132818532818533	0.00669240669240669	-0.0751608751608752	-0.0172458172458172	0.0749034749034749	-0.116344916344916	-0.00643500643500644	-0.159073359073359	-0.0604890604890605	-0.0787644787644788	-0.0496782496782497	0.112226512226512	0.0548262548262548	-0.0496782496782497	-0.0813384813384813	0.170913770913771	0.0527670527670528	-0.077992277992278	-0.0931788931788932	-0.29009009009009	0.00746460746460747	-0.109137709137709	0.0298584298584299	0.044015444015444	0.0386100386100386	0.0368082368082368	-0.0777348777348777	-0.0792792792792793	0.00643500643500644	0.0128700128700129	0.142857142857143	-0.117374517374517	-0.179150579150579	-0.151351351351351	0.101415701415701	0.0913770913770914	0.135649935649936	0.160875160875161	-0.0265122265122265	0.0195624195624196	0.104247104247104	-0.00257400257400257	0.218790218790219	-0.144916344916345	0.272329472329472	0.0604890604890605	-0.185070785070785
NCBI433659	-0.274903474903475	-0.255083655083655	-0.25997425997426	-0.0584298584298584	-0.0936936936936937	-0.311196911196911	0.0584298584298584	-0.0612612612612613	-0.358815958815959	-0.293436293436293	0.0980694980694981	-0.121492921492922	-0.358815958815959	0.116602316602317	-0.387387387387387	-0.0988416988416989	-0.424967824967825	-0.228314028314028	0.0615186615186615	-0.297812097812098	-0.496267696267696	-0.301158301158301	0.317117117117117	0.449420849420849	0.258172458172458	-0.396911196911197	0.0754182754182754	-0.507593307593308	0.0671814671814672	0.0332046332046332	-0.347747747747748	-0.322265122265122	-0.179150579150579	-0.468725868725869	-0.175546975546976	-0.208494208494209	-0.379150579150579	-0.414157014157014	-0.262290862290862	-0.282625482625483	0.0682110682110682	-0.487258687258687	0.0499356499356499	-0.0725868725868726	-0.284427284427284	-0.322007722007722	-0.125096525096525	-0.373745173745174	0.446074646074646
NCBI436515	-0.143629343629344	0.0687258687258687	-0.16988416988417	-0.305276705276705	-0.295238095238095	-0.216216216216216	-0.213642213642214	-0.318661518661519	-0.288288288288288	-0.458172458172458	-0.015958815958816	-0.217760617760618	-0.257915057915058	-0.250965250965251	-0.117631917631918	-0.624710424710425	-0.341827541827542	-0.152380952380952	-0.456628056628057	-0.338223938223938	-0.306306306306306	-0.179150579150579	-0.0854568854568855	-0.138738738738739	-0.389446589446589	-0.197940797940798	0.157786357786358	-0.196396396396396	-0.121750321750322	-0.0743886743886744	-0.263835263835264	-0.244015444015444	-0.387129987129987	-0.323037323037323	-0.270527670527671	0.236293436293436	-0.289060489060489	-0.215444015444015	0.396911196911197	-0.166537966537967	-0.0514800514800515	-0.231145431145431	-0.27027027027027	-0.266924066924067	-0.0913770913770914	-0.272586872586873	-0.102445302445302	-0.220592020592021	-0.0396396396396397
NCBI44574	0.0386100386100386	0.32046332046332	0.0576576576576577	0.262033462033462	0.352380952380952	0.341312741312741	0.283397683397683	0.338223938223938	0.228571428571429	0.336936936936937	0.38043758043758	0.604375804375805	0.375546975546976	0.374517374517375	0.377091377091377	0.212097812097812	0.155212355212355	0.0378378378378378	0.592792792792793	0.586615186615187	-0.00643500643500644	0.141570141570142	0.275160875160875	0.523294723294723	0.563191763191763	0.374259974259974	0.621364221364221	0.206177606177606	0.465637065637066	0.612612612612613	0.248648648648649	0.272586872586873	0.290862290862291	0.036036036036036	0.26975546975547	-0.298326898326898	-0.119433719433719	-0.0586872586872587	-0.141312741312741	0.067953667953668	0.465122265122265	0.247619047619048	0.522007722007722	0.273873873873874	-0.104247104247104	0.453796653796654	0.142857142857143	-0.0138996138996139	0.403861003861004
NCBI44577	0.313256113256113	0.216473616473616	0.332303732303732	0.0586872586872587	0.239382239382239	0.454568854568855	0.0625482625482626	0.236036036036036	0.428571428571429	0.397425997425997	0.235263835263835	0.675675675675676	0.423938223938224	0.250965250965251	0.511454311454312	0.117117117117117	0.213127413127413	0.284942084942085	0.432689832689833	0.525868725868726	0.396138996138996	0.292406692406692	0.0272844272844273	0.323552123552124	0.225225225225225	0.452767052767053	0.618018018018018	0.419047619047619	0.137709137709138	0.609009009009009	0.431402831402831	0.454311454311454	0.343886743886744	0.385585585585586	0.0574002574002574	-0.184298584298584	0.210810810810811	0.359330759330759	-0.11016731016731	0.3003861003861	0.295495495495496	0.378635778635779	0.12020592020592	0.395109395109395	0.0110682110682111	0.414157014157014	0.281338481338481	0.352638352638353	0.409266409266409
NCBI449461	-0.267696267696268	-0.195624195624196	-0.277992277992278	-0.187129987129987	-0.217245817245817	-0.422651222651223	-0.0113256113256113	-0.186872586872587	-0.715315315315315	-0.522522522522523	-0.0893178893178893	-0.338481338481338	-0.422393822393822	-0.162162162162162	-0.508622908622909	-0.415444015444015	-0.397425997425997	-0.201544401544402	-0.311969111969112	-0.454826254826255	-0.446846846846847	-0.204890604890605	0.0658944658944659	0.0229086229086229	-0.105019305019305	-0.468468468468469	0.0491634491634492	-0.55984555984556	-0.0803088803088803	-0.200514800514801	-0.432175032175032	-0.437323037323037	-0.437580437580438	-0.429086229086229	-0.336164736164736	0.334105534105534	-0.303732303732304	-0.385585585585586	0.00797940797940798	-0.308365508365508	-0.196653796653797	-0.554697554697555	-0.374517374517375	-0.274646074646075	-0.197683397683398	-0.382754182754183	-0.144916344916345	-0.398198198198198	0.233462033462034
NCBI449974	0.29009009009009	0.0514800514800515	0.282368082368082	-0.0566280566280566	-0.0499356499356499	0.381724581724582	-0.266924066924067	-0.0764478764478765	0.476447876447877	0.294465894465894	-0.275675675675676	0.0422136422136422	0.311711711711712	-0.0638352638352638	0.441698841698842	0.322265122265122	0.40952380952381	0.251994851994852	0.0612612612612613	0.232432432432432	0.574002574002574	0.46975546975547	-0.258429858429858	-0.355212355212355	-0.13976833976834	0.394851994851995	-0.410553410553411	0.47979407979408	-0.294465894465894	-0.146203346203346	0.43037323037323	0.404118404118404	0.24041184041184	0.583268983268983	0.0988416988416989	0.102445302445302	0.500900900900901	0.448648648648649	0.0128700128700129	0.305019305019305	-0.172972972972973	0.396653796653797	0.154440154440154	0.292149292149292	0.230630630630631	0.284427284427284	0.0550836550836551	0.453539253539254	-0.398970398970399
NCBI466153	0.0900900900900901	0.218532818532819	0.0592020592020592	-0.0465894465894466	-0.061003861003861	0.0527670527670528	-0.00231660231660232	-0.106563706563707	-0.0803088803088803	-0.0782496782496783	-0.0277992277992278	-0.053024453024453	-0.0926640926640927	0.0612612612612613	-0.0561132561132561	0.0357786357786358	-0.0697554697554698	0.155469755469755	0.156756756756757	-0.042985842985843	-0.0988416988416989	-0.0301158301158301	0.256628056628057	0.142342342342342	0.0241956241956242	-0.0288288288288288	-0.0929214929214929	-0.134877734877735	0.107593307593308	-0.0347490347490348	0.0126126126126126	0.0283140283140283	0.0198198198198198	-0.118918918918919	-0.131274131274131	-0.153925353925354	0.103217503217503	-0.0471042471042471	-0.235521235521236	0.0334620334620335	-0.00797940797940798	-0.0805662805662806	0.153667953667954	0.0146718146718147	0.162676962676963	-0.173230373230373	0.0723294723294723	0.0288288288288288	-0.258687258687259
NCBI47850	-0.663063063063063	-0.0936936936936937	-0.646074646074646	0.0638352638352638	0.00308880308880309	-0.472329472329472	0.114800514800515	0.0157014157014157	-0.416988416988417	-0.364736164736165	0.106048906048906	-0.242728442728443	-0.254826254826255	-0.465122265122265	-0.372200772200772	-0.430630630630631	-0.334362934362934	-0.557014157014157	-0.226254826254826	-0.342599742599743	-0.641956241956242	-0.344401544401544	0.12972972972973	-0.302960102960103	-0.124324324324324	-0.301415701415701	-0.0458172458172458	-0.430630630630631	-0.0185328185328185	-0.208236808236808	-0.511711711711712	-0.497554697554698	-0.492921492921493	-0.594851994851995	-0.104247104247104	0.107850707850708	-0.639382239382239	-0.561647361647362	0.186872586872587	-0.634491634491635	-0.0491634491634492	-0.297039897039897	0.0285714285714286	-0.633719433719434	-0.366023166023166	-0.295752895752896	-0.556756756756757	-0.606949806949807	-0.193822393822394
NCBI47853	-0.0625482625482626	-0.121750321750322	-0.105534105534106	-0.341312741312741	-0.386100386100386	-0.213899613899614	-0.283912483912484	-0.333333333333333	-0.388416988416988	-0.467438867438867	-0.328700128700129	-0.416988416988417	-0.489060489060489	-0.0818532818532819	-0.471557271557272	-0.173230373230373	-0.41029601029601	-0.00257400257400257	-0.298584298584299	-0.181724581724582	-0.302960102960103	-0.356241956241956	0.0996138996138996	0.00849420849420849	-0.148519948519949	-0.351866151866152	-0.326126126126126	-0.352380952380952	-0.0697554697554698	-0.324066924066924	-0.352895752895753	-0.356756756756757	-0.174002574002574	-0.33050193050193	-0.331531531531532	0.0615186615186615	-0.0924066924066924	-0.137451737451737	-0.0684684684684685	-0.136164736164736	0.0352638352638353	-0.517117117117117	-0.00875160875160875	-0.303989703989704	0.025997425997426	-0.453024453024453	-0.0205920205920206	-0.234491634491635	-0.0576576576576577
NCBI47854	0.088030888030888	0.062033462033462	-0.0193050193050193	-0.0254826254826255	-0.0875160875160875	0.103217503217503	-0.117117117117117	-0.147232947232947	-0.107078507078507	-0.131531531531532	0.0411840411840412	-0.225225225225225	0.0018018018018018	-0.0262548262548263	-0.0388674388674389	-0.0826254826254826	0.0975546975546976	0.0761904761904762	-0.217760617760618	-0.103989703989704	-0.0411840411840412	0.0715572715572716	0.168854568854569	-0.115830115830116	-0.0895752895752896	0.0149292149292149	-0.325868725868726	-0.120978120978121	-0.0756756756756757	-0.183011583011583	-0.0036036036036036	-0.0337194337194337	-0.0808236808236808	-0.0208494208494209	-0.0607464607464608	0.328957528957529	0.177348777348777	0.15984555984556	0.0355212355212355	0.044015444015444	-0.067953667953668	-0.0604890604890605	-0.0144144144144144	-0.0424710424710425	0.224967824967825	-0.236293436293436	-0.0404118404118404	0.0311454311454312	-0.393307593307593
NCBI47857	0.184555984555985	0.0666666666666667	0.135135135135135	-0.151351351351351	-0.155212355212355	0.247104247104247	-0.261003861003861	-0.166023166023166	-0.0149292149292149	-0.0370656370656371	-0.130759330759331	-0.114543114543115	0.00386100386100386	0.106563706563707	0.0437580437580438	-0.0437580437580438	0.112226512226512	0.201287001287001	-0.0821106821106821	0.21003861003861	0.104504504504505	0.0851994851994852	0.238610038610039	-0.0517374517374517	-0.0543114543114543	0.125868725868726	-0.18018018018018	0.00540540540540541	-0.11994851994852	-0.0851994851994852	0.115057915057915	0.0908622908622909	0.12046332046332	0.12046332046332	-0.117374517374517	0.136164736164736	0.340797940797941	0.280566280566281	-0.0597168597168597	0.154440154440154	0.125096525096525	-0.0334620334620335	0.190990990990991	-0.0223938223938224	0.191763191763192	-0.0527670527670528	0.0532818532818533	0.133848133848134	-0.397683397683398
NCBI47865	-0.573487773487774	-0.137194337194337	-0.557271557271557	-0.0422136422136422	-0.126640926640927	-0.554182754182754	0.0877734877734878	-0.122779922779923	-0.586615186615187	-0.544144144144144	0.0391248391248391	-0.393050193050193	-0.445045045045045	-0.405920205920206	-0.556499356499357	-0.513256113256113	-0.469240669240669	-0.45945945945946	-0.344401544401544	-0.495752895752896	-0.738481338481339	-0.387387387387387	0.135907335907336	-0.11969111969112	-0.135392535392535	-0.513770913770914	-0.0151866151866152	-0.607722007722008	0.128442728442728	-0.302702702702703	-0.625225225225225	-0.607722007722008	-0.51969111969112	-0.721750321750322	-0.242471042471043	0.166023166023166	-0.66949806949807	-0.589189189189189	0.142084942084942	-0.588159588159588	-0.158043758043758	-0.488545688545689	-0.288288288288288	-0.591763191763192	-0.337194337194337	-0.493178893178893	-0.392020592020592	-0.616473616473617	0.00746460746460747
NCBI47872	-0.523037323037323	-0.0676962676962677	-0.493693693693694	-0.124066924066924	-0.160875160875161	-0.386357786357786	-0.0231660231660232	-0.138223938223938	-0.412870012870013	-0.516344916344916	-0.000772200772200772	-0.229086229086229	-0.324581724581725	-0.251480051480052	-0.374774774774775	-0.413384813384813	-0.47979407979408	-0.422908622908623	-0.314285714285714	-0.302445302445302	-0.693693693693694	-0.342342342342342	0.260746460746461	-0.148519948519949	0.0594594594594595	-0.352123552123552	0.0640926640926641	-0.421364221364221	0.0193050193050193	-0.0344916344916345	-0.50990990990991	-0.507850707850708	-0.353667953667954	-0.672329472329472	-0.288288288288288	0.0548262548262548	-0.566280566280566	-0.431145431145431	0.0646074646074646	-0.525353925353925	-0.0710424710424711	-0.406692406692407	-0.0151866151866152	-0.562676962676963	-0.19021879021879	-0.431145431145431	-0.332561132561133	-0.548519948519949	0.135649935649936
NCBI484429	-0.427284427284427	0.135649935649936	-0.34980694980695	0.234491634491635	0.196138996138996	-0.287258687258687	0.386615186615187	0.182496782496783	-0.322007722007722	-0.133848133848134	0.322779922779923	0.0828828828828829	-0.0332046332046332	0.0175032175032175	-0.165765765765766	-0.23011583011583	-0.286743886743887	-0.283397683397683	0.149034749034749	-0.0815958815958816	-0.525868725868726	-0.278764478764479	0.0810810810810811	0.137194337194337	0.202316602316602	-0.134877734877735	0.428828828828829	-0.285971685971686	0.299356499356499	0.0128700128700129	-0.294208494208494	-0.261003861003861	-0.12947232947233	-0.513256113256113	0.0332046332046332	-0.137194337194337	-0.61981981981982	-0.432432432432433	0.195881595881596	-0.305276705276705	-0.025997425997426	-0.174002574002574	-0.0661518661518662	-0.227284427284427	-0.241698841698842	-0.150836550836551	-0.0435006435006435	-0.441698841698842	0.236293436293436
NCBI48935	-0.00617760617760618	-0.250450450450451	0.0118404118404118	-0.0223938223938224	-0.0543114543114543	-0.0213642213642214	-0.0661518661518662	-0.0193050193050193	-0.0138996138996139	-0.0386100386100386	-0.0131274131274131	-0.111454311454311	-0.0764478764478765	-0.0435006435006435	-0.0723294723294723	0.130501930501931	0.0483912483912484	0.0157014157014157	-0.0110682110682111	-0.135135135135135	-0.179150579150579	-0.152638352638353	0.355727155727156	0.104247104247104	0.0525096525096525	-0.0285714285714286	0.00437580437580438	-0.148262548262548	-0.194079794079794	0.0715572715572716	-0.0223938223938224	-0.0136422136422136	-0.077992277992278	-0.0875160875160875	-0.167052767052767	-0.18043758043758	0.0988416988416989	0.024967824967825	-0.284169884169884	0.0342342342342342	-0.230888030888031	-0.145431145431145	-0.0736164736164736	0.0265122265122265	-0.0597168597168597	-0.108365508365508	0.050965250965251	-0.0404118404118404	0.132561132561133
NCBI515350	-0.101673101673102	0.019047619047619	-0.17014157014157	0.108365508365508	0.0893178893178893	0.14028314028314	-0.00463320463320463	0.123294723294723	-0.0393822393822394	0.116087516087516	0.113256113256113	0.0761904761904762	0.0805662805662806	-0.0187902187902188	0.0496782496782497	-0.079021879021879	0.0898326898326898	-0.142857142857143	0.0900900900900901	0.220849420849421	0.00952380952380952	0.0545688545688546	0.244015444015444	-0.0211068211068211	-0.0707850707850708	0.0983268983268983	-0.0151866151866152	0.0383526383526384	-0.0422136422136422	0.00154440154440154	0.0223938223938224	0.0229086229086229	-0.0324324324324324	0.0602316602316602	-0.00875160875160875	-0.0468468468468469	-0.0036036036036036	0.0205920205920206	-0.00669240669240669	-0.0666666666666667	0.367052767052767	0.00926640926640927	0.383011583011583	-0.062033462033462	-0.143114543114543	0.0435006435006435	-0.214671814671815	-0.169111969111969	-0.386100386100386
NCBI520734	-0.444272844272844	-0.242728442728443	-0.407207207207207	-0.176319176319176	-0.277220077220077	-0.462290862290862	-0.101158301158301	-0.288545688545689	-0.423680823680824	-0.414671814671815	-0.145688545688546	-0.431402831402831	-0.282368082368082	-0.524324324324324	-0.413384813384813	-0.485456885456886	-0.325611325611326	-0.390476190476191	-0.398198198198198	-0.467696267696268	-0.116344916344916	-0.10990990990991	-0.297297297297297	-0.233719433719434	-0.296267696267696	-0.427799227799228	-0.087001287001287	-0.292406692406692	-0.342857142857143	-0.346718146718147	-0.453024453024453	-0.455598455598456	-0.463320463320463	-0.102445302445302	-0.14980694980695	0.131531531531532	-0.457142857142857	-0.394337194337194	0.307335907335907	-0.404890604890605	-0.230888030888031	-0.337451737451737	-0.314800514800515	-0.413384813384813	-0.3001287001287	-0.166537966537967	-0.353153153153153	-0.3994851994852	-0.0725868725868726
NCBI53399	-0.00308880308880309	0.115572715572716	0.0187902187902188	0.251480051480052	0.256628056628057	0.231402831402831	0.257915057915058	0.343114543114543	0.315057915057915	0.381467181467182	0.250450450450451	0.397683397683398	0.27027027027027	0.342084942084942	0.23989703989704	0.461518661518662	0.193050193050193	-0.0808236808236808	0.508365508365508	0.300900900900901	0.109395109395109	0.00617760617760618	0.334877734877735	0.411840411840412	0.502960102960103	0.213642213642214	0.289060489060489	0.108365508365508	0.244272844272844	0.611068211068211	0.156499356499357	0.168082368082368	0.214414414414414	0.142599742599743	0.191505791505792	-0.325611325611326	0.0463320463320463	-0.0797940797940798	-0.44041184041184	0.0128700128700129	0.363449163449164	0.258429858429858	0.580437580437581	0.151608751608752	0.0296010296010296	0.408751608751609	-0.044015444015444	0.00205920205920206	0.20978120978121
NCBI53461	-0.348262548262548	-0.132818532818533	-0.315830115830116	0.0720720720720721	0.0797940797940798	-0.306306306306306	0.245559845559846	0.114285714285714	-0.117631917631918	-0.108622908622909	0.0674388674388674	0.127155727155727	-0.205920205920206	0.15958815958816	-0.263063063063063	0.0602316602316602	-0.448906048906049	-0.308622908622909	0.167567567567568	-0.141055341055341	-0.380952380952381	-0.34028314028314	0.23989703989704	0.333333333333333	0.405405405405405	-0.299099099099099	0.251222651222651	-0.367310167310167	0.213899613899614	0.179150579150579	-0.314028314028314	-0.281853281853282	-0.068983268983269	-0.384041184041184	-0.0442728442728443	-0.17966537966538	-0.396911196911197	-0.421106821106821	-0.032947232947233	-0.362934362934363	0.0326898326898327	-0.354182754182754	-0.0285714285714286	-0.0393822393822394	-0.297554697554698	-0.194594594594595	-0.145688545688546	-0.34954954954955	0.534620334620335
NCBI546397	0.0782496782496783	0.16036036036036	0.050965250965251	0.358301158301158	0.278249678249678	0.198970398970399	0.324839124839125	0.407979407979408	0.194851994851995	0.331016731016731	0.22007722007722	0.266151866151866	0.142342342342342	0.399227799227799	0.126640926640927	0.497812097812098	0.175032175032175	0.0283140283140283	0.49009009009009	0.172715572715573	0.0296010296010296	-0.15006435006435	0.468983268983269	0.298326898326898	0.385842985842986	0.0911196911196911	0.17014157014157	-0.0036036036036036	0.211840411840412	0.227799227799228	0.135392535392535	0.131016731016731	0.252767052767053	0.0574002574002574	-0.00849420849420849	-0.385070785070785	0.192535392535393	0.0836550836550837	-0.508365508365508	0.085971685971686	0.111454311454311	0.178893178893179	0.319433719433719	0.170656370656371	0.0764478764478765	0.085971685971686	0.108880308880309	0.0476190476190476	0.00952380952380952
NCBI5507	-0.0957528957528958	0.239124839124839	-0.0674388674388674	0.212870012870013	0.262033462033462	-0.00154440154440154	0.381209781209781	0.325611325611326	-0.144658944658945	-0.0141570141570142	0.394079794079794	0.385328185328185	-0.0018018018018018	0.288545688545689	-0.0561132561132561	0.0198198198198198	-0.258429858429858	-0.0175032175032175	0.429343629343629	0.137194337194337	-0.355984555984556	-0.282625482625483	0.351351351351351	0.548005148005148	0.373745173745174	-0.0252252252252252	0.596138996138996	-0.287773487773488	0.342857142857143	0.396396396396396	-0.0823680823680824	-0.0522522522522523	0.0525096525096525	-0.364478764478764	-0.0918918918918919	-0.352123552123552	-0.287516087516088	-0.188931788931789	-0.384298584298584	-0.0895752895752896	0.205662805662806	-0.141570141570142	0.162419562419562	0.0265122265122265	-0.0918918918918919	-0.153667953667954	0.155469755469755	-0.203088803088803	0.631145431145431
NCBI589382	-0.395881595881596	0.0416988416988417	-0.34980694980695	0.0990990990990991	0.0967824967824968	-0.338996138996139	0.327413127413127	0.136679536679537	-0.397683397683398	-0.302702702702703	0.208751608751609	0.114285714285714	-0.231402831402831	0.124581724581725	-0.312483912483912	-0.194079794079794	-0.527413127413128	-0.264864864864865	0.203861003861004	-0.135649935649936	-0.616216216216216	-0.387129987129987	0.21956241956242	0.327155727155727	0.362419562419562	-0.299099099099099	0.445559845559846	-0.402574002574003	0.351351351351351	0.0499356499356499	-0.371943371943372	-0.334362934362934	-0.136164736164736	-0.628056628056628	-0.161389961389961	-0.261003861003861	-0.597168597168597	-0.480823680823681	-0.0489060489060489	-0.381209781209781	0.122522522522523	-0.396138996138996	-0.0157014157014157	-0.198198198198198	-0.262033462033462	-0.324581724581725	-0.025997425997426	-0.495752895752896	0.474131274131274
NCBI624315	0.353667953667954	-0.0277992277992278	0.334877734877735	-0.215958815958816	-0.266924066924067	0.30965250965251	-0.421106821106821	-0.282882882882883	0.167824967824968	0.0231660231660232	-0.276190476190476	-0.227541827541828	0.00694980694980695	0.0818532818532819	0.120720720720721	0.0656370656370656	0.263577863577864	0.345688545688546	-0.138481338481339	0.125096525096525	0.323294723294723	0.270785070785071	0.05997425997426	-0.0998712998712999	-0.179150579150579	0.121492921492922	-0.437323037323037	0.185842985842986	-0.194851994851995	-0.236036036036036	0.251480051480052	0.227027027027027	0.207464607464607	0.33951093951094	-0.0401544401544402	0.117631917631918	0.493951093951094	0.392020592020592	-0.0767052767052767	0.35032175032175	-0.0787644787644788	0.0839124839124839	0.102960102960103	0.157786357786358	0.283655083655084	0.0437580437580438	0.142599742599743	0.354954954954955	-0.462290862290862
NCBI646637	-0.613642213642214	-0.0664092664092664	-0.559330759330759	0.460489060489061	0.34002574002574	-0.34980694980695	0.527155727155727	0.487516087516088	-0.276190476190476	0.033976833976834	0.368082368082368	0.0584298584298584	-0.0380952380952381	-0.0579150579150579	-0.268211068211068	0.0154440154440154	-0.158558558558559	-0.568854568854569	0.252509652509653	-0.0836550836550837	-0.454054054054054	-0.293436293436293	0.185842985842986	0.0821106821106821	0.182754182754183	-0.205662805662806	0.170913770913771	-0.353667953667954	0.282625482625483	-0.0380952380952381	-0.351608751608752	-0.34002574002574	-0.188931788931789	-0.420849420849421	0.145945945945946	-0.25019305019305	-0.607722007722008	-0.548519948519949	-0.235521235521236	-0.503217503217503	0.100900900900901	-0.112741312741313	0.223423423423423	-0.35958815958816	-0.374517374517375	-0.0818532818532819	-0.396396396396396	-0.602316602316602	0.141312741312741
NCBI648999	-0.222136422136422	-0.343886743886744	-0.198455598455598	-0.175289575289575	-0.207207207207207	-0.336422136422136	-0.22985842985843	-0.125096525096525	-0.108108108108108	-0.103474903474903	-0.193564993564994	-0.296525096525097	-0.261261261261261	-0.161132561132561	-0.316087516087516	-0.00257400257400257	-0.256885456885457	-0.246332046332046	-0.309395109395109	-0.148777348777349	-0.00875160875160875	-0.181981981981982	-0.428571428571429	-0.193564993564994	-0.224195624195624	-0.228056628056628	-0.415444015444015	-0.120978120978121	-0.343114543114543	-0.214671814671815	-0.278249678249678	-0.277734877734878	-0.121492921492922	-0.10990990990991	0.0352638352638353	-0.0658944658944659	-0.141055341055341	-0.144401544401544	0.125353925353925	-0.18018018018018	-0.0200772200772201	-0.316087516087516	-0.109395109395109	-0.293436293436293	-0.233976833976834	-0.249163449163449	-0.248648648648649	-0.180694980694981	-0.105791505791506
NCBI660468	-0.268725868725869	-0.041956241956242	-0.239124839124839	-0.0777348777348777	-0.0571428571428571	-0.294465894465894	0.0455598455598456	-0.0115830115830116	-0.412355212355212	-0.295238095238095	-0.0138996138996139	-0.0774774774774775	-0.298069498069498	-0.0823680823680824	-0.380952380952381	-0.223680823680824	-0.396396396396396	-0.222651222651223	-0.085971685971686	-0.0715572715572716	-0.430630630630631	-0.387387387387387	0.0262548262548263	0.00154440154440154	0.0615186615186615	-0.303474903474903	0.129214929214929	-0.326898326898327	0.11994851994852	0.0334620334620335	-0.346718146718147	-0.330759330759331	-0.18970398970399	-0.481853281853282	-0.121492921492922	-0.264092664092664	-0.372200772200772	-0.322265122265122	-0.126898326898327	-0.313513513513514	0.0293436293436293	-0.367052767052767	-0.0836550836550837	-0.336679536679537	-0.207722007722008	-0.272072072072072	-0.0597168597168597	-0.376061776061776	0.418532818532819
NCBI666685	-0.252767052767053	-0.165508365508366	-0.267953667953668	0.280823680823681	0.140797940797941	-0.274388674388674	0.251480051480052	0.271557271557272	-0.0216216216216216	0.112226512226512	0.0885456885456886	-0.0918918918918919	-0.146975546975547	-0.0486486486486487	-0.250965250965251	0.102445302445302	-0.0640926640926641	-0.337709137709138	0.122779922779923	-0.172972972972973	-0.0545688545688546	-0.267181467181467	0.0187902187902188	0.0916344916344916	-0.0308880308880309	-0.218790218790219	-0.0625482625482626	-0.191248391248391	-0.0718146718146718	-0.102445302445302	-0.247619047619048	-0.237580437580438	-0.159073359073359	-0.0275418275418275	0.0283140283140283	-0.291119691119691	-0.198198198198198	-0.263577863577864	-0.188674388674389	-0.192535392535393	0.211325611325611	-0.0378378378378378	0.16010296010296	-0.282625482625483	-0.15032175032175	-0.0342342342342342	-0.273359073359073	-0.31969111969112	-0.146975546975547
NCBI67299	0.108365508365508	-0.263577863577864	0.0985842985842986	-0.266151866151866	-0.331531531531532	0.0167310167310167	-0.212870012870013	-0.213642213642214	-0.216731016731017	-0.277220077220077	-0.256113256113256	-0.345688545688546	-0.187387387387387	0.10965250965251	-0.123294723294723	-0.0226512226512227	-0.0633204633204633	0.096010296010296	-0.179407979407979	-0.143886743886744	-0.0386100386100386	-0.140797940797941	0.127413127413127	0.0285714285714286	-0.0378378378378378	-0.0723294723294723	-0.116344916344916	-0.103474903474903	-0.174517374517375	-0.157786357786358	-0.0594594594594595	-0.0687258687258687	-0.117889317889318	0.0272844272844273	-0.26949806949807	-0.000514800514800515	0.228828828828829	0.019047619047619	-0.0833976833976834	0.127927927927928	0.21003861003861	-0.247361647361647	0.045045045045045	-0.121492921492922	0.263063063063063	-0.134362934362934	0.156499356499357	-0.0826254826254826	-0.134620334620335
NCBI67304	-0.470527670527671	0.0115830115830116	-0.436036036036036	0.194594594594595	0.179150579150579	-0.40978120978121	0.422393822393822	0.171428571428571	-0.392277992277992	-0.26949806949807	0.307335907335907	0.0815958815958816	-0.228828828828829	0.100900900900901	-0.34980694980695	-0.200514800514801	-0.474131274131274	-0.373230373230373	0.156756756756757	-0.146203346203346	-0.736422136422137	-0.374774774774775	0.31016731016731	0.327670527670528	0.37992277992278	-0.335392535392535	0.442985842985843	-0.494465894465895	0.477734877734878	0.0805662805662806	-0.450707850707851	-0.416216216216216	-0.171428571428571	-0.73024453024453	-0.0612612612612613	-0.162934362934363	-0.694208494208494	-0.526640926640927	0.0267696267696268	-0.460489060489061	0.0424710424710425	-0.37992277992278	-0.0736164736164736	-0.277734877734878	-0.354954954954955	-0.31016731016731	-0.085971685971686	-0.561132561132561	0.501158301158301
NCBI68203	-0.470785070785071	0.0396396396396397	-0.441956241956242	0.0175032175032175	-0.0167310167310167	-0.248906048906049	0.117631917631918	0.0432432432432432	-0.363706563706564	-0.114285714285714	0.17966537966538	-0.0218790218790219	-0.0635778635778636	-0.105791505791506	-0.276705276705277	-0.0447876447876448	-0.195624195624196	-0.374774774774775	0.0723294723294723	-0.0221364221364221	-0.291119691119691	-0.236293436293436	0.111454311454311	0.0154440154440154	0.204375804375804	-0.195624195624196	0.0283140283140283	-0.222136422136422	0.302960102960103	0.0993564993564994	-0.291119691119691	-0.273359073359073	-0.177348777348777	-0.321235521235521	0.124066924066924	-0.0787644787644788	-0.47027027027027	-0.546975546975547	-0.0473616473616474	-0.457400257400257	-0.102960102960103	-0.221621621621622	0.165508365508366	-0.264607464607465	-0.255083655083655	0.00978120978120978	-0.299099099099099	-0.435778635778636	-0.0167310167310167
NCBI68209	-0.0561132561132561	-0.0754182754182754	-0.0841698841698842	-0.496267696267696	-0.553667953667954	-0.16036036036036	-0.499356499356499	-0.621106821106821	-0.251222651222651	-0.572458172458173	-0.392792792792793	-0.556499356499357	-0.373487773487774	-0.237837837837838	-0.242728442728443	-0.455083655083655	-0.284427284427284	0.0406692406692407	-0.533590733590734	-0.290862290862291	-0.209266409266409	-0.114543114543115	-0.0272844272844273	-0.310682110682111	-0.298069498069498	-0.218790218790219	-0.431660231660232	-0.205148005148005	-0.246846846846847	-0.479279279279279	-0.255083655083655	-0.264092664092664	-0.196911196911197	-0.214157014157014	-0.344916344916345	0.321750321750322	0.000772200772200772	-0.0200772200772201	0.377348777348777	-0.104761904761905	-0.158558558558559	-0.36010296010296	-0.189446589446589	-0.338738738738739	0.114028314028314	-0.4002574002574	-0.0702702702702703	-0.0898326898326898	-0.493178893178893
NCBI684059	-0.0149292149292149	0.361389961389961	0.0355212355212355	0.328442728442728	0.394079794079794	0.191505791505792	0.453281853281853	0.405148005148005	0.174002574002574	0.254568854568855	0.410810810810811	0.582239382239382	0.283912483912484	0.362934362934363	0.250707850707851	0.212355212355212	-0.0211068211068211	0.0154440154440154	0.539253539253539	0.396396396396396	-0.158043758043758	-0.0764478764478765	0.283397683397683	0.502445302445302	0.485199485199485	0.243758043758044	0.667696267696268	0.0731016731016731	0.555469755469756	0.576319176319176	0.122265122265122	0.152895752895753	0.263577863577864	-0.15958815958816	0.173230373230373	-0.272072072072072	-0.248648648648649	-0.0993564993564994	-0.204375804375804	0.0414414414414414	0.23989703989704	0.184555984555985	0.331016731016731	0.256113256113256	-0.018018018018018	0.206435006435006	0.214414414414414	-0.0635778635778636	0.621106821106821
NCBI69284	0.209266409266409	-0.232947232947233	0.162162162162162	-0.462033462033462	-0.382754182754183	-0.0635778635778636	-0.270527670527671	-0.318661518661519	-0.198455598455598	-0.315830115830116	-0.213127413127413	-0.152895752895753	-0.296010296010296	0.108108108108108	-0.195109395109395	-0.192277992277992	-0.298326898326898	0.150836550836551	-0.224453024453024	-0.263577863577864	0.0702702702702703	-0.0911196911196911	0.0653796653796654	0.242728442728443	-0.276447876447876	-0.186357786357786	0.044015444015444	-0.279279279279279	-0.306821106821107	0.0115830115830116	-0.076962676962677	-0.0625482625482626	-0.17992277992278	0.0576576576576577	-0.32972972972973	0.140540540540541	0.218790218790219	0.0924066924066924	-0.167052767052767	0.0931788931788932	-0.0370656370656371	-0.384555984555985	-0.290862290862291	0.0455598455598456	0.0579150579150579	-0.154440154440154	0.15984555984556	0.036036036036036	0.304247104247104
NCBI748280	-0.178378378378378	0.00308880308880309	-0.118404118404118	-0.0774774774774775	-0.0900900900900901	0.0126126126126126	-0.0756756756756757	-0.131788931788932	0.168854568854569	0.113513513513514	-0.0314028314028314	0.0252252252252252	0.210810810810811	-0.0525096525096525	0.149292149292149	0.0833976833976834	0.0167310167310167	-0.135907335907336	-0.0241956241956242	-0.0115830115830116	0.162676962676963	0.0720720720720721	-0.172200772200772	-0.045045045045045	0.182754182754183	0.118146718146718	-0.0378378378378378	0.245559845559846	-0.0175032175032175	0.257915057915058	-0.00283140283140283	0.00900900900900901	0.0138996138996139	0.173745173745174	0.252252252252252	0.0512226512226512	-0.171428571428571	-0.244272844272844	0.364736164736165	-0.0697554697554698	0.0229086229086229	0.125096525096525	0.137194337194337	0.0388674388674389	0.0990990990990991	0.293951093951094	-0.165508365508366	-0.0213642213642214	-0.108622908622909
NCBI75697	-0.0288288288288288	-0.0808236808236808	0.035006435006435	-0.051994851994852	-0.0478764478764479	0.058944658944659	-0.0373230373230373	-0.019047619047619	0.333848133848134	0.285971685971686	-0.0545688545688546	0.0774774774774775	0.181981981981982	0.0386100386100386	0.16010296010296	0.405148005148005	0.133590733590734	-0.0581724581724582	0.193307593307593	0.122265122265122	0.322265122265122	-0.0182754182754183	-0.141312741312741	0.129214929214929	0.209009009009009	0.17014157014157	-0.0604890604890605	0.265894465894466	0.0172458172458172	0.371943371943372	0.0710424710424711	0.0839124839124839	0.142857142857143	0.306048906048906	0.252767052767053	-0.16010296010296	0.0157014157014157	-0.129214929214929	-0.0211068211068211	0.0393822393822394	0.111711711711712	0.206949806949807	0.303989703989704	0.112483912483912	0.0684684684684685	0.418532818532819	-0.0731016731016731	0.106563706563707	-0.00875160875160875
NCBI77133	0.318404118404118	-0.113770913770914	0.309137709137709	-0.37014157014157	-0.318918918918919	0.154954954954955	-0.4996138996139	-0.40952380952381	0.188931788931789	-0.0110682110682111	-0.424453024453025	-0.303989703989704	0.0491634491634492	-0.38043758043758	0.135392535392535	-0.0383526383526384	0.285971685971686	0.297039897039897	-0.467181467181467	-0.105019305019305	0.476190476190476	0.321750321750322	-0.424967824967825	-0.588159588159588	-0.51969111969112	0.139253539253539	-0.592277992277992	0.344658944658945	-0.427027027027027	-0.262290862290862	0.249420849420849	0.222136422136422	-0.00308880308880309	0.446589446589447	0.0216216216216216	0.353153153153153	0.47953667953668	0.371685971685972	0.206949806949807	0.249163449163449	-0.371685971685972	0.1997425997426	-0.27979407979408	0.0522522522522523	0.290862290862291	0.103474903474903	0.0357786357786358	0.453539253539254	-0.423166023166023
NCBI795665	0.308365508365508	0.182754182754183	0.377606177606178	0.0501930501930502	0.140797940797941	0.271299871299871	0.0342342342342342	0.121492921492922	0.0499356499356499	0.019047619047619	-0.01003861003861	0.171428571428571	0.0409266409266409	0.216473616473616	0.166795366795367	-0.103732303732304	-0.0193050193050193	0.377606177606178	0.0823680823680824	0.0929214929214929	0.124324324324324	0.135392535392535	0.0635778635778636	-0.00540540540540541	-0.158043758043758	0.0772200772200772	0.168339768339768	0.0218790218790219	-0.189446589446589	-0.0553410553410554	0.314800514800515	0.297812097812098	0.274646074646075	0.0888030888030888	-0.103474903474903	-0.168597168597169	0.350836550836551	0.401287001287001	-0.21981981981982	0.305019305019305	0.0193050193050193	0.0694980694980695	-0.108880308880309	0.240926640926641	0.252767052767053	-0.276190476190476	0.322265122265122	0.372972972972973	0.238610038610039
NCBI83263	0.285971685971686	0.427027027027027	0.267696267696268	0.125868725868726	0.219047619047619	0.409266409266409	0.165508365508366	0.275160875160875	0.302187902187902	0.26023166023166	0.356499356499357	0.602574002574003	0.29009009009009	0.502187902187902	0.453539253539254	0.0898326898326898	0.0918918918918919	0.214157014157014	0.525611325611326	0.496010296010296	0.170656370656371	0.0383526383526384	0.15984555984556	0.613127413127413	0.315057915057915	0.384041184041184	0.713513513513514	0.237323037323037	0.237837837837838	0.586615186615187	0.345688545688546	0.374259974259974	0.278507078507079	0.173745173745174	0.036036036036036	-0.39021879021879	0.113770913770914	0.126640926640927	-0.191763191763192	0.301158301158301	0.623166023166023	0.277734877734878	0.501930501930502	0.331274131274131	0.102445302445302	0.310682110682111	0.318918918918919	0.12998712998713	0.294465894465894
NCBI85561	0.724581724581725	0.181981981981982	0.667696267696268	-0.153667953667954	-0.0435006435006435	0.673873873873874	-0.364736164736165	-0.132303732303732	0.475675675675676	0.339253539253539	-0.167824967824968	0.149292149292149	0.322265122265122	0.288545688545689	0.515315315315315	0.367052767052767	0.543371943371943	0.636036036036036	0.106306306306306	0.482625482625483	0.601287001287001	0.554697554697555	-0.0126126126126126	0.0427284427284427	-0.0465894465894466	0.508365508365508	-0.222393822393822	0.487258687258687	-0.0846846846846847	0.131274131274131	0.650965250965251	0.623423423423423	0.424710424710425	0.606177606177606	0.144658944658945	0.105791505791506	0.803603603603604	0.701673101673102	-0.15984555984556	0.659202059202059	0.0221364221364221	0.383011583011583	0.156499356499357	0.528185328185328	0.468983268983269	0.299356499356499	0.44993564993565	0.699356499356499	-0.198455598455598
NCBI85698	-0.128185328185328	0.00926640926640927	-0.0746460746460747	0.145173745173745	0.163963963963964	-0.14028314028314	0.366537966537967	0.253539253539254	-0.0692406692406693	0.0108108108108108	0.181467181467181	0.246074646074646	-0.0728442728442728	0.323294723294723	-0.173487773487774	0.14028314028314	-0.346203346203346	-0.0494208494208494	0.303989703989704	-0.0458172458172458	-0.277992277992278	-0.341827541827542	0.286486486486487	0.354182754182754	0.408494208494209	-0.17039897039897	0.429343629343629	-0.18996138996139	0.277220077220077	0.276190476190476	-0.201801801801802	-0.176061776061776	0.120720720720721	-0.314543114543115	-0.145945945945946	-0.366023166023166	-0.243758043758044	-0.128442728442728	-0.214157014157014	-0.110939510939511	0.168854568854569	-0.163449163449163	-0.0756756756756757	-0.110939510939511	0.0265122265122265	-0.188931788931789	0.151608751608752	-0.166023166023166	0.44967824967825
NCBI86027	0.141827541827542	0.162934362934363	0.153667953667954	-0.0427284427284427	0.0136422136422136	0.166023166023166	-0.0262548262548263	0.00694980694980695	0.291634491634492	0.144658944658945	0.0661518661518662	0.267438867438867	0.184041184041184	0.247619047619048	0.265637065637066	0.179407979407979	-0.0406692406692407	0.126898326898327	0.144916344916345	0.126640926640927	0.110939510939511	0.0576576576576577	-0.136422136422136	0.137709137709138	0.254311454311454	0.161647361647362	0.257400257400257	0.379407979407979	0.192792792792793	0.256885456885457	0.123552123552124	0.144401544401544	0.201801801801802	0.041956241956242	0.00643500643500644	-0.182754182754183	-0.0617760617760618	0.137966537966538	0.179407979407979	0.202059202059202	0.0774774774774775	0.154954954954955	-0.141312741312741	0.272329472329472	0.188416988416988	0.0692406692406693	0.251737451737452	0.138996138996139	0.087001287001287
NCBI863372	-0.0187902187902188	-0.185328185328185	0.0177606177606178	-0.166795366795367	-0.203861003861004	-0.23963963963964	-0.188931788931789	-0.221364221364221	-0.0893178893178893	-0.235521235521236	-0.293178893178893	-0.380952380952381	-0.335392535392535	-0.285971685971686	-0.328957528957529	-0.00926640926640927	-0.157528957528958	0.00900900900900901	-0.326126126126126	-0.344144144144144	-0.165250965250965	-0.249420849420849	-0.126898326898327	-0.359073359073359	-0.179407979407979	-0.313513513513514	-0.403861003861004	-0.111969111969112	-0.115315315315315	-0.289317889317889	-0.207464607464607	-0.205662805662806	-0.0934362934362934	-0.24967824967825	-0.213899613899614	-0.0638352638352638	0.00849420849420849	0.0262548262548263	-0.10990990990991	-0.0777348777348777	-0.33024453024453	-0.187902187902188	-0.381467181467182	-0.210810810810811	0.0785070785070785	-0.393307593307593	-0.0229086229086229	-0.00489060489060489	-0.132561132561133
NCBI879274	0.492149292149292	-0.0185328185328185	0.473359073359073	-0.178378378378378	-0.124066924066924	0.37039897039897	-0.264350064350064	-0.165250965250965	0.313256113256113	0.188931788931789	-0.204375804375804	0.0633204633204633	0.148519948519949	0.287258687258687	0.317117117117117	0.188931788931789	0.315057915057915	0.432175032175032	0.125868725868726	0.299099099099099	0.564736164736165	0.324581724581725	-0.165250965250965	0.238352638352638	-0.0149292149292149	0.267438867438867	-0.0566280566280566	0.272586872586873	-0.124581724581725	-0.0352638352638353	0.414157014157014	0.400772200772201	0.304504504504505	0.564993564993565	0.0347490347490348	0.0666666666666667	0.57014157014157	0.434491634491635	0.0036036036036036	0.466151866151866	0.151093951093951	0.176319176319176	0.0597168597168597	0.519176319176319	0.136936936936937	0.271814671814672	0.315572715572716	0.495495495495496	-0.0988416988416989
NCBI908605	-0.05997425997426	-0.284942084942085	-0.0265122265122265	-0.203088803088803	-0.254568854568855	-0.106563706563707	-0.273359073359073	-0.266409266409266	-0.204375804375804	-0.231145431145431	-0.370913770913771	-0.488545688545689	-0.233462033462034	-0.126126126126126	-0.178378378378378	-0.104504504504505	-0.00952380952380952	-0.0149292149292149	-0.418018018018018	-0.317374517374517	-0.0411840411840412	0.0414414414414414	-0.025997425997426	-0.452767052767053	-0.334877734877735	-0.23011583011583	-0.553153153153153	-0.0761904761904762	-0.271557271557272	-0.5001287001287	-0.0584298584298584	-0.0911196911196911	-0.0751608751608752	-0.00772200772200772	-0.108622908622909	0.243500643500644	0.142084942084942	0.0265122265122265	0.164478764478764	-0.036036036036036	-0.277734877734878	-0.150836550836551	-0.198970398970399	-0.11994851994852	0.145173745173745	-0.314285714285714	-0.0805662805662806	0.0422136422136422	-0.35958815958816
NCBI912	0.120978120978121	0.173745173745174	0.105019305019305	0.367052767052767	0.352123552123552	0.210810810810811	0.422136422136422	0.48005148005148	0.245302445302445	0.365765765765766	0.311196911196911	0.453024453024453	0.197425997425997	0.452509652509653	0.18996138996139	0.396911196911197	0.0965250965250965	0.0445302445302445	0.611840411840412	0.303217503217503	0.0635778635778636	-0.105019305019305	0.429086229086229	0.487516087516088	0.398712998712999	0.191505791505792	0.445559845559846	0.0244530244530245	0.284427284427284	0.422393822393822	0.145431145431145	0.155727155727156	0.275160875160875	0.0749034749034749	0.00283140283140283	-0.397683397683398	0.120720720720721	0.111454311454311	-0.541055341055341	0.136936936936937	0.381467181467182	0.212870012870013	0.421106821106821	0.187387387387387	0.05997425997426	0.195366795366795	0.149292149292149	0.0285714285714286	0.246332046332046
NCBI913	0.410810810810811	0.293436293436293	0.338481338481338	0.245817245817246	0.247361647361647	0.358815958815959	0.216731016731017	0.312998712998713	0.413642213642214	0.377606177606178	0.147490347490348	0.416473616473617	0.187387387387387	0.594851994851995	0.301673101673102	0.439124839124839	0.167824967824968	0.304247104247104	0.475675675675676	0.371171171171171	0.166280566280566	-0.118918918918919	0.433976833976834	0.406177606177606	0.247361647361647	0.301415701415701	0.215958815958816	0.142084942084942	0.176833976833977	0.325868725868726	0.299356499356499	0.3003861003861	0.417760617760618	0.162419562419562	0.00797940797940798	-0.282882882882883	0.432175032175032	0.395624195624196	-0.406435006435006	0.378378378378378	0.2998712998713	0.285456885456886	0.496525096525097	0.345945945945946	0.229086229086229	0.16988416988417	0.324581724581725	0.324066924066924	0.0996138996138996
NCBI91750	-0.0453024453024453	-0.058944658944659	0.0211068211068211	0.0473616473616474	0.0638352638352638	-0.0252252252252252	-0.0373230373230373	0.0388674388674389	-0.0136422136422136	0.0388674388674389	-0.17014157014157	-0.0787644787644788	-0.0985842985842986	-0.325611325611326	-0.0815958815958816	0.07001287001287	0.000257400257400257	-0.0401544401544402	-0.0550836550836551	-0.00823680823680824	0.0468468468468469	0.115830115830116	-0.0929214929214929	-0.214414414414414	-0.176576576576577	-0.141055341055341	-0.108365508365508	0.0633204633204633	-0.106048906048906	-0.0787644787644788	-0.0144144144144144	-0.0355212355212355	0.00489060489060489	0.0285714285714286	-0.0831402831402831	-0.0983268983268983	-0.0754182754182754	0.0442728442728443	-0.192535392535393	-0.0239382239382239	-0.227284427284427	0.0306306306306306	-0.0682110682110682	0.00772200772200772	-0.0862290862290862	-0.154440154440154	-0.0548262548262548	0.0512226512226512	0.176319176319176
NCBI95486	0.233462033462034	0.211068211068211	0.195881595881596	0.285714285714286	0.272072072072072	0.362162162162162	0.0494208494208494	0.256113256113256	0.273359073359073	0.359330759330759	0.067953667953668	0.178893178893179	0.291634491634492	0.0808236808236808	0.351351351351351	0.11042471042471	0.442213642213642	0.168339768339768	0.117374517374517	0.314543114543115	0.32972972972973	0.289060489060489	0.0154440154440154	-0.290604890604891	-0.136679536679537	0.312741312741313	-0.093951093951094	0.353667953667954	-0.0684684684684685	-0.079021879021879	0.365508365508366	0.33024453024453	0.292664092664093	0.335135135135135	0.122265122265122	0.0684684684684685	0.386872586872587	0.449163449163449	0.00411840411840412	0.265894465894466	0.0808236808236808	0.421621621621622	0.0952380952380952	0.201029601029601	0.131531531531532	0.13024453024453	0.0447876447876448	0.307593307593308	-0.434491634491635
NCBI96344	0.362676962676963	-0.00437580437580438	0.312998712998713	-0.118404118404118	-0.130501930501931	0.204118404118404	-0.251994851994852	-0.148519948519949	0.124839124839125	0.0555984555984556	-0.25019305019305	-0.237323037323037	0.0512226512226512	-0.0903474903474904	0.0954954954954955	0.101158301158301	0.320720720720721	0.275160875160875	-0.334877734877735	-0.118918918918919	0.36036036036036	0.248391248391248	-0.135649935649936	-0.404118404118404	-0.433462033462033	0.1001287001287	-0.520720720720721	0.136164736164736	-0.387644787644788	-0.229086229086229	0.257142857142857	0.213642213642214	0.0319176319176319	0.347490347490348	0.0355212355212355	0.324839124839125	0.575032175032175	0.422651222651223	-0.117374517374517	0.29034749034749	-0.32046332046332	0.174259974259974	-0.154954954954955	0.10965250965251	0.35032175032175	0.0262548262548263	0.0653796653796654	0.393564993564994	-0.335907335907336
NCBI99653	0.441441441441441	-0.0761904761904762	0.383526383526384	-0.133333333333333	-0.155469755469755	0.202316602316602	-0.262033462033462	-0.132561132561133	0.148005148005148	-0.00411840411840412	-0.267438867438867	-0.169369369369369	-0.105019305019305	0.134105534105534	0.0808236808236808	0.0306306306306306	0.165508365508366	0.349034749034749	-0.106306306306306	0.0036036036036036	0.305534105534106	0.105534105534106	0.0437580437580438	-0.0867438867438868	-0.277992277992278	0.0427284427284427	-0.263577863577864	0.0427284427284427	-0.34002574002574	-0.281081081081081	0.22007722007722	0.19047619047619	0.130501930501931	0.293178893178893	-0.25997425997426	0.0494208494208494	0.62960102960103	0.528700128700129	-0.202574002574003	0.377606177606178	0.032947232947233	0.0501930501930502	-0.0306306306306306	0.16962676962677	0.222908622908623	-0.143114543114543	0.196396396396396	0.394079794079794	-0.325096525096525
[truncated: 135 more columns]
