# Supplementary material for: Poncirus trifoliata vs. Citrus junos rootstocks: reshaping lemon rhizosphere microecology through microbial and metabolic reprogramming
Source: Front Microbiol. 2025 Sep 24;16:1650631. doi: 10.3389/fmicb.2025.1650631 (PMC12505669; doi:10.3389/fmicb.2025.1650631)
Supplement: SUPPLEMENTARY Table 8 — Dataset of microbe-metabolite correlations with significance validation (p-value). [file Table_8.xls]

	5-Aminovaleric acid	Galactinol	Cysteamine	Hexacosanoic acid	Pentacosanoic acid	D-(+)-Trehalose dihydrate	Octacosanoic acid	Lignoceric acid	Shikimic acid	Docosanol	Behenic acid	Heneicosanoic acid	(+-)-alpha-Tocopherol	4-Hydroxypyridine	Beta-sitosterol	L-Methionine-methyl-D3	Stigmastanol	Isobutylamine	Hydroquinone	6-O-alpha-D-Glucopyranosyl-beta-D-glucopyranose	Sophorose	Lithocholic acid	(R)-3-Hydroxybutanoate	2,3-Bisphospho-glycerate	Creatine	17-(5-Ethyl-6-methylhept-3-en-2-yl)-10,13-dimethyl-1,2,4,5,6,7,8,9,11,12,14,15,16,17-tetradecahydrocyclopenta[a]phenanthren-3-one	Ergocalciferol	Inositol	N-Acetyl-D-glucosamine	Palatinitol	(2R,3R,4S,5S,6R)-2-[(2S,3S,4S,5R)-2-[[(2S,3S,4S,5R)-2-Ethyl-3,4-dihydroxy-5-(hydroxymethyl)oxolan-2-yl]peroxymethyl]-3,4-dihydroxy-5-(hydroxymethyl)oxolan-2-yl]oxy-6-(hydroxymethyl)oxane-3,4,5-triol	Maltotriose	3-Phenylpropionic acid	beta-Sophorose	Arachidyl alcohol	L-Glucose	HydroxyButyrate	D-(+)-Trehalose	Conduritol-beta-epoxide	2,4-Diaminobutyric acid	meso-Erythritol	p-Hydroxybenzoic acid	Dibutyl phthalate	Glycolic acid	2-Aminoethanol	D-Melezitose	2,3-Diaminopropionic acid	Benzoic acid	Lactitol
NCBI1003110	0.738858344441951	0.703407165425324	0.920383101388751	0.791899150852363	0.943194026283698	0.969390162354476	0.834772661171945	0.998142496140738	0.995034761810909	0.915031394753486	0.678766465262525	0.552947284198729	0.985163579044929	0.353053397663254	0.950256276210198	0.922620962523364	0.600738097506934	0.909236924820122	0.902870083010564	0.823564454805914	0.96682762654063	0.750321164333193	0.554188347852892	0.307118381891055	0.895577697185688	0.960191537398027	0.263021589393031	0.94742727589216	0.94742727589216	0.535792486415433	0.998142496140738	0.974978366591471	0.917556086859101	0.957706816920777	0.667824807487862	0.781877399221278	0.967499213541987	0.87811855909109	0.832248655494917	0.87144499700652	0.91687981597082	0.962238883159385	0.978266980928675	0.822140616098218	0.725820301216717	0.964443197673005	0.53550404878761	0.975081155609236	0.466973390641585
NCBI1034015	0.301202266512762	0.217637899904491	0.329911948119914	0.677185430023552	0.53550404878761	0.0974268063461043	0.680917613458474	0.386136772780226	0.548974025293772	0.288795475563075	0.468577777063199	0.335905491689622	0.314325866207698	0.488029167308853	0.303344793955306	0.0876388290383659	0.19518900898099	0.421724613184003	0.0701221340128808	0.055855644147807	0.53451848648867	0.852277082371594	0.651207404456566	0.325045793967574	0.684714945048118	0.124012707846964	0.645751470158323	0.654199678908997	0.369694669141733	0.176399400280012	0.215110439788547	0.229899403627156	0.481525032857631	0.551599534151019	0.634060991340248	0.421724613184003	0.402437898320215	0.550693137181437	0.00325015916430997	0.346545851718134	0.619330059425616	0.251931912072371	0.0462754231433607	0.492609970523594	0.340481865438553	0.290644873367367	0.346545851718134	0.571226267778633	0.660044922909753
NCBI106590	0.506111935063364	0.152760082779039	0.548414743930801	0.0960095341777984	0.0336336338148576	0.0139000144418518	0.430356292842794	0.01516398463007	0.0221642321108508	0.000722456307246005	0.205867584680245	0.000161751223559996	0.00131930818699763	0.399636202755138	0.00417867184879143	0.377527357074507	0.0469915319615832	0.600738097506934	0.0422859715999366	0.0004657382664004	0.00914387293571071	0.18398127890551	0.779597463745237	0.998142496140738	0.646842197749882	0.00299643144185517	0.344291690691295	0.00685993432489941	0.805218258557346	0.241355068812848	0.0070620243990563	0.00795467801561824	0.0428262369322401	0.0109490876759598	0.0832561379647615	0.791457219869719	0.286253346784852	0.167752057271864	0.986713935182501	0.380276948071101	0.197482757675355	0.0039212933275641	0.179120305675334	0.14772124544544	0.875694985730135	0.0154497684786528	0.886458771866265	0.27518778576919	0.820780640107911
NCBI106592	0.344291690691295	0.686396182921784	0.47906585851353	0.630503576026619	0.501071372903473	0.586012388671058	0.187151514629406	0.53451848648867	0.688695116401423	0.75174765232488	0.437495899226364	0.359555845701867	0.918835163866776	0.702278091166683	0.719388870396761	0.799565844847403	0.172875014746653	0.64222864100899	0.503496669419413	0.964696499846712	0.0829655689397831	0.424522181681418	0.604619516026263	0.396133483035823	0.171558395001892	0.706521995972721	0.0854840345444888	0.544895823520011	0.240327994347018	0.565375088928357	0.557649466193909	0.618070298788431	0.957247958068514	0.0688926500382929	0.92105580304437	0.473938607806935	0.0602841313125413	0.256564483519156	0.938588915081681	0.361759897303698	0.740016192886798	0.576646988150173	0.94742727589216	0.830924870875243	0.618070298788431	0.680917613458474	0.998142496140738	0.329493770485123	0.0268934329380898
NCBI110319	0.540769652561767	0.785687279646244	0.487245273257246	0.611180381362501	0.610734889653263	0.388858220337221	0.267976979584433	0.464705548415394	0.887949508328548	0.911961857481885	0.750321164333193	0.707071673108629	0.613549512991946	0.635309518451113	0.557649466193909	0.859607936616948	0.288795475563075	0.498213116171034	0.610076945839241	0.886885284550744	0.208558177020031	0.193745959840111	0.796995272621375	0.167219853181213	0.548414743930801	0.610734889653263	0.371320082767273	0.452343073694821	0.665444619068797	0.947243622864738	0.402437898320215	0.474556739908865	0.806487863584781	0.258468902384599	0.786860343873463	0.29148193805527	0.243208330897654	0.3488930371361	0.964105097514237	0.545451584857101	0.00351340004230034	0.661016829661259	0.424163618761285	0.627495946674798	0.537690715458559	0.687985431315801	0.760360900152395	0.218795683242848	0.443049614044606
NCBI1141883	0.906119533895645	0.994191590541829	0.94742727589216	0.77050450540176	0.867338874488939	0.926798720472274	0.953115797994202	0.885423246838058	0.975239442739835	0.957247958068514	0.719388870396761	0.707071673108629	0.859607936616948	0.545451584857101	0.820780640107911	0.855272730622615	0.888617310883764	0.859140471090218	0.519513312178919	0.765631131231441	0.904749596756776	0.910127030879676	0.934109926634573	0.0574963991416885	0.253841504414277	0.902033180726345	0.172875014746653	0.90855463938025	0.816380408466569	0.170103191912956	0.990015717599199	0.989321142763699	0.990930474068113	0.835813049151297	0.88749321383139	0.981606234102474	0.674438552344543	0.557079867218922	0.996362784737627	0.953473553021384	0.664988797029486	0.811056179421948	0.670027506152533	0.641214638296883	0.781877399221278	0.369091262461861	0.87455767465128	0.764495530120334	0.184832145528756
NCBI1149133	0.10307864966712	0.836821875125346	0.159584707879173	0.193369494391503	0.244793123052031	0.547151774549824	0.056289891387077	0.178124173535936	0.609099862379303	0.943194026283698	0.143245971125687	0.35079737998753	0.985163579044929	0.601903835618358	0.682694935015085	0.904332357434745	0.401382325809042	0.179827622776221	0.181330704627987	0.804456172950137	0.0654531095613523	0.471586754113061	0.377527357074507	0.081619038637048	0.0838805964525178	0.712067132415484	0.0326716300394803	0.437041580332416	0.101770430314652	0.419140707458796	0.407079442022559	0.488029167308853	0.942575609861594	0.109337592333744	0.730928029368322	0.189289002754157	0.00383873416944476	0.0382964555685018	0.902362115024528	0.220609682725375	0.181028059172819	0.740744228271001	0.339815535163423	0.624496642446401	0.287183284447699	0.97099475077956	0.692784892584483	0.0367337664046878	0.122772501285724
NCBI115547	0.316932024287145	0.828083764993749	0.438138336234402	0.612711951977676	0.717421500920686	0.365707926772824	0.107284325182861	0.673735525783625	0.434151118385125	0.569696249304754	0.424163618761285	0.765194220459642	0.728488775238665	0.657652744437998	0.519513312178919	0.828083764993749	0.12764205763015	0.52623857331432	0.428660146444206	0.710962253509709	0.00612751321322858	0.149251672065715	0.153690918684355	0.12764205763015	0.104876901959117	0.526809002643568	0.0060049224768819	0.208558177020031	0.198482827398149	0.463421857752984	0.188456565191701	0.25252979303998	0.806487863584781	0.00725625598021238	0.503496669419413	0.167522393152653	0.0328642697208106	0.214680666636863	0.684714945048118	0.429325068452031	0.772700186635201	0.448454757923065	0.98814528233734	0.541357756942894	0.708823614295927	0.494043015199097	0.856708608075617	0.111637760883212	0.0796263340529638
NCBI117157	0.241662945348987	0.882495695217456	0.177203282993939	0.931186199342157	0.746839229266059	0.598934003235039	0.879712596661364	0.908080177595826	0.128344760008155	0.35079737998753	0.972234629676355	0.666211590509017	0.387214569805483	0.855272730622615	0.389420873876017	0.307759575095134	0.203432291568749	0.25778249261177	0.942100510463833	0.977862674277307	0.122456121643351	0.691804463433747	0.435535190344841	0.904749596756776	0.950256276210198	0.502152359725571	0.817172094853161	0.240822093793601	0.98128897463252	0.840183975222875	0.239607384923839	0.263021589393031	0.345340820288356	0.166395588765888	0.694819830395889	0.702278091166683	0.19518900898099	0.140440184790955	0.983946561690093	0.254481535877871	0.604619516026263	0.191726150620724	0.345340820288356	0.0801823705942858	0.493363246294652	0.565375088928357	0.428660146444206	0.0391281941790575	0.733800775396736
NCBI1221500	0.375866851903453	0.904332357434745	0.242734560524036	0.716766136994289	0.785181725780644	0.710410291373531	0.813560551201333	0.707790055978132	0.445790491285566	0.776017174533734	0.776017174533734	0.918195956593644	0.813180424720436	0.884508055517757	0.656233486966925	0.673735525783625	0.665444619068797	0.437041580332416	0.923372399366967	0.83023137181417	0.119384091880941	0.362427916025254	0.520826195639999	0.867338874488939	0.89016512892323	0.883746541071681	0.95439890164269	0.588772012018761	0.8000100510466	0.828083764993749	0.519513312178919	0.535792486415433	0.633131140741116	0.167522393152653	0.943194026283698	0.80217051631975	0.336526134527092	0.563930652093858	0.967945697179081	0.369694669141733	0.794047295543918	0.603278374167341	0.485084583112244	0.521539112420209	0.312056007491841	0.756969681915829	0.55107278798957	0.224673933679345	0.987272164156338
NCBI1231	0.929197918031574	0.586012388671058	0.992304745489967	0.208558177020031	0.153690918684355	0.655541807312938	0.0644939614699803	0.0545888194513274	0.77177255783157	0.338981573723014	0.110796984440331	0.0174548191256242	0.510188233220631	0.10307864966712	0.654750790409024	0.31294216473639	0.972702647347517	0.932776485990275	0.00106513347241131	0.186644504184623	0.726412459452183	0.883106101317135	0.109649079055749	0.00260496678830279	0.0122687191715785	0.651207404456566	0.00260496678830279	0.925451584267109	0.0529709777620155	0.0142650798506727	0.819862704831111	0.751314954550009	0.502152359725571	0.800804589328545	0.792590704466236	0.0852021984773251	0.648703180683477	0.720078442462351	0.054196828056694	0.981606234102474	0.176399400280012	0.764255690651555	0.0838805964525178	0.615461887079794	0.763655561583538	0.442474473975398	0.729376598270761	0.762324339372548	0.0155321354361347
NCBI1259844	0.156861651434085	0.780134896791383	0.225627136830299	0.203432291568749	0.259505459047607	0.626895009287045	0.0268934329380898	0.199059279439972	0.743756801579229	0.880844912220566	0.137039950199857	0.3707899423116	0.899127860397301	0.636489840167125	0.784365490090332	0.7849354984669	0.52623857331432	0.273021572984597	0.102277309436021	0.712586542231093	0.151140540419216	0.472313239838878	0.509636340290439	0.108033032667157	0.0271112672254692	0.910127030879676	0.0955706873800925	0.460228169591622	0.0224381011710167	0.386465838673145	0.510851881029365	0.588772012018761	0.948537594574017	0.167752057271864	0.552947284198729	0.436550899201842	0.0166398164841445	0.0525364218585753	0.832248655494917	0.249271230547974	0.436061280366082	0.79481092800843	0.400950915656556	0.804456172950137	0.423036235569969	0.93334668671955	0.82160284174843	0.0823515496817211	0.0996546867531204
NCBI128785	0.884905082642232	0.3246377699247	0.787527725418327	0.601903835618358	0.569696249304754	0.646296564320981	0.660044922909753	0.433365780134438	0.701285725545075	0.503496669419413	0.443606356023804	0.423768764955951	0.473938607806935	0.855772118090703	0.594391580683092	0.843981547095642	0.832976630134013	0.758964756588796	0.515076504068967	0.246956225114737	0.967499213541987	0.985163579044929	0.968861720267726	0.919709946547607	0.901225271576697	0.29621310079344	0.809787646940923	0.760862114832887	0.629157449945499	0.400950915656556	0.875694985730135	0.829094936799322	0.930534134291186	0.955116569040432	0.481083250322828	0.684714945048118	0.676309750739964	0.770033787547057	0.782868835312081	0.927908674036529	0.246200259008776	0.508678435226231	0.0214995274668583	0.654750790409024	0.940758878556758	0.463042609940487	0.794047295543918	0.643559559961531	0.953473553021384
NCBI1315974	0.511442396116324	0.63917198625534	0.637308795991038	0.615461887079794	0.544895823520011	0.707790055978132	0.220238708350549	0.635309518451113	0.735022819847298	0.837638249540363	0.332280947443388	0.505453816098671	0.958651330796897	0.735022819847298	0.851245073177708	0.653683925684231	0.399636202755138	0.778897792085579	0.638597193334865	0.959278583498456	0.233771708487897	0.527915428719158	0.964696499846712	0.34128477794534	0.407938080189629	0.905375159906574	0.0853425866011146	0.779597463745237	0.271515209493604	0.665444619068797	0.655541807312938	0.717421500920686	0.963625698104349	0.239872750734218	0.764495530120334	0.569149623795105	0.0446311402903737	0.357456584566234	0.656233486966925	0.660044922909753	0.597104437001137	0.839430824070843	0.931613272798188	0.823564454805914	0.898318200239471	0.85768040672984	0.819862704831111	0.373337075765442	0.0733421905140981
NCBI1324796	0.762324339372548	0.932776485990275	0.83158684320975	0.415862698814448	0.703407165425324	0.757634619954061	0.33297117069635	0.472313239838878	0.922303815462091	0.992606866195571	0.870950930291067	0.94039728126443	0.999055570743982	0.989036162842882	0.791899150852363	0.972234629676355	0.891891517879431	0.915941427518284	0.964443197673005	0.39905619399018	0.897264748671233	0.482116396499315	0.822140616098218	0.354939461880928	0.858425992206449	0.768929574355893	0.902870083010564	0.83158684320975	0.68947339208113	0.375366345334312	0.857397545228408	0.820527149909921	0.892980452670842	0.83634872819602	0.75407433992594	0.80217051631975	0.944442649658394	0.787904368287946	0.699410535787562	0.866781901953514	0.462403020752805	0.945030270748105	0.484527129362516	0.76706154008692	0.817172094853161	0.476863268334608	0.942100510463833	0.952007099778715	0.629936043397737
NCBI1325102	0.167522393152653	0.813180424720436	0.276183898220286	0.857083952121471	0.745645455731515	0.597749578519672	0.505453816098671	0.838927068619597	0.285024270337701	0.663244206413164	0.451827195485417	0.644997105998754	0.980431665409371	0.913763223521878	0.856240415605061	0.228739572010948	0.322619683947553	0.388858220337221	0.782868835312081	0.781145260267215	0.0820960135232953	0.795189774036423	0.92953962857508	0.675571441343791	0.518802670309037	0.894883434480765	0.0355253344571691	0.655541807312938	0.21818866928749	0.714701080447699	0.505453816098671	0.590047253493627	0.756969681915829	0.0989295499185275	0.866781901953514	0.777790802520371	0.00681728861510443	0.0857211185578639	0.386136772780226	0.248530821168243	0.600196444399872	0.620976797700308	0.913321774524716	0.555432253916764	0.214252042065743	0.987582014652414	0.862061531466509	0.127310157517921	0.183011120509475
NCBI1325111	0.0780230345165974	0.901494722160119	0.188745127271522	0.983946561690093	0.923946439930044	0.274881303588709	0.527915428719158	0.972234629676355	0.189146353514348	0.383803258882817	0.537106132330334	0.945515503839169	0.786860343873463	0.939067277572723	0.335438441579887	0.812641726812911	0.200966705791318	0.290987108897816	0.94742727589216	0.413631904577184	0.0514225537244599	0.415408321819056	0.625060121823511	0.496993325209155	0.241662945348987	0.420329514598104	0.441289666203595	0.27518778576919	0.480016728103193	0.518802670309037	0.191949434945521	0.239607384923839	0.601903835618358	0.0660243326293325	0.946015657540893	0.884508055517757	0.00666376647610154	0.0111802528950246	0.962635612476305	0.146440545425659	0.663244206413164	0.249711779551583	0.887949508328548	0.490578056979853	0.650764038143386	0.881824245417703	0.74511494783485	0.0639880656771021	0.0852021984773251
NCBI1332080	0.556292165983159	0.208183297513009	0.636489840167125	0.159862447423975	0.126364557515954	0.0845760463849189	0.282218391173453	0.029755894286005	0.19571974496779	0.0523345728227799	0.122772501285724	0.00549566034973456	0.134193056108841	0.125417143924142	0.115107572500907	0.402437898320215	0.428660146444206	0.813560551201333	0.0155630460991048	0.009618219434235	0.568349939134424	0.944442649658394	0.243158986215911	0.0602841313125413	0.388858220337221	0.0955706873800925	0.00545594488916499	0.54434085926483	0.609099862379303	0.0395739946129842	0.201858431595883	0.177203282993939	0.348285683332129	0.472928672731686	0.575876720812477	0.0585274215496206	0.587463157690829	0.572432780425313	0.16531584341591	0.450136695555155	0.0496699586755403	0.234235472794044	0.0223997138322046	0.34598069183068	0.99843641825491	0.146866267058854	0.621714887217983	0.875080743399108	0.518802670309037
NCBI1353260	0.538496035334314	0.701285725545075	0.635741506001523	0.373910773108118	0.229356468324077	0.964696499846712	0.0853425866011146	0.149251672065715	0.91647014980153	0.712067132415484	0.159233494188561	0.0285716008578404	0.710410291373531	0.464100555729973	0.913763223521878	0.946015657540893	0.571226267778633	0.696042348527384	0.0424730481006311	0.399636202755138	0.463042609940487	0.709340949138711	0.48363593983152	0.0768990049640448	0.0691004191594835	0.876522252563228	0.000729065679085537	0.863276196360753	0.11765604155454	0.116356014311156	0.909236924820122	0.971436504544814	0.768929574355893	0.47785772514606	0.903795520878145	0.31825547476286	0.153690918684355	0.460902448542568	0.741472386281945	0.624496642446401	0.372498169998361	0.953115797994202	0.690314218753446	0.865881942314259	0.354939461880928	0.769530620333867	0.915941427518284	0.421724613184003	0.00565985657881316
NCBI135719	0.574518977394829	0.427958478820404	0.677185430023552	0.19571974496779	0.0945412806211443	0.939067277572723	0.0573319794933713	0.0492371955497955	0.940758878556758	0.518240426831964	0.0494514439438914	0.029691215986846	0.389908598806502	0.846111381765038	0.756969681915829	0.93087479992678	0.918752451218119	0.685423109208578	0.112698968608627	0.562923477368299	0.695158778908912	0.725820301216717	0.850243608571383	0.424522181681418	0.354170259947668	0.675004786036946	0.0218745264553768	0.93501609771679	0.213010768600992	0.0825763913754398	0.931779354342657	0.866781901953514	0.97099475077956	0.61688342804889	0.646296564320981	0.265838999420314	0.305991239962948	0.530322344261092	0.410999095243419	0.634060991340248	0.438138336234402	0.669086269551903	0.542976311150313	0.963258487796535	0.788571777588494	0.856240415605061	0.901225271576697	0.633560544758225	0.0829655689397831
NCBI1357915	0.691229681394852	0.621714887217983	0.680917613458474	0.868947199086142	0.985898546502326	0.82160284174843	0.673101445034766	0.976969259677703	0.62544783870162	0.395749586275783	0.726938490121479	0.45657152981154	0.777790802520371	0.726412459452183	0.835246011571169	0.80217051631975	0.163731084110401	0.903795520878145	0.636489840167125	0.980888266070766	0.19518900898099	0.401382325809042	0.549570708835678	0.290040518903588	0.243208330897654	0.8000100510466	0.106004625102597	0.691229681394852	0.454639074259735	0.400950915656556	0.681384103923398	0.747469371980802	0.925678760950959	0.215503692540489	0.594391580683092	0.862061531466509	0.225627136830299	0.373910773108118	0.93087479992678	0.581890957712512	0.657652744437998	0.423036235569969	0.858425992206449	0.965426880677327	0.897264748671233	0.673735525783625	0.810453697874953	0.389420873876017	0.0840169945355118
NCBI13690	0.60702410415904	0.342244616952934	0.557079867218922	0.137653316438829	0.0796263340529638	0.306554251127262	0.201858431595883	0.0585274215496206	0.329911948119914	0.0789565397510262	0.137653316438829	0.0109368711001486	0.222482483205291	0.0717145960720652	0.222860618796323	0.31825547476286	0.569696249304754	0.717421500920686	0.014354181754596	0.0377155472433854	0.967499213541987	0.726938490121479	0.488029167308853	0.0666485779695162	0.139882799467614	0.266314719058022	0.0184122272142814	0.628238341396421	0.147293166440575	0.119384091880941	0.333357821592741	0.295708121699127	0.179120305675334	1	0.295708121699127	0.0691004191594835	0.903795520878145	0.669086269551903	0.286253346784852	0.545451584857101	0.503780578171622	0.360219683944692	0.48363593983152	0.216841016416705	0.730168801241102	0.245617295098201	0.426219202219481	0.667824807487862	0.1033363888985
NCBI1392877	0.27893449177711	0.597104437001137	0.373910773108118	0.156861651434085	0.203760053373269	0.74226681771969	0.0343661128709822	0.137509867745199	0.735022819847298	0.873693978029234	0.133733489357812	0.282218391173453	0.911400240842416	0.675571441343791	0.862528047609272	0.962635612476305	0.727896069435506	0.392135905604053	0.0701221340128808	0.601387565822838	0.151911163855386	0.403535494074687	0.404085839604207	0.138817783461739	0.106438281291992	0.951332657217307	0.0322383219930492	0.614906686566257	0.0172152951614918	0.391001195440199	0.635741506001523	0.710410291373531	0.968696886879271	0.18762257441208	0.740744228271001	0.270133399715476	0.0301098173257748	0.125779301301235	0.55107278798957	0.391001195440199	0.290304013054847	0.976969259677703	0.163949817829987	0.786860343873463	0.463042609940487	0.834772661171945	0.894883434480765	0.146866267058854	0.153539642570029
NCBI1404	0.234639240924798	0.647632717886	0.273399208042988	0.395024730172754	0.347112089864044	0.849148327404686	0.188745127271522	0.217314200501929	0.54434085926483	0.93087479992678	0.177203282993939	0.228739572010948	0.896119994713919	0.857397545228408	0.856708608075617	0.930534134291186	0.550693137181437	0.360427118458945	0.221056687323874	0.690314218753446	0.177203282993939	0.500271967289187	0.463042609940487	0.289474381021989	0.270133399715476	0.962635612476305	0.0604890722667887	0.678766465262525	0.291902291002336	0.256984569131566	0.653683925684231	0.726938490121479	0.846111381765038	0.232632234663642	0.796995272621375	0.360219683944692	0.0306517688611318	0.123656659057989	0.703955331049325	0.34184014040433	0.359555845701867	0.806487863584781	0.29148193805527	0.798933241823356	0.383060497001986	0.857397545228408	0.71869949303282	0.112698968608627	0.119384091880941
NCBI1425163	0.726938490121479	0.430911097912883	0.922303815462091	0.610734889653263	0.710410291373531	0.55107278798957	0.501722901047122	0.662441461270576	0.903288175847313	0.991647012993372	0.839430824070843	0.903288175847313	0.938588915081681	0.714701080447699	0.781145260267215	0.754639936783529	0.902870083010564	0.975239442739835	0.995902617943665	0.194465164150909	0.935555115031384	0.80217051631975	0.869442091389094	0.54212997984182	0.647632717886	0.761527567942258	0.812641726812911	0.867338874488939	0.792590704466236	0.566824995857399	0.926286824268604	0.955116569040432	0.991398315497451	0.953115797994202	0.948537594574017	0.972751964458677	0.92201599896998	0.89633157091224	0.842695651982065	0.89016512892323	0.729114868071343	0.996362784737627	0.234235472794044	0.792148274209909	0.964780919266881	0.500271967289187	0.892980452670842	0.926601406333342	0.953473553021384
NCBI1428	0.976128988552338	0.876522252563228	0.892647469035482	0.765631131231441	0.993782689704171	0.989321142763699	0.663244206413164	0.990817539719959	0.445061512328037	0.681885347997939	0.904749596756776	0.598934003235039	0.83023137181417	0.692784892584483	0.615875943444796	0.884905082642232	0.903288175847313	0.738858344441951	0.774407055182812	0.314325866207698	0.347112089864044	0.929197918031574	0.0301098173257748	0.598395307530346	0.445061512328037	0.513181990114992	0.998142496140738	0.530322344261092	0.651825860310573	0.864392798603135	0.912552814633743	0.919154513822275	0.868947199086142	0.450761239613328	0.703955331049325	0.505018628578005	0.961756926143785	0.83634872819602	0.17764439240602	0.938588915081681	0.621714887217983	0.651207404456566	0.89633157091224	0.897264748671233	0.513181990114992	0.309500063335455	0.677753082686319	0.979544351562287	0.971877705228302
NCBI146017	0.953115797994202	0.162971544365934	0.96584754381544	0.86541642603799	0.720078442462351	0.685823985053899	0.857397545228408	0.748829057560556	0.919154513822275	0.971436504544814	0.337147880482964	0.323176938527578	0.944442649658394	0.77050450540176	0.74511494783485	0.708823614295927	0.846364233312897	0.935555115031384	0.417993596379082	0.296643631906495	0.604002056446119	0.913321774524716	0.852994513599802	0.12764205763015	0.502152359725571	0.764495530120334	0.0218383803943577	0.897987144869331	0.217314200501929	0.222180219958375	0.91647014980153	0.864392798603135	0.931779354342657	0.589337239581872	0.992606866195571	0.565375088928357	0.383060497001986	0.626188814786243	0.942100510463833	0.935555115031384	0.0854840345444888	0.92953962857508	0.301202266512762	0.932776485990275	0.969390162354476	0.95238657719094	0.735022819847298	0.692784892584483	0.547929619191814
NCBI1478019	0.104478566970378	0.92953962857508	0.108992724690295	0.972702647347517	0.598395307530346	0.0933593208400043	0.835246011571169	0.540769652561767	0.0292757475153495	0.0496699586755403	0.895305851034169	0.0773397797381375	0.360427118458945	0.598934003235039	0.146089429891388	0.163949817829987	0.222482483205291	0.199059279439972	0.316423732153696	0.105276529809642	0.00260496678830279	0.234235472794044	0.66436073944189	0.722505348291807	0.945030270748105	0.210337529712474	0.950780437287863	0.111637760883212	0.883106101317135	0.419753488378643	0.0119602831504267	0.00981320594967963	0.136430845938956	0.00343255331822135	0.504510367715026	0.680917613458474	0.0111802528950246	0.175600021240393	0.649249947351135	0.261390703913691	0.533827519654723	0.277146655902048	0.906119533895645	0.0545888194513274	0.945030270748105	0.251379323165038	0.560335705366366	0.0342135870409586	0.620976797700308
NCBI152507	0.641756344901663	0.392135905604053	0.663698513779059	0.721681716786267	0.622559243755453	0.444519723440391	0.66436073944189	0.535792486415433	0.7849354984669	0.629936043397737	0.480016728103193	0.500271967289187	0.439921645841132	0.581152003547761	0.638597193334865	0.854366616403161	0.720078442462351	0.654199678908997	0.960876195569568	0.670452513665149	0.99843641825491	0.946015657540893	0.952007099778715	0.981606234102474	0.991398315497451	0.551599534151019	0.482116396499315	0.615461887079794	0.717421500920686	0.732678939830605	0.604002056446119	0.609099862379303	0.596211457395458	0.967499213541987	0.646296564320981	0.826976056719308	0.894460810050105	0.4996220406876	0.928251347599971	0.684714945048118	0.980431665409371	0.550094936378815	0.579083248837567	0.98814528233734	0.513181990114992	0.763655561583538	0.388858220337221	0.866347315045843	0.703407165425324
NCBI153809	0.363881686813324	0.893433972262254	0.327222867263825	0.452343073694821	0.421724613184003	0.902870083010564	0.91793538631232	0.465348719715739	0.604619516026263	0.325721841277673	0.406310147951502	0.729376598270761	0.63795275868261	0.532521231141391	0.881273942470215	0.777790802520371	0.519513312178919	0.247542539546502	0.918752451218119	0.775041344754844	0.93501609771679	0.680917613458474	0.757634619954061	0.892980452670842	0.866781901953514	0.876922589173511	0.906535709860435	0.781145260267215	0.953473553021384	0.841596106626802	0.927310181983297	0.927908674036529	0.695158778908912	0.987582014652414	0.362427916025254	0.927908674036529	0.193369494391503	0.608691597813676	0.827578114237833	0.583262347778431	0.989321142763699	0.661016829661259	0.945515503839169	0.994191590541829	0.209010785380186	0.515076504068967	0.19139258743792	0.554188347852892	0.807725436004781
NCBI157176	0.91793538631232	0.800804589328545	0.891891517879431	0.861409976643127	0.712586542231093	0.74511494783485	0.926798720472274	0.881824245417703	0.555432253916764	0.443588371206468	0.68947339208113	0.502152359725571	0.613549512991946	0.982763896761446	0.754639936783529	0.91793538631232	0.672109158026059	0.959735318216911	0.973274673978168	0.466973390641585	0.789174617733184	0.657652744437998	0.8000100510466	0.643559559961531	0.927536560588423	0.635741506001523	0.989321142763699	0.886458771866265	0.681885347997939	0.312056007491841	0.749492568432118	0.72516193423218	0.569149623795105	0.862061531466509	0.136109697849611	0.745645455731515	0.961359208056992	0.944442649658394	0.976128988552338	0.985503762907705	0.92105580304437	0.6872760402748	0.938588915081681	0.68947339208113	0.563754035898469	0.21667065235102	0.823216011192652	0.803186131545139	0.282218391173453
NCBI160791	0.652549415211621	0.692345541136994	0.73647719230556	0.891165403222946	0.82160284174843	0.747967665462644	0.779597463745237	0.685423109208578	0.834361868593945	0.907545861522767	0.869442091389094	0.55107278798957	0.931779354342657	0.585522512745496	0.91687981597082	0.776017174533734	0.834361868593945	0.695158778908912	0.709825057554798	0.513849596440682	0.500271967289187	0.707790055978132	0.243158986215911	0.652549415211621	0.987582014652414	0.815746943319869	0.227196798522647	0.999055570743982	0.520826195639999	0.866347315045843	0.868850197011453	0.83023137181417	0.838204721549953	0.533174005249485	0.640428210335676	0.583262347778431	0.8741564061526	0.766231825196294	0.548414743930801	0.735022819847298	0.377527357074507	0.93501609771679	0.505018628578005	0.906119533895645	0.988508625357038	0.883746541071681	0.46944983695445	0.923688895946992	0.564580702350245
NCBI161493	0.908080177595826	0.857083952121471	0.998142496140738	0.299133101496715	0.299133101496715	0.89016512892323	0.233771708487897	0.497677168810983	0.817963594906239	0.6872760402748	0.747469371980802	0.594391580683092	0.79481092800843	0.550693137181437	0.982763896761446	0.599727029629767	0.990594872763999	0.951798614655386	0.436550899201842	0.615875943444796	0.824228149078505	0.955577893866293	0.561628236238905	0.600738097506934	0.0900220728702636	0.920383101388751	0.802678301129218	0.976535541412965	0.263415802535394	0.968696886879271	0.963625698104349	0.956067118105196	0.343398790601234	0.766231825196294	0.200066709992186	0.735022819847298	0.688695116401423	0.728488775238665	0.539338790159372	0.931186199342157	0.703955331049325	0.960876195569568	0.798170195272667	0.891891517879431	0.848522645984592	0.945030270748105	0.752279618196458	0.969890021471635	0.307759575095134
NCBI1643322	0.339493257539916	0.664988797029486	0.385389987036625	0.968307511608204	0.99843641825491	0.253352996557179	0.439921645841132	0.977862674277307	0.439921645841132	0.549570708835678	0.739288282068871	0.953473553021384	0.50731964084745	0.43448606154374	0.274310141512363	0.780510340669654	0.130334920340063	0.443606356023804	0.60702410415904	0.536485634083113	0.0578564278856365	0.337503927770659	0.287858763782349	0.033335588502308	0.01516398463007	0.226772417705448	0.443588371206468	0.0837136626158822	0.207658818254866	0.58675551786076	0.185036301328632	0.21818866928749	0.832976630134013	0.0585274215496206	0.824923221140553	0.807217891539917	0.0978006388879973	0.108786409164379	0.609099862379303	0.26694373825311	0.931779354342657	0.161431986385899	0.990817539719959	0.989321142763699	0.438856543339878	0.670452513665149	0.925451584267109	0.243158986215911	0.0048323344830042
NCBI164546	0.889649470368511	0.996362784737627	0.803821182114598	0.660044922909753	0.738230042287956	0.8000100510466	0.573859151693993	0.641214638296883	0.856240415605061	0.926286824268604	0.712938946317344	0.790348093951647	0.852277082371594	0.491254536456714	0.799565844847403	0.993782689704171	0.56762338549295	0.907545861522767	0.510188233220631	0.74511494783485	0.849148327404686	0.627495946674798	0.973274673978168	0.251379323165038	0.60178773813024	0.957247958068514	0.795825107190733	0.597749578519672	0.462403020752805	0.953115797994202	0.838204721549953	0.881824245417703	0.885819923189154	0.823216011192652	0.785181725780644	0.961359208056992	0.789174617733184	0.536485634083113	0.773269044141838	0.902033180726345	0.16025315915304	0.692345541136994	0.47906585851353	0.959278583498456	0.8000100510466	0.777790802520371	0.978892147564457	0.703955331049325	0.848522645984592
NCBI164851	0.436550899201842	0.432324746012218	0.583262347778431	0.778897792085579	0.663244206413164	0.408495386970493	0.700570095040148	0.63795275868261	0.363097020558843	0.649249947351135	0.480344949448873	0.217314200501929	0.312056007491841	0.550693137181437	0.253841504414277	0.863957551262286	0.827261209341006	0.52745408328223	0.709825057554798	0.913763223521878	0.624496642446401	0.631071668991142	0.97099475077956	0.68947339208113	0.990930474068113	0.400217228588089	0.338981573723014	0.466141926516521	0.945387746157107	0.443606356023804	0.443588371206468	0.406310147951502	0.895577697185688	0.576646988150173	0.953115797994202	0.927536560588423	0.702278091166683	0.452343073694821	0.854835216373783	0.401852791068565	0.92953962857508	0.480016728103193	0.824923221140553	0.584039208040505	0.305991239962948	0.92105580304437	0.378413358903244	0.56238471992738	0.816380408466569
NCBI1665	0.829094936799322	0.64222864100899	0.780510340669654	0.631922081850882	0.605749537631093	0.928251347599971	0.876522252563228	0.671256633569081	0.887949508328548	0.317631115380679	0.961756926143785	0.911400240842416	0.600196444399872	0.595712217868629	0.915031394753486	0.97099475077956	0.3284704359839	0.615461887079794	0.91687981597082	0.892980452670842	0.571811072096314	0.380862066031428	0.305505260057005	0.399636202755138	0.829094936799322	0.776846855721781	0.347793100407542	0.87455767465128	0.894460810050105	0.920383101388751	0.838204721549953	0.852994513599802	0.889649470368511	0.544895823520011	0.1035950863894	0.4996220406876	0.897987144869331	0.816697006984652	0.878731324321011	0.673101445034766	0.838204721549953	0.486425083015334	0.827578114237833	0.895305851034169	0.393046325095833	0.0621236569209032	0.162136548684076	0.975943928057425	0.822140616098218
NCBI171953	0.675571441343791	0.77100804975746	0.938196661837458	0.708823614295927	0.780510340669654	0.987272164156338	0.668317597155885	0.559435543326599	0.937515406164342	0.877322819598139	0.589337239581872	0.665444619068797	0.979544351562287	0.654199678908997	0.972751964458677	0.716010768665378	0.93087479992678	0.766231825196294	0.174409387089108	0.763655561583538	0.835813049151297	0.712938946317344	0.393046325095833	0.185036301328632	0.13500719896344	0.962635612476305	0.136109697849611	0.891165403222946	0.931779354342657	0.189729551236507	0.975564154346505	0.979544351562287	0.730928029368322	0.918835163866776	0.819862704831111	0.0137373332699205	0.762989914732218	0.542976311150313	0.222860618796323	0.808487040711583	0.406310147951502	0.902362115024528	0.319545607263528	0.817963594906239	0.579567600893554	0.627495946674798	0.979544351562287	0.698966871008786	0.367402163350801
NCBI1725411	0.4996220406876	0.89633157091224	0.389420873876017	0.914382662053649	0.873693978029234	0.143245971125687	0.453934750776874	0.970165517598395	0.059125509710093	0.0548696674945399	0.989321142763699	0.386465838673145	0.0361989440014803	0.577899951256099	0.020523820653976	0.732678939830605	0.0191145199896372	0.598934003235039	0.949702990174519	0.192322575415477	0.000798315841453473	0.0286765466540086	0.0400512508522316	0.521539112420209	0.702960710308538	0.0353680083936243	0.967499213541987	0.0039212933275641	0.724244759320754	0.277146655902048	0.0601680243006039	0.0573319794933713	0.598934003235039	0.00115564700763141	0.147293166440575	0.515076504068967	0.368078963102051	0.417572720454332	0.318880968892589	0.3904733538878	0.950256276210198	0.0221642321108508	0.932776485990275	0.196984527543679	0.99843641825491	0.00273873973297572	0.956067118105196	0.0625771726225685	0.653683925684231
NCBI175245	0.355671821865552	0.614174597419606	0.290644873367367	0.101770430314652	0.065127341974166	0.234235472794044	0.146089429891388	0.0649053706471414	0.171558395001892	0.0840169945355118	0.432656653775353	0.113411873260409	0.4996220406876	0.0644939614699803	0.396746358027367	0.0762285172671999	0.382471195635437	0.380862066031428	0.000883933499053973	0.142381163195421	0.720701494152054	0.925136245357071	0.049998743568866	0.0602841313125413	0.215503692540489	0.437041580332416	0.246956225114737	0.797534825810252	0.252828064562712	0.337503927770659	0.224673933679345	0.220238708350549	0.0812719423975567	0.609099862379303	0.610076945839241	0.0476646971708816	0.321622772712303	0.396746358027367	0.033087064459531	0.34128477794534	0.276721599159409	0.246671597296197	0.143515161056209	0.309007460183205	0.596639552478361	0.705187553599458	0.287858763782349	0.294048693462808	0.594997581329295
NCBI1766	0.11492127944639	0.775675680480503	0.151911163855386	0.41646954414725	0.333357821592741	0.83158684320975	0.263021589393031	0.145849664078671	0.633131140741116	0.692345541136994	0.240327994347018	0.26694373825311	0.813180424720436	0.999055570743982	0.998142496140738	0.926286824268604	0.864827945184313	0.129087557916455	0.270133399715476	0.61688342804889	0.312056007491841	0.901494722160119	0.579083248837567	0.677753082686319	0.440754790791856	0.989655004010002	0.0644854527348722	0.993782689704171	0.182851870368988	0.285024270337701	0.786225286973714	0.855272730622615	0.777513874867066	0.398089052646819	0.774407055182812	0.408495386970493	0.0268934329380898	0.0493163588540769	0.809787646940923	0.229356468324077	0.533827519654723	0.98814528233734	0.450761239613328	0.703407165425324	0.3040814630808	0.673101445034766	0.505453816098671	0.0468114288668635	0.702278091166683
NCBI1772	0.950256276210198	0.878731324321011	0.91793538631232	0.468042021658408	0.329493770485123	0.216841016416705	0.92143275669376	0.31294216473639	0.201858431595883	0.0309717754192851	0.867338874488939	0.167752057271864	0.0780230345165974	0.962635612476305	0.165019986659076	0.185968157665281	0.0766642025040604	0.952007099778715	0.441900288821102	0.0275965925834894	0.157318649028381	0.12105893391452	0.847803393279566	0.91687981597082	0.597749578519672	0.131944456014783	0.929910155279343	0.0361989440014803	0.930534134291186	0.174805141299428	0.225206135502545	0.26694373825311	0.464100555729973	0.0664796893276403	0.081619038637048	0.973274673978168	0.860634919023145	0.86541642603799	0.993291371429224	0.791899150852363	0.693599066376377	0.113805054274837	0.137653316438829	0.469987301672584	0.922303815462091	0.00494384424216909	0.795825107190733	0.749492568432118	0.796679611922875
NCBI1774	0.409499798875801	0.791899150852363	0.235601007488393	0.982763896761446	0.918195956593644	0.514370458281074	0.95693046293636	0.953115797994202	0.17217071354324	0.781877399221278	0.857397545228408	0.376406585226668	0.923946439930044	0.328924395172546	0.344815706084753	0.357456584566234	0.923688895946992	0.26473891211798	0.0883716981863308	0.398780921091657	0.701285725545075	0.923946439930044	0.75407433992594	0.297848208981191	0.1035950863894	0.655163301346573	0.535792486415433	0.617511943066782	0.721191425275665	0.3707899423116	0.387698003349228	0.348285683332129	0.0820960135232953	0.726412459452183	0.839430824070843	0.459293646871704	0.441289666203595	0.563754035898469	0.842223902603591	0.422417575309884	0.918752451218119	0.762989914732218	0.611839457593165	0.137509867745199	0.953115797994202	0.943194026283698	0.240822093793601	0.17217071354324	0.417993596379082
NCBI1774216	0.287183284447699	0.829600453544117	0.361759897303698	0.96584754381544	0.919154513822275	0.832976630134013	0.689910568756099	0.726412459452183	0.579567600893554	0.85358761462702	0.334164480873909	0.564580702350245	0.975239442739835	0.851807713017029	0.918195956593644	0.728488775238665	0.373910773108118	0.491254536456714	0.715188799998735	0.918195956593644	0.340844626228722	0.872987076317261	0.711648719421982	0.506659911822919	0.744386205792808	0.902362115024528	0.384508990522392	0.486425083015334	0.331706085636437	0.848522645984592	0.824923221140553	0.900686214038691	0.92201599896998	0.230217696729255	0.985503762907705	0.496273105324382	0.21079458280482	0.247542539546502	0.656233486966925	0.316068429010394	0.914382662053649	0.548974025293772	0.987582014652414	0.980888266070766	0.387698003349228	0.600196444399872	0.779597463745237	0.251379323165038	0.417572720454332
NCBI1783515	0.899997054986386	0.466973390641585	0.90855463938025	0.317631115380679	0.310298919090636	0.819261410281333	0.188132037552496	0.133733489357812	0.384508990522392	0.273399208042988	0.430356292842794	0.171022352627018	0.306554251127262	0.654199678908997	0.552947284198729	0.30171722811937	0.868140626788712	0.786225286973714	0.228739572010948	0.566824995857399	0.489865239976301	0.962919033193811	0.896933357954571	0.865881942314259	0.689910568756099	0.588099246956112	0.47906585851353	0.597749578519672	0.693599066376377	0.493363246294652	0.775675680480503	0.785181725780644	0.7849354984669	0.53451848648867	0.288795475563075	0.720701494152054	0.860044465420176	0.964780919266881	0.850243608571383	0.985898546502326	0.899127860397301	0.362427916025254	0.466141926516521	0.814986557286587	0.834772661171945	0.253352996557179	0.975564154346505	0.985898546502326	0.635309518451113
NCBI1798224	0.973274673978168	0.919709946547607	0.995496230861591	0.503780578171622	0.692784892584483	0.498213116171034	0.404085839604207	0.829600453544117	0.86541642603799	0.94039728126443	0.971436504544814	0.892980452670842	0.881273942470215	0.787904368287946	0.810453697874953	0.863276196360753	0.923688895946992	0.984795280272248	0.868947199086142	0.41295333315322	0.989288532877277	0.629936043397737	0.513849596440682	0.712067132415484	0.732678939830605	0.775675680480503	0.901225271576697	0.808487040711583	0.970165517598395	0.396133483035823	0.775675680480503	0.75407433992594	0.94742727589216	0.962635612476305	0.980112856516283	0.46769381027904	0.952007099778715	0.875694985730135	0.473938607806935	0.977862674277307	0.541357756942894	0.89016512892323	0.216048801704285	0.99843641825491	0.950780437287863	0.677185430023552	0.978892147564457	0.868947199086142	0.983946561690093
NCBI1804	0.0703645667505485	0.928826807050362	0.0529709777620155	0.971436504544814	0.975564154346505	0.300536569909085	0.838927068619597	0.912552814633743	0.401852791068565	0.460902448542568	0.48363593983152	0.913321774524716	0.702960710308538	0.955116569040432	0.293548208051516	0.636489840167125	0.161962408337843	0.149251672065715	0.681885347997939	0.607751005442298	0.113124900947572	0.23668054870009	0.854366616403161	0.911400240842416	0.572432780425313	0.383803258882817	0.849587206682716	0.452343073694821	0.889649470368511	0.778897792085579	0.209426869254368	0.230217696729255	0.573859151693993	0.0978006388879973	0.790348093951647	0.945387746157107	0.022856471804726	0.0574963991416885	0.530322344261092	0.0554532458115599	0.984795280272248	0.247867119856073	0.94742727589216	0.208896581012184	0.548974025293772	0.712586542231093	0.309007460183205	0.0472539217275801	0.769530620333867
NCBI1806905	0.34384464587093	0.925136245357071	0.424522181681418	0.481525032857631	0.541357756942894	0.609099862379303	0.374599869781523	0.724802888652817	0.827578114237833	0.825555129255338	0.571811072096314	0.668317597155885	0.623509972582257	0.530972045129948	0.978892147564457	0.968861720267726	0.990817539719959	0.511442396116324	0.702960710308538	0.960505780829957	0.76706154008692	0.864827945184313	0.911961857481885	0.987272164156338	0.590289795799047	0.968861720267726	0.677185430023552	0.938588915081681	0.61688342804889	0.674438552344543	0.604619516026263	0.628238341396421	0.828652192745089	0.796679611922875	0.758964756588796	0.854835216373783	0.118259177303725	0.629936043397737	0.792590704466236	0.541357756942894	0.785687279646244	0.688695116401423	0.968307511608204	0.860044465420176	0.672605041808802	0.720078442462351	0.592785074581802	0.710410291373531	0.663244206413164
NCBI1824	0.604619516026263	0.899127860397301	0.754639936783529	0.644997105998754	0.432324746012218	0.756001941523203	0.332280947443388	0.387698003349228	0.814986557286587	0.982282091024483	0.27893449177711	0.279403288773265	0.986292759078732	0.964443197673005	0.902870083010564	0.901494722160119	0.664988797029486	0.834772661171945	0.415862698814448	0.895577697185688	0.313671337737707	0.650111611638124	0.803821182114598	0.46769381027904	0.419140707458796	0.868140626788712	0.045064380651198	0.946015657540893	0.165985148099826	0.503028392223366	0.870089634803162	0.930534134291186	0.915382618630357	0.292702022688674	0.929910155279343	0.464100555729973	0.140738733326638	0.432656653775353	0.91687981597082	0.578418981657322	0.829094936799322	0.962919033193811	0.847803393279566	0.912552814633743	0.427958478820404	0.974485369193937	0.911400240842416	0.644033493618477	0.0906829742690898
NCBI1827580	0.85358761462702	0.854835216373783	0.87144499700652	0.331706085636437	0.321622772712303	0.773707637519376	0.22781001761759	0.189289002754157	0.554188347852892	0.156479913779747	0.500271967289187	0.0762285172671999	0.360219683944692	0.604002056446119	0.501071372903473	0.605749537631093	0.744386205792808	0.902870083010564	0.0920919561228124	0.564580702350245	0.46769381027904	0.646842197749882	0.879712596661364	0.256564483519156	0.480016728103193	0.566824995857399	0.141594133708007	0.721191425275665	0.276183898220286	0.652549415211621	0.599727029629767	0.515076504068967	0.685823985053899	0.496993325209155	0.862061531466509	0.90855463938025	0.96584754381544	0.989655004010002	0.798170195272667	0.814986557286587	0.671648183823544	0.464705548415394	0.94742727589216	0.230913514273415	0.707790055978132	0.299133101496715	0.894883434480765	0.892980452670842	0.54212997984182
NCBI1830	0.452343073694821	0.805916671989517	0.426219202219481	0.855272730622615	0.899127860397301	0.829094936799322	0.98814528233734	0.971877705228302	0.775675680480503	0.919154513822275	0.792936992532248	0.725820301216717	0.942100510463833	0.647632717886	0.823216011192652	0.968696886879271	0.468577777063199	0.432324746012218	0.764495530120334	0.926798720472274	0.716766136994289	0.730928029368322	0.953115797994202	0.273399208042988	0.487245273257246	0.876522252563228	0.816697006984652	0.77839296972675	0.995496230861591	0.535792486415433	0.713659871264613	0.781145260267215	0.814162665319122	0.792590704466236	0.813180424720436	0.670027506152533	0.290040518903588	0.21667065235102	0.983946561690093	0.514370458281074	0.311519792704283	0.464100555729973	0.218504188605271	0.967499213541987	0.449039278353358	0.715188799998735	0.654199678908997	0.249711779551583	0.336526134527092
NCBI183795	0.857397545228408	0.672109158026059	0.947925471938737	0.555432253916764	0.446953203227913	0.839430824070843	0.209010785380186	0.309500063335455	0.799565844847403	0.618070298788431	0.185538794998218	0.0537424494066717	0.634060991340248	0.046480368562807	0.73647719230556	0.445061512328037	0.756436353248321	0.926798720472274	0.0205340778126337	0.364591194242003	0.729376598270761	0.87144499700652	0.355671821865552	0.000883933499053973	0.00364374833786439	0.792590704466236	0.00180921049181218	0.962635612476305	0.103888604699911	0.0249641966850561	0.955116569040432	0.895305851034169	0.474556739908865	0.768929574355893	0.740744228271001	0.27518778576919	0.405491997310064	0.571811072096314	0.660044922909753	0.969390162354476	0.35079737998753	0.972234629676355	0.536485634083113	0.558790911266322	0.810453697874953	0.552947284198729	0.601387565822838	0.676309750739964	0.0150728071508036
NCBI1887	0.723620332472188	0.607751005442298	0.884508055517757	0.492043348483197	0.382471195635437	0.867338874488939	0.0864195227386524	0.255009954037199	0.942100510463833	0.778897792085579	0.296643631906495	0.163949817829987	0.770033787547057	0.601387565822838	0.927310181983297	0.856240415605061	0.74511494783485	0.840183975222875	0.202844222258497	0.965426880677327	0.811056179421948	0.518802670309037	0.925678760950959	0.379071675264757	0.382471195635437	0.953473553021384	0.00786135329627604	0.976128988552338	0.182851870368988	0.275685271273958	0.955577893866293	0.997362707104641	0.862061531466509	0.707790055978132	0.991647012993372	0.503780578171622	0.332280947443388	0.564580702350245	0.791457219869719	0.809121506358153	0.94742727589216	0.836821875125346	0.878731324321011	0.704503845296002	0.801535359432127	0.87455767465128	0.752778835263538	0.807725436004781	0.0656620502451181
NCBI1902	0.119951499071901	0.98814528233734	0.159584707879173	0.299872098106249	0.615461887079794	0.279797637784325	0.247867119856073	0.543823409812092	0.178124173535936	0.6668063497494	0.419140707458796	0.796679611922875	0.694819830395889	0.902870083010564	0.328924395172546	0.406788697061837	0.406310147951502	0.194197961452005	0.807725436004781	0.518802670309037	0.0658278261858467	0.548414743930801	0.518802670309037	0.838204721549953	0.806487863584781	0.305991239962948	0.888617310883764	0.106438281291992	0.817172094853161	0.325045793967574	0.250859984525163	0.25252979303998	0.62544783870162	0.0746206824586385	0.935555115031384	0.66736704342997	0.118259177303725	0.383803258882817	0.911961857481885	0.19139258743792	0.968696886879271	0.614174597419606	0.792590704466236	0.151470025040969	0.519513312178919	0.527915428719158	0.468577777063199	0.165687008174424	0.915382618630357
NCBI1914461	0.964443197673005	0.649249947351135	0.835813049151297	0.791457219869719	0.604619516026263	0.789842006489258	0.542976311150313	0.590289795799047	0.489865239976301	0.438138336234402	0.476317212703854	0.169188794800198	0.335905491689622	0.936122500968504	0.410211166444403	0.702278091166683	0.894460810050105	0.946015657540893	0.374599869781523	0.674438552344543	0.701285725545075	0.922303815462091	0.664988797029486	0.528562072857437	0.577128482028096	0.512515162403104	0.0820960135232953	0.380862066031428	0.424522181681418	0.0923185277790276	0.712938946317344	0.642911364028634	0.825555129255338	0.759662792930434	0.635309518451113	0.634632316180895	0.610076945839241	0.855772118090703	0.995902617943665	0.840183975222875	0.884905082642232	0.360427118458945	0.947925471938737	0.562923477368299	0.905375159906574	0.271515209493604	0.72302940984934	0.861409976643127	0.159862447423975
NCBI191495	0.245617295098201	0.85358761462702	0.208896581012184	0.843260799172503	0.74226681771969	0.202444000567694	0.918752451218119	0.944026857455695	0.952007099778715	0.769530620333867	0.537690715458559	0.573859151693993	0.471586754113061	0.524509020532605	0.569696249304754	0.89016512892323	0.577899951256099	0.122456121643351	0.323176938527578	0.460228169591622	0.856708608075617	0.329493770485123	0.443049614044606	0.431429275430655	0.282769700177682	0.57316375620741	0.318880968892589	0.75407433992594	0.508017126304238	0.793572351881706	0.407079442022559	0.422417575309884	0.343398790601234	0.856708608075617	0.890559701330926	0.764255690651555	0.557649466193909	0.0820960135232953	0.403535494074687	0.230217696729255	0.8741564061526	0.792936992532248	0.52745408328223	0.202444000567694	0.644033493618477	0.958651330796897	0.0945412806211443	0.284316774861152	0.503780578171622
NCBI1930	0.98814528233734	0.625060121823511	0.890559701330926	0.923114620283188	0.976128988552338	0.796076234977789	0.64222864100899	0.923372399366967	0.993782689704171	0.982763896761446	0.764255690651555	0.98802889621035	0.816697006984652	0.399636202755138	0.668317597155885	0.153130824452303	0.574518977394829	0.885819923189154	0.60178773813024	0.473433143734241	0.96682762654063	0.741472386281945	0.733800775396736	0.563754035898469	0.180276547892203	0.529062040557975	0.843981547095642	0.803821182114598	0.894883434480765	0.877322819598139	0.847803393279566	0.83634872819602	0.657099204290275	0.992990315251053	0.700570095040148	0.996362784737627	0.927908674036529	0.941826484074546	0.512515162403104	0.92143275669376	0.650764038143386	0.670452513665149	0.934418864259016	0.580413654107009	0.529636562210347	0.544895823520011	0.716766136994289	0.884905082642232	0.290304013054847
NCBI1931	0.77839296972675	0.560836016071279	0.974485369193937	0.899127860397301	0.863276196360753	0.596639552478361	0.869442091389094	0.865881942314259	0.927083743954117	0.970524493895291	0.497677168810983	0.824228149078505	0.661259666611901	0.973274673978168	0.791899150852363	0.875694985730135	0.474556739908865	0.85768040672984	0.773707637519376	0.632455918647032	0.807725436004781	0.822140616098218	0.620450796983337	0.980431665409371	0.984795280272248	0.563754035898469	0.95238657719094	0.967945697179081	0.950780437287863	0.812641726812911	0.864827945184313	0.931779354342657	0.974047502433461	0.756436353248321	0.835246011571169	0.540145611656801	0.705804087643895	0.3707899423116	0.628238341396421	0.856708608075617	0.832248655494917	0.710962253509709	0.439921645841132	0.909236924820122	0.792590704466236	0.774407055182812	0.972234629676355	0.891165403222946	0.553622188849216
NCBI1940636	0.864827945184313	0.267976979584433	0.868947199086142	0.251931912072371	0.415862698814448	0.888861439246243	0.18762257441208	0.484527129362516	0.844639779821211	0.941826484074546	0.161962408337843	0.558620835039188	0.868947199086142	0.215110439788547	0.986292759078732	0.89633157091224	0.807725436004781	0.950256276210198	0.181709300754638	0.488665128087207	0.173191454566582	0.855272730622615	0.140738733326638	0.0194856145544123	0.0230382851549966	0.933598418207916	0.100215737642554	0.588772012018761	0.0113586593455376	0.410999095243419	0.892980452670842	0.931779354342657	0.674438552344543	0.189729551236507	0.659316606569144	0.293548208051516	0.375866851903453	0.445061512328037	0.635309518451113	0.944026857455695	0.436061280366082	0.884905082642232	0.472313239838878	0.989288532877277	0.92201599896998	0.860044465420176	0.654750790409024	0.40313756445371	0.440754790791856
NCBI196162	0.724244759320754	0.842695651982065	0.752279618196458	0.805916671989517	0.899127860397301	0.690314218753446	0.29148193805527	0.827261209341006	0.342802176231826	0.535792486415433	0.512515162403104	0.936862489664178	0.629936043397737	0.290644873367367	0.39905619399018	0.98814528233734	0.360427118458945	0.8741564061526	0.526809002643568	0.778897792085579	0.0153257121250127	0.0386626270376544	0.0322383219930492	0.0457726608402325	0.0900220728702636	0.424163618761285	0.139882799467614	0.0903701511033225	0.152279688141896	0.555432253916764	0.336526134527092	0.386465838673145	0.876522252563228	0.0186273420199365	0.462403020752805	0.12161358079977	0.370452177480617	0.451827195485417	0.201858431595883	0.661885031828404	0.613549512991946	0.41646954414725	0.799376985103335	0.815746943319869	0.931613272798188	0.45847206144951	0.695702152343005	0.364920068139821	0.111637760883212
NCBI1969	0.856708608075617	0.890559701330926	0.813180424720436	0.611180381362501	0.604002056446119	0.934109926634573	0.559435543326599	0.437495899226364	0.629157449945499	0.474556739908865	0.852277082371594	0.314325866207698	0.768929574355893	0.369091262461861	0.960191537398027	0.535792486415433	0.762324339372548	0.786860343873463	0.693599066376377	0.66736704342997	0.990930474068113	0.786225286973714	0.996362784737627	0.756436353248321	0.405491997310064	0.902362115024528	0.729376598270761	0.913321774524716	0.8741564061526	0.719388870396761	0.956527423982738	0.964696499846712	0.688695116401423	0.981606234102474	0.407079442022559	0.90855463938025	0.811056179421948	0.907545861522767	0.764495530120334	0.880844912220566	0.902033180726345	0.975239442739835	0.851807713017029	0.896119994713919	0.757634619954061	0.45847206144951	0.901494722160119	0.887949508328548	0.372498169998361
NCBI199592	0.953851194958939	0.114199442041228	0.733306021649371	0.633560544758225	0.709340949138711	0.796076234977789	0.508017126304238	0.760862114832887	0.944442649658394	0.72516193423218	0.708823614295927	0.672109158026059	0.635741506001523	0.980888266070766	0.718210650058664	0.980431665409371	0.980888266070766	0.907130296751816	0.713659871264613	0.553622188849216	0.879712596661364	0.94742727589216	0.781877399221278	0.695158778908912	0.961359208056992	0.478442696766662	0.764495530120334	0.927083743954117	0.294048693462808	0.696042348527384	0.984795280272248	0.991398315497451	0.887949508328548	0.923688895946992	0.829600453544117	0.755271520530551	0.675571441343791	0.548414743930801	0.813560551201333	0.989288532877277	0.399636202755138	0.664988797029486	0.0825763913754398	0.946715874269304	0.794047295543918	0.739288282068871	0.881273942470215	0.665444619068797	0.775675680480503
NCBI2005458	0.175999148089271	0.785687279646244	0.194197961452005	0.683094345911516	0.702278091166683	0.53451848648867	0.417993596379082	0.759662792930434	0.360427118458945	0.635309518451113	0.533827519654723	0.793572351881706	0.903795520878145	0.964780919266881	0.610076945839241	0.584039208040505	0.243672806213203	0.41295333315322	0.767596943107066	0.923946439930044	0.0280907179268898	0.455790225940703	0.713659871264613	0.90855463938025	0.355671821865552	0.765631131231441	0.571811072096314	0.584039208040505	0.136109697849611	0.975239442739835	0.339493257539916	0.389908598806502	0.829094936799322	0.0249912882017349	0.895305851034169	0.840936932352954	0.0147037716743727	0.196524642075933	0.588099246956112	0.246200259008776	0.721191425275665	0.522930326925536	0.747469371980802	0.526809002643568	0.590289795799047	0.619890131097156	0.776017174533734	0.12764205763015	0.562923477368299
NCBI200618	0.94039728126443	0.752279618196458	0.971436504544814	0.655163301346573	0.535792486415433	0.468042021658408	0.795189774036423	0.515893954551986	0.181028059172819	0.0705467633665531	0.496273105324382	0.222482483205291	0.157318649028381	0.994736077888811	0.380862066031428	0.122034219148768	0.362427916025254	0.786225286973714	0.395024730172754	0.417993596379082	0.35366833073592	0.512181532465641	0.989288532877277	0.681384103923398	0.375366345334312	0.455790225940703	0.849148327404686	0.27518778576919	0.66436073944189	0.025438172795354	0.547151774549824	0.52623857331432	0.740016192886798	0.379883788560725	0.155230392934562	0.491254536456714	0.919154513822275	0.834772661171945	0.489865239976301	0.96682762654063	0.869442091389094	0.216841016416705	0.288795475563075	0.512181532465641	0.980431665409371	0.039399177801127	0.664988797029486	0.886885284550744	0.756969681915829
NCBI2017486	0.167219853181213	0.94742727589216	0.182126409359182	0.713659871264613	0.760862114832887	0.208896581012184	0.208896581012184	0.66436073944189	0.186398657101822	0.298357681547107	0.34128477794534	0.815746943319869	0.372498169998361	0.77839296972675	0.201858431595883	0.460228169591622	0.02420092351829	0.365707926772824	0.749492568432118	0.403535494074687	0.00160863178830685	0.0910640134725119	0.249711779551583	0.259505459047607	0.389908598806502	0.167522393152653	0.217637899904491	0.0482178151283224	0.242734560524036	0.929910155279343	0.132398751120532	0.188745127271522	0.562923477368299	0.00159215535113718	0.581890957712512	0.726938490121479	0.0101546166659105	0.0705467633665531	0.945387746157107	0.167752057271864	0.748829057560556	0.132398751120532	0.976128988552338	0.544895823520011	0.491254536456714	0.1033363888985	0.792936992532248	0.0536495015815254	0.161864510299891
NCBI2027405	0.443606356023804	0.494043015199097	0.533827519654723	0.502152359725571	0.514370458281074	0.795189774036423	0.258468902384599	0.450136695555155	0.872987076317261	0.964105097514237	0.343398790601234	0.441900288821102	0.988508625357038	0.732678939830605	0.848522645984592	0.992606866195571	0.503780578171622	0.583262347778431	0.285024270337701	0.703407165425324	0.23668054870009	0.423036235569969	0.73647719230556	0.264152626325194	0.220238708350549	0.906535709860435	0.159862447423975	0.77050450540176	0.250859984525163	0.599727029629767	0.707071673108629	0.77177255783157	0.985898546502326	0.238441229268015	0.661259666611901	0.059125509710093	0.0753672721959673	0.225627136830299	0.753179507719932	0.521539112420209	0.513181990114992	0.865881942314259	0.384910791248831	0.786860343873463	0.692784892584483	0.945515503839169	0.989655004010002	0.238816131314089	0.161431986385899
NCBI2039870	0.660044922909753	0.991647012993372	0.485084583112244	0.936122500968504	0.698966871008786	0.774407055182812	0.787904368287946	0.785181725780644	0.354170259947668	0.468042021658408	0.74226681771969	0.382471195635437	0.631071668991142	0.759662792930434	0.494835120288077	0.615461887079794	0.619330059425616	0.705187553599458	0.454639074259735	0.851807713017029	0.395749586275783	0.892980452670842	0.829094936799322	0.596639552478361	0.92143275669376	0.734362043368673	0.389420873876017	0.531548888013767	0.92201599896998	0.295242100722043	0.501722901047122	0.46944983695445	0.653133857749637	0.371320082767273	0.696042348527384	0.849587206682716	0.890559701330926	0.760360900152395	0.944026857455695	0.612711951977676	0.964105097514237	0.350224716407931	0.98814528233734	0.386465838673145	0.94039728126443	0.298357681547107	0.56762338549295	0.330445467725855	0.266314719058022
NCBI2045	0.698966871008786	0.530972045129948	0.72302940984934	0.948537594574017	0.881824245417703	0.515893954551986	0.952794157627434	0.846990572329643	0.242311305298063	0.218504188605271	0.707790055978132	0.403535494074687	0.155608787088646	0.794047295543918	0.251931912072371	0.305991239962948	0.323176938527578	0.85768040672984	0.843981547095642	0.446953203227913	0.080770373169288	0.288795475563075	0.262476800168621	0.92455625787945	0.811056179421948	0.198482827398149	0.807217891539917	0.196984527543679	0.799376985103335	0.217314200501929	0.264152626325194	0.275685271273958	0.632455918647032	0.118259177303725	0.0746206824586385	0.803821182114598	0.510851881029365	0.930534134291186	0.850558003703906	0.662441461270576	0.883746541071681	0.271515209493604	0.420329514598104	0.722505348291807	0.584672256134863	0.0365464800998216	0.990817539719959	0.566099721423585	0.837638249540363
NCBI2052181	0.936862489664178	0.557649466193909	0.964780919266881	0.3488930371361	0.354939461880928	0.92143275669376	0.145849664078671	0.280741041879933	0.927083743954117	0.681885347997939	0.520826195639999	0.426219202219481	0.966295762021244	0.437041580332416	0.947925471938737	0.451349502668483	0.712586542231093	0.970165517598395	0.119891003187401	0.884905082642232	0.641756344901663	0.719388870396761	0.175999148089271	0.108786409164379	0.337503927770659	0.735716843778015	0.218795683242848	0.705187553599458	0.3246377699247	0.404085839604207	0.975081155609236	0.98802889621035	0.951798614655386	0.619890131097156	0.811722055298386	0.0892087283636885	0.719388870396761	0.621714887217983	0.100497698481055	0.959735318216911	0.582341744481101	0.98802889621035	0.564580702350245	0.587463157690829	0.85358761462702	0.628238341396421	0.868947199086142	0.878978737983315	0.437495899226364
NCBI2055	0.043350208953522	0.925451584267109	0.081619038637048	0.672109158026059	0.591892712319571	0.565375088928357	0.372498169998361	0.436061280366082	0.464705548415394	0.962635612476305	0.275685271273958	0.372498169998361	0.922620962523364	0.855772118090703	0.710962253509709	0.708823614295927	0.290040518903588	0.14393201945564	0.546227980160799	0.882495695217456	0.208558177020031	0.634632316180895	0.828652192745089	0.690314218753446	0.380862066031428	0.824923221140553	0.116688301145029	0.713659871264613	0.400217228588089	0.441900288821102	0.423768764955951	0.51685987616519	0.691229681394852	0.200066709992186	0.820527149909921	0.446953203227913	0.00303772291674635	0.0544066973181782	0.971877705228302	0.0909371919744813	0.729376598270761	0.620976797700308	0.820780640107911	0.518802670309037	0.197482757675355	0.980888266070766	0.434151118385125	0.0468114288668635	0.221056687323874
NCBI207745	0.785181725780644	0.982763896761446	0.920383101388751	0.615461887079794	0.513181990114992	0.486425083015334	0.83023137181417	0.377527357074507	0.256564483519156	0.100035882690979	0.723620332472188	0.137653316438829	0.272569056282838	0.808487040711583	0.385389987036625	0.369694669141733	0.556292165983159	0.77100804975746	0.218504188605271	0.234235472794044	0.599473384789177	0.732678939830605	0.992990315251053	0.549570708835678	0.204163681977217	0.439426001960136	0.503780578171622	0.194465164150909	0.634632316180895	0.055855644147807	0.599473384789177	0.520826195639999	0.537106132330334	0.492609970523594	0.347793100407542	0.198056675938216	0.75174765232488	0.647632717886	0.870089634803162	0.936122500968504	0.0971868373664903	0.331018136292109	0.184832145528756	0.738858344441951	0.791015471235075	0.0588963631138126	0.707071673108629	0.922303815462091	0.768929574355893
NCBI211454	0.942100510463833	0.419140707458796	0.902870083010564	0.307118381891055	0.242311305298063	0.962238883159385	0.232158792628958	0.159862447423975	0.927536560588423	0.481525032857631	0.601903835618358	0.577128482028096	0.925451584267109	0.685823985053899	0.989321142763699	0.684714945048118	0.995496230861591	0.928251347599971	0.278429002909144	0.960876195569568	0.787904368287946	0.93087479992678	0.558620835039188	0.451349502668483	0.580413654107009	0.912552814633743	0.256984569131566	0.765194220459642	0.860044465420176	0.512181532465641	0.958651330796897	0.923688895946992	0.863957551262286	0.859607936616948	0.810453697874953	0.0217430874700828	0.967945697179081	0.95439890164269	0.183320909194598	0.970524493895291	0.481083250322828	0.915941427518284	0.910659723572919	0.972751964458677	0.705187553599458	0.987582014652414	0.873693978029234	0.929197918031574	0.0322383219930492
NCBI2219225	0.27518778576919	0.923688895946992	0.404085839604207	0.566824995857399	0.584672256134863	0.646296564320981	0.225206135502545	0.401382325809042	0.931613272798188	0.958651330796897	0.413631904577184	0.377176165437856	0.940758878556758	0.503496669419413	0.775041344754844	0.883746541071681	0.319545607263528	0.429840161335194	0.228311797043102	0.926601406333342	0.293086678517625	0.328924395172546	0.717421500920686	0.0722430517949044	0.0917374534588338	0.721191425275665	0.134193056108841	0.614174597419606	0.160851584315614	0.503780578171622	0.590289795799047	0.692784892584483	0.923688895946992	0.287183284447699	0.862061531466509	0.156479913779747	0.0491035307151595	0.0920919561228124	0.829094936799322	0.369091262461861	0.365707926772824	0.726938490121479	0.655541807312938	0.957247958068514	0.466141926516521	0.965426880677327	0.882495695217456	0.204643128174446	0.073596091220375
NCBI2341021	0.923946439930044	0.789842006489258	0.823216011192652	0.213209924366642	0.102277309436021	0.753179507719932	0.185538794998218	0.0708214379751056	0.364920068139821	0.162609248367039	0.537690715458559	0.015796086699668	0.344291690691295	0.35694947193057	0.40313756445371	0.750321164333193	0.880844912220566	0.791015471235075	0.0840169945355118	0.213711551079774	0.502152359725571	0.980888266070766	0.708823614295927	0.77177255783157	0.526809002643568	0.438856543339878	0.143245971125687	0.391001195440199	0.608691597813676	0.730928029368322	0.445061512328037	0.404901880972168	0.162971544365934	0.566099721423585	0.738858344441951	0.599473384789177	0.950780437287863	0.62544783870162	0.708373975325068	0.759662792930434	0.369694669141733	0.380862066031428	0.98802889621035	0.429840161335194	0.871999982758885	0.813560551201333	0.647632717886	0.665444619068797	0.506659911822919
NCBI240495	0.203760053373269	0.947243622864738	0.3246377699247	0.191726150620724	0.174409387089108	0.776017174533734	0.0456511815493577	0.0761532864107934	0.931613272798188	0.610734889653263	0.189289002754157	0.193745959840111	0.835813049151297	0.446371376558058	0.861409976643127	0.418566654246007	0.68947339208113	0.290304013054847	0.0538362803729075	0.765631131231441	0.29621310079344	0.681885347997939	0.293086678517625	0.0853425866011146	0.00914387293571071	0.838204721549953	0.0761532864107934	0.72516193423218	0.0923185277790276	0.192322575415477	0.702278091166683	0.761527567942258	0.873693978029234	0.373910773108118	0.600738097506934	0.173191454566582	0.0654531095613523	0.139882799467614	0.48363593983152	0.330445467725855	0.427958478820404	0.871999982758885	0.569149623795105	0.989321142763699	0.412313534039379	0.846111381765038	0.787527725418327	0.207060326586464	0.0397238626415629
NCBI2479393	0.934418864259016	0.930193199618121	0.91793538631232	0.882495695217456	0.93087479992678	0.845266665726344	0.596211457395458	0.709825057554798	0.696722220030642	0.796076234977789	0.61688342804889	0.820780640107911	0.709825057554798	0.218504188605271	0.634632316180895	0.917556086859101	0.331706085636437	0.975239442739835	0.564941110840674	0.92455625787945	0.519513312178919	0.40912928156812	0.386136772780226	0.220609682725375	0.691229681394852	0.60702410415904	0.550693137181437	0.274310141512363	0.466973390641585	0.746044098879149	0.687985431315801	0.709340949138711	0.936862489664178	0.421724613184003	0.81859673639851	0.79481092800843	0.768929574355893	0.956067118105196	0.603278374167341	0.888861439246243	0.865881942314259	0.518240426831964	0.964105097514237	0.977862674277307	0.872279872067207	0.584672256134863	0.855772118090703	0.896933357954571	0.541357756942894
NCBI248026	0.566824995857399	0.911400240842416	0.756969681915829	0.653133857749637	0.663698513779059	0.729114868071343	0.142904558545623	0.558620835039188	0.655541807312938	0.828652192745089	0.34184014040433	0.503780578171622	0.919709946547607	0.337503927770659	0.781877399221278	0.859607936616948	0.34184014040433	0.768929574355893	0.21994392212387	0.908080177595826	0.0719629982912994	0.288795475563075	0.146866267058854	0.0121208963056185	0.0271112672254692	0.718210650058664	0.00515146716381698	0.407079442022559	0.0714977214111291	0.155608787088646	0.556292165983159	0.644033493618477	0.969890021471635	0.100848120109795	0.8741564061526	0.325045793967574	0.102788011751054	0.209010785380186	0.474556739908865	0.696042348527384	0.778897792085579	0.617511943066782	0.918835163866776	0.923946439930044	0.839430824070843	0.888861439246243	0.671648183823544	0.3488930371361	0.000977553662033886
NCBI2492837	0.826186909999609	0.902870083010564	0.885423246838058	0.939067277572723	0.884508055517757	0.843260799172503	0.967945697179081	0.824228149078505	0.939067277572723	0.875080743399108	0.728488775238665	0.565375088928357	0.951332657217307	0.814986557286587	0.998142496140738	0.785687279646244	0.799376985103335	0.88749321383139	0.927536560588423	0.959278583498456	0.486425083015334	0.749492568432118	0.329911948119914	0.791015471235075	0.850558003703906	0.96584754381544	0.218795683242848	0.996795096593815	0.794047295543918	0.294701556759348	0.989655004010002	0.968861720267726	0.930534134291186	0.493363246294652	0.653683925684231	0.683972882828223	0.995902617943665	0.862528047609272	0.712586542231093	0.973274673978168	0.535792486415433	0.919709946547607	0.906535709860435	0.888861439246243	0.882495695217456	0.765631131231441	0.77177255783157	0.953851194958939	0.445790491285566
NCBI2518370	0.26961161261165	0.949702990174519	0.291902291002336	0.709825057554798	0.639677245757176	0.412313534039379	0.267459785602636	0.527915428719158	0.244793123052031	0.577899951256099	0.383803258882817	0.604619516026263	0.646296564320981	0.77839296972675	0.353053397663254	0.747469371980802	0.087978200636796	0.460902448542568	0.423768764955951	0.987272164156338	0.0408426997250592	0.218504188605271	0.443606356023804	0.256564483519156	0.243208330897654	0.500271967289187	0.0654531095613523	0.178712180647102	0.34384464587093	0.785181725780644	0.316068429010394	0.393046325095833	0.6872760402748	0.0418345794146773	0.863957551262286	0.333357821592741	0.043350208953522	0.189289002754157	0.817963594906239	0.276183898220286	0.752778835263538	0.178567618531317	0.982763896761446	0.600738097506934	0.43448606154374	0.421220802764531	0.99843641825491	0.0762285172671999	0.0501918614568067
NCBI2547601	0.0660243326293325	0.813560551201333	0.115694547724469	0.675004786036946	0.702960710308538	0.273399208042988	0.174409387089108	0.613549512991946	0.333357821592741	0.672605041808802	0.34384464587093	0.708823614295927	0.732678939830605	0.819261410281333	0.533827519654723	0.897264748671233	0.207658818254866	0.105677453595998	0.381295707441943	0.854835216373783	0.0607536394609795	0.270133399715476	0.552947284198729	0.208896581012184	0.179567024629687	0.39905619399018	0.0812719423975567	0.159584707879173	0.217637899904491	0.47785772514606	0.230217696729255	0.27518778576919	0.602626434302532	0.0638009223324406	0.989321142763699	0.443049614044606	0.00434148277749888	0.0101165201947773	0.786225286973714	0.0853425866011146	0.87811855909109	0.49529355057182	0.557079867218922	0.681885347997939	0.213209924366642	0.902870083010564	0.643559559961531	0.0492371955497955	0.0529709777620155
NCBI2548456	0.699410535787562	0.734362043368673	0.73723767505287	0.760360900152395	0.875080743399108	0.677185430023552	0.529062040557975	0.85768040672984	0.377527357074507	0.437495899226364	0.552947284198729	0.863276196360753	0.497677168810983	0.96682762654063	0.557649466193909	0.659316606569144	0.670452513665149	0.744386205792808	0.846990572329643	0.835246011571169	0.0181952591052695	0.280741041879933	0.191726150620724	0.31825547476286	0.712067132415484	0.522930326925536	0.218504188605271	0.233220261990982	0.125198174711185	0.877322819598139	0.435122813518944	0.474556739908865	0.671648183823544	0.0266560996319421	0.599473384789177	0.488029167308853	0.225206135502545	0.360219683944692	0.392135905604053	0.654199678908997	0.792590704466236	0.707071673108629	0.856240415605061	0.574518977394829	0.798933241823356	0.450761239613328	0.897264748671233	0.312056007491841	0.489865239976301
NCBI255247	0.128344760008155	0.936122500968504	0.0906829742690898	0.743756801579229	0.809787646940923	0.486425083015334	0.692345541136994	0.705804087643895	0.27095195463148	0.68947339208113	0.68038307889481	0.926601406333342	0.691804463433747	0.867338874488939	0.520335440028799	0.530972045129948	0.303344793955306	0.201549458942685	0.835246011571169	0.943725646501183	0.0569474516438161	0.246671597296197	0.552947284198729	0.972234629676355	0.870950930291067	0.754639936783529	0.784365490090332	0.360219683944692	0.711648719421982	0.963258487796535	0.297188662005546	0.350224716407931	0.496993325209155	0.0744256197644965	0.942575609861594	0.815746943319869	0.0764616215540953	0.151140540419216	0.87144499700652	0.185538794998218	0.563930652093858	0.371320082767273	0.345340820288356	0.404085839604207	0.221056687323874	0.611180381362501	0.34598069183068	0.0576615578114568	0.948537594574017
NCBI2563600	0.632455918647032	0.719388870396761	0.73723767505287	0.590047253493627	0.409499798875801	0.795189774036423	0.364591194242003	0.276183898220286	0.803186131545139	0.34128477794534	0.285733135577197	0.0753672721959673	0.332280947443388	0.833825864747849	0.643559559961531	0.382471195635437	0.820780640107911	0.681885347997939	0.087978200636796	0.204643128174446	0.975239442739835	0.997362707104641	0.91647014980153	0.312517455668103	0.149251672065715	0.532016215727269	0.149251672065715	0.721681716786267	0.185968157665281	0.0520769596490664	0.857083952121471	0.811722055298386	0.762989914732218	0.962635612476305	0.455158443733687	0.505018628578005	0.335438441579887	0.502152359725571	0.472313239838878	0.712586542231093	0.735022819847298	0.618070298788431	0.283648488126324	0.699410535787562	0.527915428719158	0.100848120109795	0.93087479992678	0.683972882828223	0.0616438483357803
NCBI2591108	0.360940669044266	0.991647012993372	0.27095195463148	0.928251347599971	0.644033493618477	0.468577777063199	0.926601406333342	0.902870083010564	0.0900220728702636	0.373069695334573	0.920383101388751	0.239872750734218	0.452343073694821	0.891165403222946	0.188132037552496	0.898318200239471	0.549570708835678	0.299872098106249	0.781145260267215	0.478442696766662	0.262476800168621	0.206538367875279	0.603278374167341	0.892980452670842	0.972234629676355	0.429325068452031	0.757634619954061	0.108992724690295	0.95693046293636	0.850243608571383	0.201549458942685	0.202844222258497	0.213711551079774	0.228739572010948	0.714213746104884	0.989288532877277	0.508017126304238	0.151911163855386	0.376406585226668	0.369091262461861	0.805916671989517	0.251749023787133	0.450136695555155	0.26473891211798	0.986713935182501	0.579567600893554	0.423768764955951	0.0585274215496206	0.39905619399018
NCBI259313	0.603278374167341	0.442474473975398	0.602626434302532	0.820527149909921	0.897745924936903	0.773269044141838	0.76706154008692	0.822741474768252	0.991647012993372	0.925678760950959	0.925678760950959	0.990015717599199	0.957247958068514	0.344291690691295	0.803186131545139	0.98802889621035	0.969390162354476	0.515076504068967	0.744386205792808	0.768929574355893	0.963258487796535	0.990015717599199	0.846111381765038	0.796679611922875	0.666211590509017	0.747469371980802	0.990930474068113	0.975081155609236	0.96584754381544	0.579567600893554	0.752279618196458	0.795825107190733	0.588099246956112	0.986292759078732	0.930193199618121	0.959735318216911	0.695702152343005	0.700057886672816	0.93087479992678	0.433365780134438	0.547929619191814	0.878731324321011	0.23608361664905	0.980888266070766	0.326848474867831	0.730928029368322	0.412313534039379	0.823216011192652	0.829094936799322
NCBI2602015	0.455158443733687	0.972702647347517	0.295708121699127	0.733800775396736	0.531548888013767	0.339493257539916	0.980431665409371	0.751314954550009	0.0374569324701265	0.138817783461739	0.956527423982738	0.582341744481101	0.164465663075279	0.743756801579229	0.0960095341777984	0.533174005249485	0.0746206824586385	0.396746358027367	0.986292759078732	0.577899951256099	0.131126356247266	0.143515161056209	0.312517455668103	0.222180219958375	0.907545861522767	0.198482827398149	0.833825864747849	0.0120083731621225	0.906535709860435	0.984795280272248	0.102788011751054	0.119384091880941	0.234235472794044	0.162971544365934	0.373337075765442	0.842695651982065	0.313671337737707	0.189729551236507	0.528562072857437	0.400217228588089	0.738858344441951	0.0234886670113257	0.379071675264757	0.379883788560725	0.614174597419606	0.419753488378643	0.762324339372548	0.0468114288668635	0.620450796983337
NCBI2604832	0.711648719421982	0.429325068452031	0.698354065342516	0.203432291568749	0.26473891211798	0.976969259677703	0.0658278261858467	0.131126356247266	0.877322819598139	0.779597463745237	0.104250925291064	0.185036301328632	0.927536560588423	0.119548405394732	0.98814528233734	0.791899150852363	0.751314954550009	0.671648183823544	0.0186887580205752	0.3882966082334	0.250859984525163	0.421724613184003	0.110030531969441	0.00169437972883466	0.0493163588540769	0.970524493895291	0.00581501361777034	0.532521231141391	0.0483762920012384	0.175600021240393	0.832565584159716	0.897987144869331	0.857083952121471	0.327222867263825	0.907130296751816	0.084904411244767	0.265136390305831	0.335438441579887	0.255009954037199	0.805916671989517	0.0397238626415629	0.955577893866293	0.0408426997250592	0.995034761810909	0.704503845296002	0.857083952121471	0.869442091389094	0.237278770642224	0.175600021240393
NCBI2607753	0.125779301301235	0.941408159815677	0.146440545425659	0.480344949448873	0.493363246294652	0.202444000567694	0.0955706873800925	0.354170259947668	0.339815535163423	0.726412459452183	0.351674742485112	0.484527129362516	0.644033493618477	0.944026857455695	0.371320082767273	0.582341744481101	0.0820960135232953	0.222482483205291	0.537106132330334	0.665444619068797	0.0486451340457021	0.184832145528756	0.518240426831964	0.329911948119914	0.410999095243419	0.344291690691295	0.0277192941304454	0.161962408337843	0.274310141512363	0.663698513779059	0.185968157665281	0.253841504414277	0.618805926790721	0.0429893589624845	0.610076945839241	0.663244206413164	0.0111231975199258	0.0838805964525178	0.906535709860435	0.127867849399674	0.787904368287946	0.433365780134438	0.85768040672984	0.554828175383365	0.240822093793601	0.3904733538878	0.68947339208113	0.0625771726225685	0.0639880656771021
NCBI2609807	0.893887255099086	0.677753082686319	0.755271520530551	0.655541807312938	0.536485634083113	0.449039278353358	0.754639936783529	0.530972045129948	0.66275589270812	0.730168801241102	0.709825057554798	0.77050450540176	0.34128477794534	0.579567600893554	0.329911948119914	0.893887255099086	0.244793123052031	0.791015471235075	0.855272730622615	0.52623857331432	0.704503845296002	0.401852791068565	0.651825860310573	0.597104437001137	0.552455634976692	0.33297117069635	0.741472386281945	0.212473646404982	0.866781901953514	0.87455767465128	0.435122813518944	0.489264752911365	0.846111381765038	0.597749578519672	0.624496642446401	0.895305851034169	0.939804619075231	0.586012388671058	0.945515503839169	0.66275589270812	0.945387746157107	0.254481535877871	0.944026857455695	0.827261209341006	0.764255690651555	0.596211457395458	0.722505348291807	0.763655561583538	0.897987144869331
NCBI2609808	0.603278374167341	0.832565584159716	0.770033787547057	0.280193230796518	0.436061280366082	0.616432456655169	0.384910791248831	0.398089052646819	0.761527567942258	0.963258487796535	0.760862114832887	0.880172505423668	0.814162665319122	0.953473553021384	0.687985431315801	0.653133857749637	0.915941427518284	0.731952559283312	0.992990315251053	0.600196444399872	0.565375088928357	0.680917613458474	0.828652192745089	0.394376906871794	0.582341744481101	0.555432253916764	0.792936992532248	0.605749537631093	0.92455625787945	0.193745959840111	0.926798720472274	0.90855463938025	0.948537594574017	0.595712217868629	0.911961857481885	0.470600216728573	0.842223902603591	0.990594872763999	0.770033787547057	0.702278091166683	0.7849354984669	0.923688895946992	0.976535541412965	0.583262347778431	0.888617310883764	0.262476800168621	0.86541642603799	0.922620962523364	0.987272164156338
NCBI2609809	0.91687981597082	0.692345541136994	0.884905082642232	0.846990572329643	0.855772118090703	0.925678760950959	0.789842006489258	0.94742727589216	0.641756344901663	0.899997054986386	0.764255690651555	0.701967764532768	0.930193199618121	0.756436353248321	0.900686214038691	0.826976056719308	0.605749537631093	0.862963662678279	0.886885284550744	0.927908674036529	0.926601406333342	0.910659723572919	0.875080743399108	0.702278091166683	0.796076234977789	0.945030270748105	0.875080743399108	0.995034761810909	0.760360900152395	0.887949508328548	0.990015717599199	0.960191537398027	0.967945697179081	0.846990572329643	0.803186131545139	0.970524493895291	0.981606234102474	0.894883434480765	0.676309750739964	0.968861720267726	0.682694935015085	0.713659871264613	0.896119994713919	0.639677245757176	0.630503576026619	0.998092790310868	0.922620962523364	0.951798614655386	0.655163301346573
NCBI2662034	0.773707637519376	0.925678760950959	0.943725646501183	0.777790802520371	0.746839229266059	0.703955331049325	0.530322344261092	0.723620332472188	0.946715874269304	0.951798614655386	0.764495530120334	0.679574609074414	0.834772661171945	0.515893954551986	0.775675680480503	0.93501609771679	0.3882966082334	0.989321142763699	0.294048693462808	0.990015717599199	0.52623857331432	0.780134896791383	0.923688895946992	0.180726635185971	0.337503927770659	0.760360900152395	0.40912928156812	0.842695651982065	0.329911948119914	0.866781901953514	0.739288282068871	0.829094936799322	0.741472386281945	0.494835120288077	0.787527725418327	0.307118381891055	0.255614830158706	0.454639074259735	0.968861720267726	0.885423246838058	0.588772012018761	0.770033787547057	0.972751964458677	0.923114620283188	0.817963594906239	0.945030270748105	0.804456172950137	0.836821875125346	0.245261021640785
NCBI2666139	0.587463157690829	0.148113606695153	0.610076945839241	0.712938946317344	0.618070298788431	0.288307557201043	0.627495946674798	0.427958478820404	0.478442696766662	0.553622188849216	0.293086678517625	0.0573319794933713	0.522400376850906	0.184406144937525	0.232158792628958	0.923946439930044	0.927083743954117	0.743127547346371	0.0845760463849189	0.131397983299692	0.863276196360753	0.873693978029234	0.600738097506934	0.0462754231433607	0.460902448542568	0.307759575095134	0.00666376647610154	0.583262347778431	0.449624733959551	0.0284450420402991	0.502152359725571	0.427958478820404	0.540145611656801	0.863276196360753	0.995496230861591	0.0914162320551913	0.953473553021384	0.931779354342657	0.494835120288077	0.510188233220631	0.00581501361777034	0.421724613184003	0.0175860200579147	0.673101445034766	0.762989914732218	0.45657152981154	0.485084583112244	0.95238657719094	0.560335705366366
NCBI266779	0.188745127271522	0.87811855909109	0.166658949612831	0.85768040672984	0.754639936783529	0.132398751120532	0.804456172950137	0.895305851034169	0.245261021640785	0.290040518903588	0.794047295543918	0.891891517879431	0.318880968892589	0.972702647347517	0.190171241405403	0.29148193805527	0.0401515566071082	0.218795683242848	0.990594872763999	0.329493770485123	0.217637899904491	0.0451564685788632	0.824228149078505	0.348285683332129	0.823216011192652	0.183320909194598	0.358079027447053	0.0599352135138337	0.953473553021384	0.902033180726345	0.0660243326293325	0.0992747392634719	0.178712180647102	0.209426869254368	0.449624733959551	0.597749578519672	0.0644854527348722	0.0832561379647615	0.956527423982738	0.191726150620724	0.72302940984934	0.156479913779747	0.963258487796535	0.358079027447053	0.352211544778154	0.539338790159372	0.524509020532605	0.0910640134725119	0.439921645841132
NCBI2710756	0.953115797994202	0.451827195485417	0.861409976643127	0.162136548684076	0.213209924366642	0.290304013054847	0.527915428719158	0.122772501285724	0.554828175383365	0.149251672065715	0.188745127271522	0.218504188605271	0.227196798522647	0.557079867218922	0.332280947443388	0.536485634083113	0.286253346784852	0.792148274209909	0.11128618970888	0.043350208953522	0.776017174533734	0.712586542231093	0.498213116171034	0.55107278798957	0.473938607806935	0.211290347798813	0.54434085926483	0.563930652093858	0.579083248837567	0.415408321819056	0.508017126304238	0.512515162403104	0.670027506152533	0.64222864100899	0.3246377699247	0.626895009287045	0.990930474068113	0.971436504544814	0.649249947351135	0.901494722160119	0.0768990049640448	0.357456584566234	0.0053918726842953	0.777513874867066	0.933598418207916	0.245617295098201	0.778897792085579	0.791899150852363	0.474556739908865
NCBI2715960	0.938196661837458	0.335905491689622	0.947243622864738	0.601903835618358	0.521539112420209	0.543823409812092	0.451827195485417	0.430356292842794	0.952794157627434	0.611180381362501	0.342244616952934	0.123656659057989	0.470600216728573	0.105677453595998	0.417572720454332	0.73723767505287	0.960191537398027	0.98802889621035	0.238816131314089	0.347793100407542	0.931186199342157	0.791015471235075	0.626188814786243	0.0791684485871633	0.272155799342465	0.399636202755138	0.230217696729255	0.992606866195571	0.49529355057182	0.194465164150909	0.622559243755453	0.594391580683092	0.769530620333867	0.975081155609236	0.572432780425313	0.98814528233734	0.94742727589216	0.657099204290275	0.968696886879271	0.934418864259016	0.211900125007686	0.87811855909109	0.106203947957117	0.480344949448873	0.977430110632118	0.443588371206468	0.872279872067207	0.775675680480503	0.327222867263825
NCBI2728827	0.186644504184623	0.890559701330926	0.3040814630808	0.787904368287946	0.800804589328545	0.489264752911365	0.277146655902048	0.718210650058664	0.288307557201043	0.554188347852892	0.357456584566234	0.685823985053899	0.747967665462644	0.578418981657322	0.409499798875801	0.743756801579229	0.0794442398410844	0.472928672731686	0.482116396499315	0.950256276210198	0.0306058039643749	0.27095195463148	0.273021572984597	0.0835160626190336	0.0666485779695162	0.498213116171034	0.0408426997250592	0.22781001761759	0.174052186562123	0.415862698814448	0.246671597296197	0.316423732153696	0.923372399366967	0.0289944320484598	0.894460810050105	0.448454757923065	0.0154022772453856	0.0755969946537231	0.918835163866776	0.274881303588709	0.471586754113061	0.232158792628958	0.810453697874953	0.552947284198729	0.654750790409024	0.532521231141391	0.957247958068514	0.078745486670508	0.112698968608627
NCBI2742128	0.301202266512762	0.929910155279343	0.461540291020227	0.894460810050105	0.799376985103335	0.494043015199097	0.511442396116324	0.857397545228408	0.735716843778015	0.764495530120334	0.83634872819602	0.655163301346573	0.989655004010002	0.684714945048118	0.939804619075231	0.256564483519156	0.468042021658408	0.540769652561767	0.833825864747849	0.698966871008786	0.616432456655169	0.600196444399872	0.900686214038691	0.977430110632118	0.926798720472274	0.773707637519376	0.101518423216776	0.970165517598395	0.989321142763699	0.856708608075617	0.615461887079794	0.672605041808802	0.675571441343791	0.74226681771969	0.796679611922875	0.622559243755453	0.1033363888985	0.377527357074507	0.346545851718134	0.439426001960136	0.631922081850882	0.988508625357038	0.931186199342157	0.729376598270761	0.451827195485417	0.96584754381544	0.798933241823356	0.573859151693993	0.340844626228722
NCBI2742133	0.243208330897654	0.93087479992678	0.205867584680245	0.654199678908997	0.605749537631093	0.795825107190733	0.401852791068565	0.46769381027904	0.134545169546707	0.938196661837458	0.354939461880928	0.62544783870162	0.960505780829957	0.967945697179081	0.570642165198239	0.611839457593165	0.517568229994166	0.395024730172754	0.452343073694821	0.934418864259016	0.3707899423116	0.743127547346371	0.232632234663642	0.772700186635201	0.762324339372548	0.760862114832887	0.421724613184003	0.421724613184003	0.494043015199097	0.796679611922875	0.668317597155885	0.726938490121479	0.634060991340248	0.49529355057182	0.936862489664178	0.780134896791383	0.211290347798813	0.175164590833196	0.795189774036423	0.247542539546502	0.633131140741116	0.589337239581872	0.449624733959551	0.497677168810983	0.651825860310573	0.885819923189154	0.611839457593165	0.137653316438829	0.783633380162498
NCBI2744522	0.251749023787133	0.650764038143386	0.396133483035823	0.291902291002336	0.3707899423116	0.980431665409371	0.142381163195421	0.169188794800198	0.843260799172503	0.722505348291807	0.166658949612831	0.290304013054847	0.640428210335676	0.374599869781523	0.8741564061526	0.728488775238665	0.729376598270761	0.391001195440199	0.114199442041228	0.781145260267215	0.309879877640811	0.863276196360753	0.179120305675334	0.418566654246007	0.121229558147616	0.938196661837458	0.109649079055749	0.962919033193811	0.153130824452303	0.234639240924798	0.895305851034169	0.94742727589216	0.842695651982065	0.327941385201937	0.832565584159716	0.146440545425659	0.162971544365934	0.234235472794044	0.545451584857101	0.571226267778633	0.551599534151019	0.995902617943665	0.342244616952934	0.962919033193811	0.941826484074546	0.964780919266881	0.882495695217456	0.216048801704285	0.754639936783529
NCBI2762330	0.14393201945564	0.703955331049325	0.29621310079344	0.895577697185688	0.989036162842882	0.673101445034766	0.928826807050362	0.926286824268604	0.863276196360753	0.911400240842416	0.910659723572919	0.97099475077956	0.96584754381544	0.271515209493604	0.922303815462091	0.611839457593165	0.919154513822275	0.0982424684751602	0.925451584267109	0.962919033193811	0.865881942314259	0.918752451218119	0.710410291373531	0.333357821592741	0.926601406333342	0.879712596661364	0.795189774036423	0.724802888652817	0.598395307530346	0.886885284550744	0.815746943319869	0.852277082371594	0.743127547346371	0.781145260267215	0.997362707104641	0.687985431315801	0.46769381027904	0.34128477794534	0.553622188849216	0.307118381891055	0.826976056719308	0.77050450540176	0.705804087643895	0.407079442022559	0.209844099575186	0.545451584857101	0.115694547724469	0.380862066031428	0.332280947443388
NCBI2763008	0.17217071354324	0.975943928057425	0.215110439788547	0.906119533895645	0.940758878556758	0.194197961452005	0.434151118385125	0.939804619075231	0.162609248367039	0.311519792704283	0.728488775238665	0.959278583498456	0.35366833073592	0.664988797029486	0.170524935391082	0.641756344901663	0.014799001985548	0.377527357074507	0.651207404456566	0.780134896791383	0.0051639101035482	0.149251672065715	0.340844626228722	0.241662945348987	0.131126356247266	0.189289002754157	0.240822093793601	0.0676327573738474	0.204163681977217	0.962919033193811	0.0898357544342986	0.125198174711185	0.712938946317344	0.00278484536476884	0.643559559961531	0.336526134527092	0.0148426969048083	0.0960095341777984	0.91793538631232	0.167752057271864	0.829094936799322	0.0941459090565527	0.923372399366967	0.4857915830567	0.442474473975398	0.196524642075933	0.918835163866776	0.0751070930692176	0.126801008130435
NCBI2768067	0.503028392223366	0.717421500920686	0.611839457593165	0.517568229994166	0.423036235569969	0.842695651982065	0.283648488126324	0.340844626228722	0.828652192745089	0.725820301216717	0.465348719715739	0.17764439240602	0.642911364028634	0.885423246838058	0.899127860397301	0.988508625357038	0.700057886672816	0.575876720812477	0.610734889653263	0.681384103923398	0.757634619954061	0.807725436004781	0.862963662678279	0.660044922909753	0.329911948119914	0.855772118090703	0.108477879911161	0.926286824268604	0.604002056446119	0.237278770642224	0.81859673639851	0.847803393279566	0.885423246838058	0.716010768665378	0.558790911266322	0.796679611922875	0.191726150620724	0.54212997984182	0.792936992532248	0.601903835618358	0.649249947351135	0.875080743399108	0.934418864259016	0.884905082642232	0.590047253493627	0.517568229994166	0.812641726812911	0.596639552478361	0.0565082505730586
NCBI2774562	0.276721599159409	0.0688926500382929	0.345340820288356	0.710410291373531	0.509636340290439	0.0705467633665531	0.700570095040148	0.377176165437856	0.255614830158706	0.328924395172546	0.243208330897654	0.0115704473087374	0.225206135502545	0.102091159342043	0.0474083318744015	0.872279872067207	0.60178773813024	0.488029167308853	0.0644939614699803	0.0260933987194249	0.479578045795419	0.896933357954571	0.716010768665378	0.0435423433097999	0.588772012018761	0.0806156107703605	0.00434148277749888	0.306554251127262	0.581890957712512	0.0176613188569319	0.163949817829987	0.134545169546707	0.403535494074687	0.454639074259735	0.827261209341006	0.185036301328632	0.625060121823511	0.597104437001137	0.564580702350245	0.249711779551583	0.00306904698884806	0.182469883628855	0.00815845758087035	0.326360903693618	0.673735525783625	0.159233494188561	0.346545851718134	0.634060991340248	0.599727029629767
NCBI2778082	0.899127860397301	0.750321164333193	0.857397545228408	0.443606356023804	0.772700186635201	0.649249947351135	0.531548888013767	0.537690715458559	0.859607936616948	0.864827945184313	0.970165517598395	0.677753082686319	0.676309750739964	0.934109926634573	0.4857915830567	0.717421500920686	0.904332357434745	0.799565844847403	0.972751964458677	0.581152003547761	0.990015717599199	0.285733135577197	0.841596106626802	0.806487863584781	0.697673701209884	0.605273125831635	0.401852791068565	0.572432780425313	0.75174765232488	0.382471195635437	0.701285725545075	0.690314218753446	0.993782689704171	0.974047502433461	0.897987144869331	0.562923477368299	0.807217891539917	0.906535709860435	0.473433143734241	0.909236924820122	0.927083743954117	0.953115797994202	0.976969259677703	0.582341744481101	0.91647014980153	0.395024730172754	0.75174765232488	0.886885284550744	0.496993325209155
NCBI2781734	0.880172505423668	0.548974025293772	0.958651330796897	0.884508055517757	0.910659723572919	0.731952559283312	0.596639552478361	0.802678301129218	0.836821875125346	0.962919033193811	0.990930474068113	0.780134896791383	0.675004786036946	0.227196798522647	0.505018628578005	0.611839457593165	0.209844099575186	0.972234629676355	0.438138336234402	0.696042348527384	0.579567600893554	0.791457219869719	0.241662945348987	0.131397983299692	0.140106289036716	0.470600216728573	0.635741506001523	0.309500063335455	0.875694985730135	0.605749537631093	0.677185430023552	0.746839229266059	0.859607936616948	0.609099862379303	0.822140616098218	0.600738097506934	0.858425992206449	0.740016192886798	0.496273105324382	0.919154513822275	0.963258487796535	0.21667065235102	0.791457219869719	0.88749321383139	0.982282091024483	0.515076504068967	0.817963594906239	0.778897792085579	0.040534492672052
NCBI2789739	0.506111935063364	0.914382662053649	0.540769652561767	0.420906531267269	0.429840161335194	0.781877399221278	0.351674742485112	0.25252979303998	0.841596106626802	0.83158684320975	0.63795275868261	0.443606356023804	0.894460810050105	0.0744256197644965	0.934418864259016	0.677753082686319	0.957247958068514	0.568349939134424	0.0840169945355118	0.806487863584781	0.931613272798188	0.740744228271001	0.181330704627987	0.0854840345444888	0.563754035898469	0.964105097514237	0.326848474867831	0.655541807312938	0.712938946317344	0.993291371429224	0.674438552344543	0.661259666611901	0.555432253916764	0.971877705228302	0.552947284198729	0.307759575095134	0.435122813518944	0.526809002643568	0.0638009223324406	0.557649466193909	0.3284704359839	0.977430110632118	0.594997581329295	0.436550899201842	0.931186199342157	0.620976797700308	0.436550899201842	0.769530620333867	0.708823614295927
NCBI280	0.445061512328037	0.6872760402748	0.449039278353358	0.822741474768252	0.87144499700652	0.774407055182812	0.381295707441943	0.790348093951647	0.2866987553464	0.611180381362501	0.437041580332416	0.666211590509017	0.905375159906574	0.560836016071279	0.897264748671233	0.554828175383365	0.349653126686744	0.564941110840674	0.436061280366082	0.993782689704171	0.084904411244767	0.68038307889481	0.398780921091657	0.13500719896344	0.449039278353358	0.845266665726344	0.0160501847893917	0.433365780134438	0.361759897303698	0.793572351881706	0.572432780425313	0.657099204290275	0.735022819847298	0.161962408337843	0.794047295543918	0.460228169591622	0.0688926500382929	0.201858431595883	0.989655004010002	0.557649466193909	0.642911364028634	0.519513312178919	0.835813049151297	0.901225271576697	0.420906531267269	0.987582014652414	0.868140626788712	0.102532182440288	0.172672187909219
NCBI28450	0.292702022688674	0.991647012993372	0.342244616952934	0.774407055182812	0.862528047609272	0.262476800168621	0.704503845296002	0.903795520878145	0.225206135502545	0.305991239962948	0.820780640107911	0.939067277572723	0.564941110840674	0.868947199086142	0.372042352870744	0.510851881029365	0.0876388290383659	0.446371376558058	0.989288532877277	0.650111611638124	0.136935196138813	0.243158986215911	0.93217686721512	0.358931231090894	0.662441461270576	0.451827195485417	0.188456565191701	0.332280947443388	0.611180381362501	0.716766136994289	0.239305693756118	0.315486460355674	0.397360243819673	0.12161358079977	0.819261410281333	0.724244759320754	0.0222816890173728	0.039399177801127	0.881824245417703	0.242734560524036	0.861409976643127	0.216841016416705	0.870089634803162	0.654750790409024	0.375366345334312	0.850243608571383	0.908080177595826	0.0906829742690898	0.028887961030306
NCBI2865673	0.926798720472274	0.39905619399018	0.903288175847313	0.930534134291186	0.983521319966713	0.982763896761446	0.869442091389094	0.85768040672984	0.819862704831111	0.758964756588796	0.95439890164269	0.713659871264613	0.971877705228302	0.279797637784325	0.850558003703906	0.064714321754326	0.852277082371594	0.945030270748105	0.473433143734241	0.931186199342157	0.74226681771969	0.971436504544814	0.438856543339878	0.317631115380679	0.138817783461739	0.851807713017029	0.985503762907705	0.739288282068871	0.957247958068514	0.489865239976301	0.975943928057425	0.98128897463252	0.708373975325068	0.735716843778015	0.990930474068113	0.922620962523364	0.646842197749882	0.860044465420176	0.157851188079154	0.999055570743982	0.459293646871704	0.615875943444796	0.753179507719932	0.510188233220631	0.982763896761446	0.849148327404686	0.832976630134013	0.856240415605061	0.0753672721959673
NCBI2865833	0.225627136830299	0.995034761810909	0.49529355057182	0.703407165425324	0.620976797700308	0.405491997310064	0.3707899423116	0.759662792930434	0.856240415605061	0.968307511608204	0.672605041808802	0.77839296972675	0.975081155609236	0.646296564320981	0.824228149078505	0.773707637519376	0.520826195639999	0.547929619191814	0.686396182921784	0.827261209341006	0.3904733538878	0.529636562210347	0.7849354984669	0.990594872763999	0.56762338549295	0.744386205792808	0.322619683947553	0.897264748671233	0.414651961055554	0.777513874867066	0.554828175383365	0.631922081850882	0.967499213541987	0.310298919090636	0.960505780829957	0.424522181681418	0.044774902605664	0.233771708487897	0.663698513779059	0.359555845701867	0.959278583498456	0.990015717599199	0.74511494783485	0.653133857749637	0.563930652093858	0.783633380162498	0.842695651982065	0.60178773813024	0.40313756445371
NCBI287	0.370452177480617	0.92201599896998	0.35079737998753	0.41646954414725	0.488665128087207	0.633560544758225	0.167522393152653	0.411712509006783	0.349653126686744	0.837638249540363	0.256564483519156	0.681384103923398	0.740744228271001	0.45657152981154	0.598934003235039	0.708373975325068	0.312517455668103	0.400217228588089	0.393578197146814	0.90855463938025	0.0607536394609795	0.3904733538878	0.304754792401541	0.0337362380730176	0.293086678517625	0.675004786036946	0.0674004586330008	0.195991670426045	0.217314200501929	0.575876720812477	0.412313534039379	0.492043348483197	0.799376985103335	0.118063243900873	0.999055570743982	0.589337239581872	0.0656620502451181	0.103888604699911	0.975943928057425	0.53451848648867	0.0478211057273727	0.382471195635437	0.424522181681418	0.733306021649371	0.522400376850906	0.598395307530346	0.92953962857508	0.054196828056694	0.227196798522647
NCBI2877940	0.245617295098201	0.410211166444403	0.188132037552496	0.157851188079154	0.143245971125687	0.155230392934562	0.222029013672562	0.148470178744044	0.804456172950137	0.253841504414277	0.466973390641585	0.0674004586330008	0.496273105324382	0.104478566970378	0.548414743930801	0.56238471992738	0.692784892584483	0.187151514629406	0.0134502254735356	0.0656620502451181	0.785181725780644	0.500271967289187	0.124728024457401	0.0425548386440093	0.167522393152653	0.53550404878761	0.0216482497226437	0.770033787547057	0.336526134527092	0.332280947443388	0.275685271273958	0.280741041879933	0.0420996622915341	0.773707637519376	0.996795096593815	0.215503692540489	0.447647648706395	0.237840465214236	0.0596740004623367	0.175164590833196	0.428660146444206	0.692345541136994	0.72302940984934	0.106843575883168	0.83158684320975	0.903795520878145	0.118259177303725	0.517568229994166	0.151140540419216
NCBI2898793	0.240327994347018	0.823216011192652	0.30275053179786	0.635741506001523	0.712586542231093	0.284316774861152	0.102532182440288	0.510851881029365	0.0621236569209032	0.327941385201937	0.258468902384599	0.851807713017029	0.451827195485417	0.72516193423218	0.178567618531317	0.594997581329295	0.0494514439438914	0.423768764955951	0.605273125831635	0.49529355057182	0.00343255331822135	0.0820943585086135	0.174052186562123	0.119951499071901	0.430356292842794	0.228311797043102	0.0579362456052466	0.0180216833978973	0.309007460183205	0.692345541136994	0.174409387089108	0.220609682725375	0.544895823520011	0.00316397482689358	0.601903835618358	0.290987108897816	0.0264209066994671	0.0666485779695162	0.217637899904491	0.245617295098201	0.834772661171945	0.166395588765888	0.951332657217307	0.464705548415394	0.708823614295927	0.180726635185971	0.986713935182501	0.0360630363060592	0.0112243150773617
NCBI29281	0.926286824268604	0.294701556759348	0.803821182114598	0.35366833073592	0.19571974496779	0.587463157690829	0.113805054274837	0.211900125007686	0.587463157690829	0.489264752911365	0.190688286273341	0.0214995274668583	0.41295333315322	0.240327994347018	0.443588371206468	0.493363246294652	0.945515503839169	0.851807713017029	0.0457726608402325	0.310870849063103	0.710962253509709	0.983946561690093	0.315486460355674	0.101165832325375	0.0717145960720652	0.537106132330334	0.00659873870968581	0.858425992206449	0.0329871543071365	0.0111802528950246	0.725820301216717	0.666211590509017	0.373337075765442	0.690314218753446	0.796995272621375	0.46944983695445	0.62544783870162	0.978266980928675	0.48363593983152	0.839430824070843	0.752778835263538	0.597104437001137	0.554828175383365	0.463042609940487	0.830924870875243	0.799376985103335	0.391001195440199	0.949063354737076	0.00292761142346539
NCBI294	0.867338874488939	0.945030270748105	0.904749596756776	0.832248655494917	0.885423246838058	0.927310181983297	0.839430824070843	0.986292759078732	0.952007099778715	0.98128897463252	0.738858344441951	0.668317597155885	0.994191590541829	0.0825763913754398	0.914382662053649	0.706521995972721	0.775675680480503	0.973274673978168	0.358931231090894	0.95439890164269	0.885423246838058	0.938588915081681	0.177203282993939	0.00417867184879143	0.192322575415477	0.947925471938737	0.0888967568564342	0.602626434302532	0.494043015199097	0.162971544365934	0.929197918031574	0.964105097514237	0.945387746157107	0.937515406164342	0.584672256134863	0.93087479992678	0.985163579044929	0.859607936616948	0.436550899201842	0.870089634803162	0.705804087643895	0.780510340669654	0.826186909999609	0.447647648706395	0.952794157627434	0.809787646940923	0.672605041808802	0.95693046293636	0.256183262009895
NCBI29421	0.637308795991038	0.558620835039188	0.657652744437998	0.406788697061837	0.217637899904491	0.283648488126324	0.363881686813324	0.129087557916455	0.167522393152653	0.100497698481055	0.449039278353358	0.00717157903036403	0.263021589393031	0.326848474867831	0.183320909194598	0.30275053179786	0.657099204290275	0.86541642603799	0.0829655689397831	0.193745959840111	0.556292165983159	0.862963662678279	0.522400376850906	0.216048801704285	0.288307557201043	0.290304013054847	0.0181952591052695	0.401852791068565	0.587463157690829	0.00337384527499001	0.373337075765442	0.328924395172546	0.419753488378643	0.520335440028799	0.828652192745089	0.454639074259735	0.730168801241102	0.719388870396761	0.478442696766662	0.641756344901663	0.222029013672562	0.293548208051516	0.490578056979853	0.274310141512363	0.990930474068113	0.23608361664905	0.73723767505287	0.72516193423218	0.163186326272034
NCBI29449	0.375866851903453	0.964105097514237	0.384508990522392	0.996795096593815	0.972751964458677	0.325045793967574	0.548974025293772	0.859607936616948	0.277924651397804	0.27893449177711	0.906119533895645	0.823564454805914	0.560836016071279	0.955577893866293	0.327222867263825	0.314325866207698	0.0929680968923354	0.696042348527384	0.900686214038691	0.596639552478361	0.0705467633665531	0.259505459047607	0.528562072857437	0.604619516026263	0.906119533895645	0.423036235569969	0.451349502668483	0.26694373825311	0.505453816098671	0.652549415211621	0.138489210449494	0.146866267058854	0.709340949138711	0.0820960135232953	0.449624733959551	0.928251347599971	0.0462754231433607	0.58675551786076	0.564580702350245	0.480344949448873	0.993782689704171	0.325045793967574	0.678766465262525	0.673101445034766	0.776846855721781	0.167752057271864	0.975943928057425	0.325721841277673	0.379883788560725
NCBI303	0.0789565397510262	0.842223902603591	0.0906829742690898	0.472313239838878	0.597749578519672	0.316423732153696	0.155230392934562	0.501071372903473	0.623509972582257	0.77050450540176	0.295242100722043	0.579083248837567	0.891891517879431	0.811722055298386	0.473433143734241	0.89016512892323	0.16873337870184	0.202444000567694	0.547929619191814	0.968696886879271	0.0573319794933713	0.340844626228722	0.693599066376377	0.306554251127262	0.0644854527348722	0.563930652093858	0.23608361664905	0.342244616952934	0.171558395001892	0.787527725418327	0.201858431595883	0.245261021640785	0.872279872067207	0.0604890722667887	0.854366616403161	0.686396182921784	0.00339662585809493	0.0588963631138126	0.798170195272667	0.115989540639062	0.792936992532248	0.429325068452031	0.934109926634573	0.491254536456714	0.331018136292109	0.807217891539917	0.654199678908997	0.0358788085632326	0.16873337870184
NCBI316	0.411712509006783	0.730168801241102	0.441289666203595	0.972702647347517	0.952007099778715	0.0898357544342986	0.66736704342997	0.909236924820122	0.0159650555209613	0.0545888194513274	0.952007099778715	0.237278770642224	0.0393273696272072	0.995496230861591	0.00911044031458848	0.368718546293136	0.0369616265303679	0.730168801241102	0.620976797700308	0.131397983299692	0.000373820753654078	0.0710664465253067	0.3904733538878	0.983521319966713	0.995902617943665	0.0249641966850561	0.813180424720436	0.00436990555838419	0.666211590509017	0.12764205763015	0.068509809089279	0.0719629982912994	0.527915428719158	0.000130913152485884	0.342802176231826	0.849148327404686	0.239872750734218	0.420906531267269	0.797534825810252	0.30171722811937	0.839430824070843	0.0260933987194249	0.476863268334608	0.201858431595883	0.868947199086142	9.24460899960681e-05	0.967945697179081	0.238441229268015	0.692784892584483
NCBI319706	0.0295820745029182	0.93334668671955	0.0588963631138126	0.488665128087207	0.648703180683477	0.0656620502451181	0.0868183109061702	0.584672256134863	0.148717212109269	0.420906531267269	0.481525032857631	0.979544351562287	0.400950915656556	0.958651330796897	0.168205033376095	0.560335705366366	0.0806156107703605	0.0903701511033225	0.701967764532768	0.502152359725571	0.000517152151162914	0.0714977214111291	0.419753488378643	0.368078963102051	0.368078963102051	0.190688286273341	0.188745127271522	0.0518485842180199	0.133733489357812	0.939067277572723	0.0441769570246645	0.0688926500382929	0.423036235569969	0.00112908460981714	0.795189774036423	0.389908598806502	0.00039524232080654	0.00400286328706476	0.93217686721512	0.054196828056694	0.635309518451113	0.297188662005546	0.83158684320975	0.201858431595883	0.272569056282838	0.316423732153696	0.607751005442298	0.00659873870968581	0.124944746056717
NCBI329	0.287183284447699	0.716766136994289	0.360427118458945	0.640428210335676	0.588099246956112	0.569696249304754	0.263415802535394	0.498213116171034	0.508678435226231	0.882495695217456	0.35694947193057	0.435122813518944	0.943725646501183	0.902033180726345	0.615461887079794	0.631071668991142	0.290304013054847	0.524509020532605	0.484527129362516	0.780510340669654	0.279797637784325	0.339815535163423	0.974047502433461	0.316068429010394	0.473938607806935	0.789174617733184	0.12764205763015	0.612711951977676	0.183520389311523	0.774407055182812	0.54434085926483	0.644997105998754	0.918835163866776	0.23668054870009	0.753179507719932	0.332280947443388	0.0264209066994671	0.102788011751054	0.89016512892323	0.334934396414903	0.387698003349228	0.625060121823511	0.809121506358153	0.693599066376377	0.393578197146814	0.930534134291186	0.918835163866776	0.146089429891388	0.148965456960962
NCBI33050	0.217637899904491	0.752279618196458	0.195991670426045	0.871999982758885	0.960191537398027	0.671648183823544	0.925678760950959	0.86541642603799	0.83158684320975	0.922303815462091	0.990817539719959	0.529062040557975	0.892647469035482	0.425482901720826	0.823216011192652	0.843260799172503	0.925136245357071	0.333357821592741	0.412313534039379	0.92455625787945	0.691229681394852	0.996362784737627	0.981606234102474	0.265136390305831	0.915941427518284	0.990594872763999	0.309500063335455	0.990930474068113	0.797534825810252	0.73647719230556	0.57316375620741	0.511442396116324	0.775675680480503	0.851807713017029	0.524509020532605	0.265136390305831	0.489865239976301	0.525484183593231	0.077671524765696	0.404901880972168	0.77100804975746	0.888617310883764	0.883106101317135	0.369091262461861	0.741472386281945	0.923946439930044	0.207060326586464	0.450136695555155	0.243208330897654
NCBI332055	0.594997581329295	0.868947199086142	0.686396182921784	0.277146655902048	0.162971544365934	0.326360903693618	0.452343073694821	0.160644985581833	0.789842006489258	0.102091159342043	0.513849596440682	0.393046325095833	0.176399400280012	0.976128988552338	0.493363246294652	0.45657152981154	0.0482178151283224	0.778897792085579	0.581152003547761	0.273399208042988	0.663244206413164	0.393578197146814	0.852277082371594	0.998142496140738	0.976535541412965	0.186644504184623	0.764495530120334	0.668317597155885	0.730928029368322	0.325721841277673	0.358079027447053	0.381959163814724	0.884508055517757	0.552947284198729	0.3284704359839	0.990817539719959	0.407079442022559	0.597749578519672	0.262476800168621	0.716010768665378	0.575251822571074	0.213209924366642	0.773707637519376	0.891891517879431	0.942100510463833	0.146440545425659	0.96682762654063	0.700570095040148	0.868947199086142
NCBI336203	0.68947339208113	0.218795683242848	0.758964756588796	0.100848120109795	0.0430737323120601	0.396133483035823	0.12105893391452	0.0249912882017349	0.380862066031428	0.0917374534588338	0.134545169546707	0.00418664721764566	0.216841016416705	0.250859984525163	0.218504188605271	0.460902448542568	0.444519723440391	0.789174617733184	0.0194856145544123	0.0602841313125413	0.872987076317261	0.80217051631975	0.501071372903473	0.553622188849216	0.296643631906495	0.178567618531317	0.0985520076622411	0.527915428719158	0.221056687323874	0.117021625794439	0.305991239962948	0.295242100722043	0.21818866928749	0.880844912220566	0.689910568756099	0.588772012018761	0.766231825196294	0.589337239581872	0.355671821865552	0.729376598270761	0.369091262461861	0.119951499071901	0.167522393152653	0.694175257877472	0.961359208056992	0.411712509006783	0.690314218753446	0.75174765232488	0.618070298788431
NCBI34073	0.330445467725855	0.430356292842794	0.459293646871704	0.166658949612831	0.160851584315614	0.951332657217307	0.0971868373664903	0.0900220728702636	0.661259666611901	0.357456584566234	0.127867849399674	0.0393273696272072	0.35694947193057	0.712067132415484	0.661885031828404	0.743127547346371	0.964443197673005	0.435122813518944	0.0476646971708816	0.322101617521166	0.791899150852363	0.832976630134013	0.758964756588796	0.429840161335194	0.149649324336092	0.654199678908997	0.0639880656771021	0.776846855721781	0.194197961452005	0.109337592333744	0.991647012993372	0.953851194958939	0.739288282068871	0.823216011192652	0.43448606154374	0.228739572010948	0.112698968608627	0.372042352870744	0.92201599896998	0.58675551786076	0.364591194242003	0.559435543326599	0.136935196138813	0.970165517598395	0.631922081850882	0.385389987036625	0.767596943107066	0.432656653775353	0.430911097912883
NCBI35622	0.0955706873800925	0.577899951256099	0.129087557916455	0.586012388671058	0.350224716407931	0.0547146218617392	0.902033180726345	0.428660146444206	0.306554251127262	0.0356344498667497	0.688695116401423	0.0552674816069331	0.145849664078671	0.443588371206468	0.0985520076622411	0.496273105324382	0.148965456960962	0.158347960532671	0.217314200501929	0.0345192929164672	0.0656620502451181	0.0180216833978973	0.764495530120334	0.591892712319571	0.744386205792808	0.0556683727548611	0.557649466193909	0.0190323026151133	0.401382325809042	0.339815535163423	0.0200080958906063	0.0154497684786528	0.0672292997608441	0.068509809089279	0.404085839604207	0.882495695217456	0.277924651397804	0.285733135577197	0.894460810050105	0.0845760463849189	0.391001195440199	0.110796984440331	0.875080743399108	0.0917374534588338	0.450136695555155	0.184832145528756	0.27893449177711	0.295242100722043	0.931186199342157
NCBI356852	0.889649470368511	0.86541642603799	0.68038307889481	0.654750790409024	0.463421857752984	0.792148274209909	0.672109158026059	0.611839457593165	0.270133399715476	0.284316774861152	0.663698513779059	0.309007460183205	0.577128482028096	0.756436353248321	0.400950915656556	0.596211457395458	0.828652192745089	0.931186199342157	0.397360243819673	0.532521231141391	0.82160284174843	0.526809002643568	0.698966871008786	0.339815535163423	0.577128482028096	0.62544783870162	0.218795683242848	0.549570708835678	0.291902291002336	0.152760082779039	0.689910568756099	0.616432456655169	0.55107278798957	0.881273942470215	0.522930326925536	0.708823614295927	0.701285725545075	0.942100510463833	0.928251347599971	0.714701080447699	0.792590704466236	0.403535494074687	0.97099475077956	0.533827519654723	0.974485369193937	0.635309518451113	0.710962253509709	0.707071673108629	0.174805141299428
NCBI358	0.976969259677703	0.561628236238905	0.966295762021244	0.0428262369322401	0.0551110122008949	0.457539786825467	0.110796984440331	0.0222816890173728	0.154249633520174	0.011817770411848	0.22781001761759	0.0619724793382616	0.119891003187401	0.745645455731515	0.303978181670814	0.0337362380730176	0.191726150620724	0.866781901953514	0.0149830700025245	0.147293166440575	0.601387565822838	0.723620332472188	0.692784892584483	0.492043348483197	0.119548405394732	0.266314719058022	0.325045793967574	0.35366833073592	0.223538392024605	0.0324054293024209	0.503496669419413	0.485084583112244	0.398089052646819	0.531548888013767	0.192322575415477	0.364920068139821	0.95238657719094	0.937515406164342	0.227196798522647	0.913321774524716	0.537106132330334	0.0744256197644965	0.12105893391452	0.680917613458474	0.994736077888811	0.0474083318744015	0.932776485990275	0.951798614655386	0.686396182921784
NCBI358220	0.00303772291674635	0.429840161335194	0.00581501361777034	0.959735318216911	0.854835216373783	0.00217288872364047	0.55107278798957	0.970165517598395	0.0121698738279012	0.0779098186371256	0.654199678908997	0.552947284198729	0.113411873260409	0.777513874867066	0.00936363644563818	0.335438441579887	0.00727924205681575	0.0104330203638858	0.740016192886798	0.0892087283636885	0.00031595722087791	0.0644939614699803	0.657099204290275	0.683094345911516	0.571811072096314	0.0184122272142814	0.618805926790721	0.00536694914337523	0.508678435226231	0.972234629676355	0.00172792780401482	0.00371406226119263	0.0779098186371256	0.000315421617796275	0.75839821986841	0.907130296751816	3.48575421507416e-05	0.000275515736527327	0.876922589173511	0.00383873416944476	0.832976630134013	0.012662275743521	0.781877399221278	0.0493163588540769	0.143515161056209	0.246200259008776	0.222029013672562	0.000384102310665008	0.235194956135883
NCBI359	0.923946439930044	0.759662792930434	0.903288175847313	0.75839821986841	0.85768040672984	0.607751005442298	0.764495530120334	0.634632316180895	0.854366616403161	0.571811072096314	0.479578045795419	0.629936043397737	0.442474473975398	0.358931231090894	0.689910568756099	0.389420873876017	0.703955331049325	0.83023137181417	0.34598069183068	0.450761239613328	0.637308795991038	0.849148327404686	0.826186909999609	0.345340820288356	0.429840161335194	0.546227980160799	0.819261410281333	0.816697006984652	0.947925471938737	0.375366345334312	0.805218258557346	0.823216011192652	0.810453697874953	0.536485634083113	0.392135905604053	0.915382618630357	0.946715874269304	0.849148327404686	0.692345541136994	0.905375159906574	0.51685987616519	0.857083952121471	0.0819038523426432	0.777790802520371	0.825555129255338	0.191949434945521	0.953115797994202	0.75174765232488	0.968696886879271
NCBI36814	0.270133399715476	0.605749537631093	0.34384464587093	0.463042609940487	0.455790225940703	0.832976630134013	0.204163681977217	0.296643631906495	0.726412459452183	0.978892147564457	0.111990413026511	0.251931912072371	0.945030270748105	0.590289795799047	0.889649470368511	0.949702990174519	0.399636202755138	0.391568033711846	0.189289002754157	0.751314954550009	0.0906829742690898	0.570642165198239	0.364920068139821	0.0730891844378065	0.0552674816069331	0.918835163866776	0.0162728750544994	0.650111611638124	0.187151514629406	0.135434198923477	0.60178773813024	0.689910568756099	0.962238883159385	0.111990413026511	0.881824245417703	0.183011120509475	0.0189504954787939	0.119951499071901	0.651825860310573	0.406310147951502	0.402437898320215	0.683094345911516	0.420906531267269	0.749492568432118	0.540145611656801	0.983521319966713	0.933598418207916	0.0823515496817211	0.0876388290383659
NCBI376	0.629936043397737	0.895577697185688	0.423036235569969	0.601903835618358	0.557649466193909	0.944026857455695	0.423036235569969	0.526809002643568	0.922620962523364	0.723620332472188	0.373910773108118	0.411712509006783	0.594997581329295	0.698354065342516	0.968696886879271	0.99843641825491	0.92105580304437	0.554188347852892	0.672605041808802	0.750321164333193	0.896933357954571	0.932776485990275	0.310870849063103	0.553622188849216	0.746044098879149	0.816697006984652	0.799565844847403	0.658519202311097	0.814162665319122	0.582341744481101	0.959278583498456	0.957247958068514	0.886458771866265	0.992990315251053	0.54434085926483	0.726412459452183	0.733306021649371	0.71869949303282	0.927908674036529	0.599727029629767	0.688695116401423	0.968696886879271	0.212473646404982	0.966295762021244	0.804456172950137	0.663698513779059	0.520826195639999	0.563754035898469	0.587463157690829
NCBI37919	0.464100555729973	0.985898546502326	0.547929619191814	0.695158778908912	0.77100804975746	0.85358761462702	0.746044098879149	0.618805926790721	0.910127030879676	0.972751964458677	0.976535541412965	0.897987144869331	0.762324339372548	0.252828064562712	0.989288532877277	0.755271520530551	0.92455625787945	0.550094936378815	0.441289666203595	0.880172505423668	0.970165517598395	0.883746541071681	0.389908598806502	0.493363246294652	0.86541642603799	0.939067277572723	0.938588915081681	0.714213746104884	0.985503762907705	0.63795275868261	0.756436353248321	0.793572351881706	0.558790911266322	0.96584754381544	0.461540291020227	0.756436353248321	0.222860618796323	0.331018136292109	0.179827622776221	0.559435543326599	0.564941110840674	0.959735318216911	0.683972882828223	0.641756344901663	0.911400240842416	0.505018628578005	0.607751005442298	0.68038307889481	0.865881942314259
NCBI37927	0.53550404878761	0.884508055517757	0.505453816098671	0.629157449945499	0.686396182921784	0.953473553021384	0.485084583112244	0.428660146444206	0.91687981597082	0.970165517598395	0.931779354342657	0.848522645984592	0.553622188849216	0.178567618531317	0.698354065342516	0.536485634083113	0.692784892584483	0.412313534039379	0.33297117069635	0.961756926143785	0.626895009287045	0.634632316180895	0.209010785380186	0.247867119856073	0.52745408328223	0.754639936783529	0.860044465420176	0.372498169998361	0.670452513665149	0.775675680480503	0.907130296751816	0.901225271576697	0.407938080189629	0.579083248837567	0.455790225940703	0.532016215727269	0.444519723440391	0.629157449945499	0.021312887552969	0.657652744437998	0.83158684320975	0.584039208040505	0.850558003703906	0.734362043368673	0.738858344441951	0.119548405394732	0.333357821592741	0.847803393279566	0.327941385201937
NCBI37931	0.773707637519376	0.571226267778633	0.812641726812911	0.993782689704171	0.945515503839169	0.373910773108118	0.887949508328548	0.89633157091224	0.272155799342465	0.247867119856073	0.962919033193811	0.597104437001137	0.274881303588709	0.887949508328548	0.373069695334573	0.26694373825311	0.361759897303698	0.896933357954571	0.896119994713919	0.374599869781523	0.297848208981191	0.217637899904491	0.939067277572723	0.849148327404686	0.555432253916764	0.401852791068565	0.89633157091224	0.259505459047607	0.419140707458796	0.1035950863894	0.573859151693993	0.573859151693993	0.547151774549824	0.296643631906495	0.194845075996669	0.342802176231826	0.918195956593644	0.98802889621035	0.61688342804889	0.76706154008692	0.694819830395889	0.370452177480617	0.823564454805914	0.420906531267269	0.716010768665378	0.080770373169288	0.972702647347517	0.635741506001523	0.955577893866293
NCBI380	0.563930652093858	0.465348719715739	0.588772012018761	0.0920919561228124	0.190171241405403	0.971877705228302	0.0089652287605741	0.0796263340529638	0.665444619068797	0.79481092800843	0.0306517688611318	0.278429002909144	0.729114868071343	0.214680666636863	0.964696499846712	0.832976630134013	0.929197918031574	0.513849596440682	0.0691004191594835	0.697673701209884	0.222482483205291	0.547151774549824	0.0829655689397831	0.0163419855436641	0.124944746056717	0.985898546502326	0.00842843833686606	0.415408321819056	0.0493163588540769	0.155608787088646	0.825555129255338	0.877322819598139	0.990930474068113	0.331018136292109	0.724244759320754	0.192771102816671	0.229899403627156	0.251931912072371	0.170103191912956	0.729114868071343	0.398780921091657	0.991398315497451	0.176800778387767	0.98128897463252	0.826976056719308	0.805916671989517	0.887949508328548	0.156062264035145	0.080770373169288
NCBI381	0.310298919090636	0.632455918647032	0.360427118458945	0.554188347852892	0.510851881029365	0.698354065342516	0.138489210449494	0.376406585226668	0.651825860310573	0.814162665319122	0.216841016416705	0.325045793967574	0.965426880677327	0.745645455731515	0.832565584159716	0.997362707104641	0.255614830158706	0.494043015199097	0.228311797043102	0.977862674277307	0.124441101188599	0.3040814630808	0.386465838673145	0.161962408337843	0.131397983299692	0.832565584159716	0.0229370719411956	0.39905619399018	0.322619683947553	0.370452177480617	0.594391580683092	0.66436073944189	0.855272730622615	0.157851188079154	0.955116569040432	0.480344949448873	0.0587550287847695	0.150337532334831	0.714213746104884	0.355671821865552	0.80217051631975	0.599727029629767	0.791899150852363	0.927536560588423	0.62544783870162	0.828652192745089	0.972751964458677	0.164465663075279	0.023571928686602
NCBI382	0.707071673108629	0.707071673108629	0.668317597155885	0.566099721423585	0.638597193334865	0.890559701330926	0.701285725545075	0.709825057554798	0.658519202311097	0.339815535163423	0.852994513599802	0.922620962523364	0.857397545228408	0.578418981657322	0.746044098879149	0.724802888652817	0.54434085926483	0.892647469035482	0.696042348527384	0.734362043368673	0.446953203227913	0.660044922909753	0.913321774524716	0.946015657540893	0.892980452670842	0.880172505423668	0.995034761810909	0.851245073177708	0.883106101317135	0.910659723572919	0.699410535787562	0.721191425275665	0.504510367715026	0.391001195440199	0.881273942470215	0.956527423982738	0.443588371206468	0.552947284198729	0.949063354737076	0.57316375620741	0.91687981597082	0.553622188849216	0.962238883159385	0.504510367715026	0.960505780829957	0.845266665726344	0.807725436004781	0.524509020532605	0.989288532877277
NCBI386874	0.554828175383365	0.864827945184313	0.601903835618358	0.989321142763699	0.99843641825491	0.47785772514606	0.468042021658408	0.828652192745089	0.12161358079977	0.183011120509475	0.60702410415904	0.931779354342657	0.292702022688674	0.415862698814448	0.150812148699101	0.700057886672816	0.0141730273549868	0.781877399221278	0.852277082371594	0.616432456655169	0.00834082571722223	0.0687766234156893	0.130334920340063	0.19571974496779	0.449039278353358	0.215503692540489	0.309879877640811	0.0451564685788632	0.482116396499315	0.837638249540363	0.258468902384599	0.299872098106249	0.811056179421948	0.0051639101035482	0.529062040557975	0.408495386970493	0.17764439240602	0.326360903693618	0.279797637784325	0.504510367715026	0.927310181983297	0.0547146218617392	0.96682762654063	0.573859151693993	0.968861720267726	0.0658278261858467	0.791899150852363	0.148717212109269	0.0118649824529102
NCBI396	0.587463157690829	0.919154513822275	0.611180381362501	0.919709946547607	0.895305851034169	0.309007460183205	0.953851194958939	0.716010768665378	0.201858431595883	0.170524935391082	0.955577893866293	0.530322344261092	0.29621310079344	0.488029167308853	0.297848208981191	0.138489210449494	0.182469883628855	0.731952559283312	0.360427118458945	0.430911097912883	0.0552674816069331	0.454639074259735	0.93501609771679	0.998092790310868	0.661885031828404	0.27095195463148	0.726938490121479	0.430911097912883	0.881273942470215	0.498213116171034	0.298357681547107	0.327222867263825	0.364920068139821	0.0538362803729075	0.708823614295927	0.844639779821211	0.0978006388879973	0.323176938527578	0.49529355057182	0.610734889653263	0.900686214038691	0.307118381891055	0.552455634976692	0.552947284198729	0.746044098879149	0.130030480964388	0.995496230861591	0.303344793955306	0.559435543326599
NCBI39689	0.261933171775336	0.923946439930044	0.270133399715476	0.770033787547057	0.716010768665378	0.39905619399018	0.975943928057425	0.738858344441951	0.0230382851549966	0.0430737323120601	0.963258487796535	0.590047253493627	0.201549458942685	0.976969259677703	0.172875014746653	0.153539642570029	0.0218745264553768	0.506659911822919	0.75407433992594	0.558790911266322	0.000961002707921803	0.0967489378365897	0.224105531050262	0.786225286973714	0.922303815462091	0.246671597296197	0.657099204290275	0.0529709777620155	0.828083764993749	0.781145260267215	0.148965456960962	0.183520389311523	0.328924395172546	0.00135358758616904	0.441289666203595	0.554828175383365	0.101165832325375	0.143515161056209	0.989655004010002	0.250417204819137	0.762989914732218	0.0329871543071365	0.749492568432118	0.246671597296197	0.756436353248321	0.0536495015815254	0.868850197011453	0.0579362456052466	0.671648183823544
NCBI39691	0.599727029629767	0.53451848648867	0.723620332472188	0.431429275430655	0.277146655902048	0.46769381027904	0.415408321819056	0.222180219958375	0.675004786036946	0.180726635185971	0.141293537512791	0.0623351079772091	0.0838805964525178	0.757634619954061	0.330445467725855	0.431429275430655	0.551599534151019	0.62544783870162	0.137039950199857	0.105677453595998	0.881273942470215	0.640428210335676	0.892647469035482	0.344291690691295	0.112698968608627	0.242734560524036	0.162136548684076	0.473433143734241	0.363097020558843	0.0051639101035482	0.618070298788431	0.581890957712512	0.750321164333193	0.792936992532248	0.0616438483357803	0.533827519654723	0.421220802764531	0.381295707441943	0.815746943319869	0.804456172950137	0.27393010984684	0.437495899226364	0.0537424494066717	0.746044098879149	0.805916671989517	0.0209774128110471	0.746839229266059	0.683972882828223	0.371320082767273
NCBI399	0.735022819847298	0.923688895946992	0.599727029629767	0.518240426831964	0.372042352870744	0.395024730172754	0.60178773813024	0.316068429010394	0.234639240924798	0.183320909194598	0.577128482028096	0.0953032428436044	0.335438441579887	0.190171241405403	0.389908598806502	0.0435423433097999	0.349653126686744	0.614906686566257	0.0130876625895888	0.239872750734218	0.356519724305407	0.409499798875801	0.482116396499315	0.402437898320215	0.0771346680028432	0.533827519654723	0.651825860310573	0.441900288821102	0.348285683332129	0.373069695334573	0.276721599159409	0.29148193805527	0.087524286040262	0.350224716407931	0.650764038143386	0.953851194958939	0.605749537631093	0.450136695555155	0.302385250102689	0.659316606569144	0.709825057554798	0.429840161335194	0.761527567942258	0.0957731736667635	0.963625698104349	0.383060497001986	0.650764038143386	0.30171722811937	0.716010768665378
NCBI40137	0.990015717599199	0.599473384789177	0.982763896761446	0.0835160626190336	0.119951499071901	0.552455634976692	0.0420996622915341	0.0249168629917863	0.593786208067526	0.188132037552496	0.303344793955306	0.056289891387077	0.48363593983152	0.0696094593033167	0.555432253916764	0.106004625102597	0.783633380162498	0.901494722160119	0.0033040866046808	0.225627136830299	0.964105097514237	0.893433972262254	0.0420996622915341	0.0488600781481829	0.0698805690162434	0.599473384789177	0.125417143924142	0.964443197673005	0.101165832325375	0.170524935391082	0.692345541136994	0.673735525783625	0.408495386970493	0.951332657217307	0.752778835263538	0.310870849063103	0.959278583498456	0.925451584267109	0.0616438483357803	0.949702990174519	0.363097020558843	0.599727029629767	0.0474083318744015	0.346545851718134	0.915941427518284	0.493363246294652	0.850243608571383	0.890559701330926	0.162136548684076
NCBI40324	0.901494722160119	0.789174617733184	0.957706816920777	0.756969681915829	0.588772012018761	0.988508625357038	0.514370458281074	0.344815706084753	0.990930474068113	0.881273942470215	0.576646988150173	0.208896581012184	0.994191590541829	0.49529355057182	0.961359208056992	0.664988797029486	0.729114868071343	0.981606234102474	0.222860618796323	0.962238883159385	0.857083952121471	0.972751964458677	0.438138336234402	0.273021572984597	0.151911163855386	0.723620332472188	0.063153942686983	0.859140471090218	0.510851881029365	0.319545607263528	0.962635612476305	0.93087479992678	0.708373975325068	0.81859673639851	0.687985431315801	0.633560544758225	0.777790802520371	0.992304745489967	0.157851188079154	0.881273942470215	0.884508055517757	0.838204721549953	0.651825860310573	0.598934003235039	0.628238341396421	0.903288175847313	0.804456172950137	0.987272164156338	0.0112243150773617
NCBI404405	0.0206232547583271	0.808487040711583	0.0432645749945061	0.971877705228302	0.942575609861594	0.0316692809084873	0.599727029629767	0.872279872067207	0.058329597162979	0.148717212109269	0.76706154008692	0.8000100510466	0.544895823520011	0.435535190344841	0.171022352627018	0.0365464800998216	0.0829655689397831	0.102277309436021	0.443606356023804	0.160644985581833	0.0194856145544123	0.184406144937525	0.952007099778715	0.718210650058664	0.869442091389094	0.138088868852335	0.379071675264757	0.258468902384599	0.852277082371594	0.895305851034169	0.0348035557340081	0.0452225967476391	0.179120305675334	0.0197975632340157	0.83634872819602	0.932776485990275	0.000961002707921803	0.038834146322093	0.140106289036716	0.0259994348138468	0.738230042287956	0.26961161261165	0.272155799342465	0.144439210876102	0.172875014746653	0.634632316180895	0.3882966082334	0.054196828056694	0.372498169998361
NCBI404589	0.998142496140738	0.962919033193811	0.857397545228408	0.347112089864044	0.364920068139821	0.701967764532768	0.329911948119914	0.256984569131566	0.182851870368988	0.128751435649316	0.401382325809042	0.286253346784852	0.395749586275783	0.415408321819056	0.453934750776874	0.148717212109269	0.66436073944189	0.907130296751816	0.0728061422015785	0.633131140741116	0.884508055517757	0.968861720267726	0.649249947351135	0.117355989856406	0.133733489357812	0.556292165983159	0.208896581012184	0.626895009287045	0.459293646871704	0.0289944320484598	0.792590704466236	0.729114868071343	0.552947284198729	0.876922589173511	0.656233486966925	0.0748165845285548	0.868850197011453	0.925451584267109	0.201858431595883	0.80217051631975	0.152279688141896	0.283648488126324	0.210337529712474	0.711648719421982	0.862963662678279	0.309007460183205	0.968861720267726	0.951798614655386	0.630503576026619
NCBI42239	0.995496230861591	0.375866851903453	0.951332657217307	0.53550404878761	0.485084583112244	0.811722055298386	0.424522181681418	0.409499798875801	0.515893954551986	0.342802176231826	0.584672256134863	0.244793123052031	0.373910773108118	0.792148274209909	0.699410535787562	0.381959163814724	0.906119533895645	0.956527423982738	0.386136772780226	0.702960710308538	0.666211590509017	0.85768040672984	0.813180424720436	0.782868835312081	0.60178773813024	0.677753082686319	0.590289795799047	0.479578045795419	0.652549415211621	0.578418981657322	0.830924870875243	0.796679611922875	0.989655004010002	0.697673701209884	0.30275053179786	0.644033493618477	0.774407055182812	0.862528047609272	0.894883434480765	0.956067118105196	0.806487863584781	0.515893954551986	0.547929619191814	0.640428210335676	0.832565584159716	0.185968157665281	0.991647012993372	0.980888266070766	0.91793538631232
NCBI429168	0.796076234977789	0.444519723440391	0.732678939830605	0.989288532877277	0.86541642603799	0.972234629676355	0.865881942314259	0.773707637519376	0.989321142763699	0.670027506152533	0.896119994713919	0.85768040672984	0.918195956593644	0.783633380162498	0.907130296751816	0.918195956593644	0.852994513599802	0.641214638296883	0.911961857481885	0.859607936616948	0.826186909999609	0.346545851718134	0.98814528233734	0.790348093951647	0.952007099778715	0.927083743954117	0.93501609771679	0.939067277572723	0.860044465420176	0.857083952121471	0.989321142763699	0.978892147564457	0.708823614295927	0.77100804975746	0.619890131097156	0.68947339208113	0.806487863584781	0.829600453544117	0.72516193423218	0.665444619068797	0.957247958068514	0.968696886879271	0.799565844847403	0.995034761810909	0.520826195639999	0.703955331049325	0.388858220337221	0.896119994713919	0.605273125831635
NCBI433659	0.383060497001986	0.429840161335194	0.417993596379082	0.899997054986386	0.824923221140553	0.300536569909085	0.899997054986386	0.894883434480765	0.209010785380186	0.339815535163423	0.814986557286587	0.761527567942258	0.209010785380186	0.773269044141838	0.163439559353732	0.813180424720436	0.111990413026511	0.496993325209155	0.894460810050105	0.329911948119914	0.0452225967476391	0.322619683947553	0.288307557201043	0.0832561379647615	0.421724613184003	0.149649324336092	0.864827945184313	0.0382964555685018	0.882495695217456	0.945515503839169	0.228311797043102	0.277459290270972	0.619890131097156	0.0658278261858467	0.629936043397737	0.547929619191814	0.176399400280012	0.125417143924142	0.412313534039379	0.364920068139821	0.880172505423668	0.0515930385831	0.91793538631232	0.870950930291067	0.360427118458945	0.277924651397804	0.752778835263538	0.18398127890551	0.0864195227386524
NCBI436515	0.707071673108629	0.878978737983315	0.643559559961531	0.31294216473639	0.335905491689622	0.527915428719158	0.533827519654723	0.285024270337701	0.35079737998753	0.0755969946537231	0.974485369193937	0.523793085069328	0.422417575309884	0.438856543339878	0.77050450540176	0.00419483309571786	0.239607384923839	0.686396182921784	0.0768990049640448	0.245617295098201	0.310870849063103	0.619890131097156	0.843260799172503	0.718210650058664	0.160851584315614	0.573859151693993	0.672605041808802	0.577899951256099	0.760862114832887	0.866781901953514	0.408495386970493	0.455158443733687	0.163731084110401	0.276183898220286	0.393046325095833	0.476317212703854	0.3488930371361	0.529636562210347	0.149649324336092	0.652549415211621	0.915031394753486	0.489264752911365	0.393578197146814	0.401382325809042	0.829600453544117	0.3882966082334	0.803821182114598	0.515893954551986	0.93334668671955
NCBI44574	0.93501609771679	0.280741041879933	0.901494722160119	0.41295333315322	0.21994392212387	0.240327994347018	0.363097020558843	0.245617295098201	0.496273105324382	0.247867119856073	0.174409387089108	0.006631149844324	0.181709300754638	0.183011120509475	0.179567024629687	0.537690715458559	0.679574609074414	0.936862489664178	0.00835613344971041	0.00932870557307778	0.989321142763699	0.711648719421982	0.382471195635437	0.0295820745029182	0.0149213719518844	0.183320909194598	0.00455383666116818	0.552947284198729	0.068509809089279	0.00557130513397524	0.443606356023804	0.3882966082334	0.344815706084753	0.940758878556758	0.395024730172754	0.328924395172546	0.766231825196294	0.899127860397301	0.712067132415484	0.880844912220566	0.0688926500382929	0.446371376558058	0.0301098173257748	0.385389987036625	0.799565844847403	0.0794442398410844	0.708823614295927	0.976969259677703	0.139882799467614
NCBI44577	0.295708121699127	0.52745408328223	0.256984569131566	0.899127860397301	0.468042021658408	0.078745486670508	0.892647469035482	0.476863268334608	0.106843575883168	0.148965456960962	0.47906585851353	0.0011696541362413	0.113411873260409	0.438856543339878	0.0358788085632326	0.77177255783157	0.53550404878761	0.359555845701867	0.102277309436021	0.0283190465448154	0.150812148699101	0.34184014040433	0.956067118105196	0.27518778576919	0.504510367715026	0.0803985597675927	0.0049777264600255	0.119548405394732	0.720701494152054	0.0060049224768819	0.1035950863894	0.0789565397510262	0.235601007488393	0.165985148099826	0.902033180726345	0.60702410415904	0.541357756942894	0.208558177020031	0.787904368287946	0.3246377699247	0.335438441579887	0.177203282993939	0.764495530120334	0.152279688141896	0.982282091024483	0.125417143924142	0.368718546293136	0.219387889217224	0.131944456014783
NCBI449461	0.399636202755138	0.579567600893554	0.375866851903453	0.600738097506934	0.525484183593231	0.115107572500907	0.981606234102474	0.601387565822838	0.000384102310665008	0.0298885346541867	0.834361868593945	0.245261021640785	0.115330192432974	0.66275589270812	0.037623429497433	0.124012707846964	0.148965456960962	0.564580702350245	0.298357681547107	0.0785668036347244	0.0854840345444888	0.556292165983159	0.885423246838058	0.963258487796535	0.798170195272667	0.0660243326293325	0.918835163866776	0.0156460947235539	0.855272730622615	0.566824995857399	0.102788011751054	0.096378625035057	0.0960095341777984	0.106203947957117	0.249711779551583	0.253352996557179	0.316423732153696	0.165985148099826	0.987582014652414	0.306554251127262	0.577128482028096	0.0172705147041598	0.183011120509475	0.383803258882817	0.574518977394829	0.170524935391082	0.703955331049325	0.148113606695153	0.48300578164974
NCBI449974	0.346545851718134	0.915031394753486	0.365707926772824	0.903288175847313	0.91793538631232	0.172672187909219	0.401382325809042	0.862963662678279	0.0596740004623367	0.337503927770659	0.381295707441943	0.92953962857508	0.299133101496715	0.889649470368511	0.0909371919744813	0.277459290270972	0.131706580574011	0.436550899201842	0.894883434480765	0.4857915830567	0.0119602831504267	0.0652898240185497	0.421220802764531	0.215503692540489	0.715188799998735	0.152760082779039	0.130334920340063	0.0571393375330674	0.337503927770659	0.701285725545075	0.104876901959117	0.139624018703277	0.465348719715739	0.0101165201947773	0.813180424720436	0.803821182114598	0.0425548386440093	0.0838805964525178	0.978892147564457	0.313671337737707	0.635741506001523	0.150195528840013	0.681384103923398	0.342244616952934	0.490578056979853	0.360427118458945	0.906535709860435	0.0796263340529638	0.146866267058854
NCBI466153	0.832565584159716	0.521539112420209	0.897987144869331	0.923372399366967	0.895305851034169	0.911961857481885	0.995496230861591	0.795189774036423	0.855272730622615	0.859140471090218	0.955116569040432	0.911400240842416	0.827261209341006	0.894883434480765	0.904332357434745	0.941408159815677	0.876922589173511	0.678766465262525	0.675004786036946	0.928251347599971	0.813180424720436	0.951798614655386	0.425482901720826	0.709825057554798	0.961359208056992	0.953473553021384	0.826976056719308	0.726938490121479	0.792936992532248	0.943194026283698	0.979544351562287	0.953851194958939	0.968307511608204	0.767596943107066	0.73647719230556	0.682694935015085	0.80217051631975	0.922620962523364	0.478442696766662	0.945387746157107	0.987582014652414	0.854835216373783	0.683094345911516	0.975943928057425	0.661885031828404	0.635309518451113	0.87144499700652	0.953473553021384	0.420906531267269
NCBI47850	0.00165042140843338	0.824923221140553	0.00260496678830279	0.889649470368511	0.994191590541829	0.063338745637595	0.777513874867066	0.974978366591471	0.122034219148768	0.198482827398149	0.796076234977789	0.459293646871704	0.430356292842794	0.0688926500382929	0.186398657101822	0.104478566970378	0.252828064562712	0.0165167102379853	0.502152359725571	0.238441229268015	0.0029081323422258	0.234639240924798	0.740744228271001	0.31825547476286	0.754639936783529	0.322101617521166	0.92455625787945	0.104478566970378	0.970165517598395	0.548414743930801	0.0357441386045738	0.0446311402903737	0.0475906871848184	0.0080355722810586	0.799565844847403	0.792590704466236	0.003089695503538	0.0152446417744984	0.601387565822838	0.00345895265390225	0.918835163866776	0.331706085636437	0.953473553021384	0.0034995823343496	0.195991670426045	0.334934396414903	0.0166047358952253	0.00622997252115882	0.584672256134863
NCBI47853	0.892647469035482	0.760862114832887	0.796995272621375	0.240327994347018	0.16531584341591	0.533174005249485	0.361759897303698	0.255009954037199	0.162136548684076	0.0669986162548703	0.265136390305831	0.122034219148768	0.0501918614568067	0.851807713017029	0.0639880656771021	0.635309518451113	0.130748013999584	0.995034761810909	0.3284704359839	0.614174597419606	0.31825547476286	0.213711551079774	0.811056179421948	0.986713935182501	0.695702152343005	0.220609682725375	0.270656333298337	0.21994392212387	0.876922589173511	0.274310141512363	0.218795683242848	0.213010768600992	0.633560544758225	0.261390703913691	0.259156743522447	0.894460810050105	0.827578114237833	0.721191425275665	0.879712596661364	0.724244759320754	0.942100510463833	0.0326716300394803	0.986292759078732	0.316068429010394	0.958108492888048	0.0801823705942858	0.96682762654063	0.480344949448873	0.901494722160119
NCBI47854	0.836821875125346	0.893433972262254	0.968861720267726	0.959278583498456	0.838204721549953	0.80217051631975	0.77177255783157	0.698966871008786	0.794047295543918	0.735716843778015	0.93087479992678	0.504510367715026	0.996362784737627	0.957706816920777	0.934418864259016	0.850243608571383	0.816380408466569	0.863276196360753	0.523793085069328	0.8000100510466	0.93087479992678	0.872987076317261	0.646296564320981	0.775041344754844	0.833825864747849	0.975564154346505	0.27095195463148	0.762989914732218	0.864392798603135	0.610734889653263	0.993291371429224	0.945030270748105	0.854366616403161	0.966295762021244	0.895577697185688	0.26473891211798	0.625060121823511	0.667824807487862	0.941826484074546	0.927083743954117	0.880844912220566	0.896119994713919	0.976128988552338	0.929197918031574	0.505018628578005	0.476317212703854	0.931779354342657	0.949702990174519	0.154779254910671
NCBI47857	0.606510915961698	0.883746541071681	0.726412459452183	0.68947339208113	0.679574609074414	0.447647648706395	0.415862698814448	0.653683925684231	0.975564154346505	0.938588915081681	0.738230042287956	0.777790802520371	0.992990315251053	0.795189774036423	0.927310181983297	0.927310181983297	0.783633380162498	0.564941110840674	0.851245073177708	0.543823409812092	0.799376985103335	0.843981547095642	0.469987301672584	0.914382662053649	0.908080177595826	0.751314954550009	0.617511943066782	0.990817539719959	0.765194220459642	0.843981547095642	0.776846855721781	0.830924870875243	0.764255690651555	0.764255690651555	0.77100804975746	0.724244759320754	0.241355068812848	0.370452177480617	0.897264748671233	0.681384103923398	0.752778835263538	0.945387746157107	0.591892712319571	0.964105097514237	0.590047253493627	0.911961857481885	0.910659723572919	0.729376598270761	0.148717212109269
NCBI47865	0.0120567572035782	0.721681716786267	0.0164468312145468	0.92953962857508	0.748829057560556	0.0174548191256242	0.837638249540363	0.75839821986841	0.00932870557307778	0.0208540990354169	0.934109926634573	0.155230392934562	0.0876388290383659	0.137039950199857	0.0166398164841445	0.0348035557340081	0.0656620502451181	0.0744256197644965	0.234639240924798	0.0456511815493577	0.00017296720251574	0.163439559353732	0.724802888652817	0.765631131231441	0.725820301216717	0.0345192929164672	0.975239442739835	0.00612751321322858	0.744386205792808	0.318880968892589	0.00417867184879143	0.00612751321322858	0.0312489529209712	0.00031566635415096	0.460228169591622	0.653683925684231	0.00138304164743525	0.0089652287605741	0.710410291373531	0.00911044031458848	0.672109158026059	0.0506081766341573	0.35079737998753	0.00847447884694889	0.247542539546502	0.0474083318744015	0.156861651434085	0.00515076468995371	0.98814528233734
NCBI47872	0.029691215986846	0.881273942470215	0.0469915319615832	0.755271520530551	0.665444619068797	0.165019986659076	0.962919033193811	0.719388870396761	0.127310157517921	0.033087064459531	0.998142496140738	0.494835120288077	0.273399208042988	0.437495899226364	0.182851870368988	0.126364557515954	0.0571393375330674	0.11492127944639	0.293548208051516	0.319545607263528	0.000739332211050837	0.238816131314089	0.41646954414725	0.695702152343005	0.897745924936903	0.220238708350549	0.888861439246243	0.116688301145029	0.968861720267726	0.943725646501183	0.0368722009918893	0.0381019555803317	0.21818866928749	0.00131133516333151	0.35079737998753	0.907130296751816	0.0141730273549868	0.103888604699911	0.887949508328548	0.0285716008578404	0.8741564061526	0.136109697849611	0.975239442739835	0.0150104452511126	0.594391580683092	0.103888604699911	0.256564483519156	0.0192991675337541	0.72516193423218
NCBI484429	0.108786409164379	0.72516193423218	0.224105531050262	0.480344949448873	0.578418981657322	0.35366833073592	0.164465663075279	0.611839457593165	0.277924651397804	0.729376598270761	0.276721599159409	0.849587206682716	0.945515503839169	0.971877705228302	0.654199678908997	0.492043348483197	0.354939461880928	0.363097020558843	0.694819830395889	0.852277082371594	0.0283190465448154	0.373910773108118	0.85358761462702	0.721681716786267	0.562923477368299	0.726938490121479	0.106438281291992	0.35694947193057	0.326848474867831	0.978892147564457	0.338432839774133	0.415862698814448	0.741472386281945	0.0348035557340081	0.945515503839169	0.721681716786267	0.00472309710108264	0.102532182440288	0.579083248837567	0.31294216473639	0.958108492888048	0.633560544758225	0.884905082642232	0.4996220406876	0.462403020752805	0.690314218753446	0.927536560588423	0.0909371919744813	0.476317212703854
NCBI48935	0.989655004010002	0.439921645841132	0.980888266070766	0.964105097514237	0.908080177595826	0.965426880677327	0.884905082642232	0.968861720267726	0.976969259677703	0.93501609771679	0.978266980928675	0.785181725780644	0.862963662678279	0.927536560588423	0.87144499700652	0.738858344441951	0.920383101388751	0.974978366591471	0.982282091024483	0.726412459452183	0.619890131097156	0.685823985053899	0.214680666636863	0.799565844847403	0.912552814633743	0.953473553021384	0.992304745489967	0.696042348527384	0.584039208040505	0.872987076317261	0.964105097514237	0.977430110632118	0.859607936616948	0.838204721549953	0.651207404456566	0.61688342804889	0.813180424720436	0.960191537398027	0.360940669044266	0.944026857455695	0.489865239976301	0.702960710308538	0.868850197011453	0.957247958068514	0.897264748671233	0.791899150852363	0.915941427518284	0.931779354342657	0.733306021649371
NCBI515350	0.805916671989517	0.969390162354476	0.642911364028634	0.791899150852363	0.834361868593945	0.714213746104884	0.991647012993372	0.756969681915829	0.933598418207916	0.774407055182812	0.780510340669654	0.863276196360753	0.854835216373783	0.969890021471635	0.918195956593644	0.857397545228408	0.832976630134013	0.708823614295927	0.832565584159716	0.515076504068967	0.985163579044929	0.907545861522767	0.455158443733687	0.96584754381544	0.87455767465128	0.814162665319122	0.975239442739835	0.935555115031384	0.92953962857508	0.996795096593815	0.964105097514237	0.963258487796535	0.947243622864738	0.89633157091224	0.986292759078732	0.923114620283188	0.993291371429224	0.96682762654063	0.989288532877277	0.883746541071681	0.194465164150909	0.985503762907705	0.170103191912956	0.893433972262254	0.708373975325068	0.927536560588423	0.531548888013767	0.645751470158323	0.16531584341591
NCBI520734	0.0883716981863308	0.459293646871704	0.135434198923477	0.627495946674798	0.377527357074507	0.0714977214111291	0.807217891539917	0.350224716407931	0.113805054274837	0.124944746056717	0.702278091166683	0.1035950863894	0.365707926772824	0.0289944320484598	0.126364557515954	0.0531752278057118	0.271515209493604	0.159584707879173	0.148113606695153	0.0666485779695162	0.773707637519376	0.788571777588494	0.331018136292109	0.482116396499315	0.333357821592741	0.108033032667157	0.839430824070843	0.34184014040433	0.237840465214236	0.230217696729255	0.0801823705942858	0.0779098186371256	0.0705467633665531	0.803821182114598	0.692784892584483	0.735716843778015	0.0764616215540953	0.153539642570029	0.309007460183205	0.138489210449494	0.489865239976301	0.246956225114737	0.292702022688674	0.126364557515954	0.325045793967574	0.652549415211621	0.218504188605271	0.146089429891388	0.870950930291067
NCBI53399	0.994191590541829	0.775675680480503	0.969890021471635	0.437495899226364	0.425482901720826	0.488665128087207	0.422417575309884	0.237278770642224	0.291902291002336	0.172875014746653	0.439921645841132	0.148717212109269	0.393578197146814	0.239305693756118	0.466973390641585	0.0722430517949044	0.58675551786076	0.854366616403161	0.0377155472433854	0.323176938527578	0.789842006489258	0.989655004010002	0.251931912072371	0.128751435649316	0.0412578238419756	0.533827519654723	0.3488930371361	0.791899150852363	0.454639074259735	0.00575591243781723	0.675571441343791	0.648703180683477	0.532016215727269	0.709340949138711	0.590289795799047	0.271515209493604	0.923688895946992	0.856240415605061	0.0923185277790276	0.978892147564457	0.200966705791318	0.421220802764531	0.0106838703132487	0.688695116401423	0.95238657719094	0.132926445291415	0.927083743954117	0.995902617943665	0.54434085926483
NCBI53461	0.227196798522647	0.732678939830605	0.290644873367367	0.871999982758885	0.856240415605061	0.310870849063103	0.451349502668483	0.77839296972675	0.77050450540176	0.791457219869719	0.881824245417703	0.747469371980802	0.553622188849216	0.668317597155885	0.410211166444403	0.89633157091224	0.0837136626158822	0.305991239962948	0.650111611638124	0.712586542231093	0.17350906485763	0.242311305298063	0.466973390641585	0.255009954037199	0.137653316438829	0.327222867263825	0.438138336234402	0.194197961452005	0.533174005249485	0.619890131097156	0.294048693462808	0.367402163350801	0.878731324321011	0.168205033376095	0.926798720472274	0.618805926790721	0.149649324336092	0.117021625794439	0.946015657540893	0.201858431595883	0.946715874269304	0.217314200501929	0.953473553021384	0.933598418207916	0.330445467725855	0.582341744481101	0.702278091166683	0.224673933679345	0.0245436628568376
NCBI546397	0.859140471090218	0.6668063497494	0.915941427518284	0.209844099575186	0.375366345334312	0.571226267778633	0.273021572984597	0.134193056108841	0.581890957712512	0.260082168700385	0.517568229994166	0.40313756445371	0.709825057554798	0.146440545425659	0.748829057560556	0.0445417247373171	0.631071668991142	0.953851194958939	0.0494514439438914	0.636489840167125	0.95238657719094	0.692345541136994	0.0656620502451181	0.328924395172546	0.165687008174424	0.83023137181417	0.642911364028634	0.993291371429224	0.538496035334314	0.498213116171034	0.725820301216717	0.73723767505287	0.435122813518944	0.902033180726345	0.986713935182501	0.166658949612831	0.588099246956112	0.847803393279566	0.0377155472433854	0.842223902603591	0.785181725780644	0.620450796983337	0.283284257370724	0.641756344901663	0.862963662678279	0.842223902603591	0.791015471235075	0.92201599896998	0.985163579044929
NCBI5507	0.820527149909921	0.468577777063199	0.881824245417703	0.535792486415433	0.41295333315322	0.996795096593815	0.173191454566582	0.271515209493604	0.704503845296002	0.976535541412965	0.153690918684355	0.166395588765888	0.996362784737627	0.350224716407931	0.904332357434745	0.968307511608204	0.421220802764531	0.971877705228302	0.106004625102597	0.721681716786267	0.214252042065743	0.364920068139821	0.221504836523734	0.0194856145544123	0.18398127890551	0.959735318216911	0.00786135329627604	0.352211544778154	0.237840465214236	0.150337532334831	0.850558003703906	0.913321774524716	0.912552814633743	0.199059279439972	0.828652192745089	0.220238708350549	0.353053397663254	0.597104437001137	0.167752057271864	0.833825864747849	0.554188347852892	0.711648719421982	0.662441461270576	0.957247958068514	0.828652192745089	0.683094345911516	0.678766465262525	0.560836016071279	0.003673635485783
NCBI589382	0.151140540419216	0.930193199618121	0.224105531050262	0.812641726812911	0.817963594906239	0.244401629924217	0.267976979584433	0.72302940984934	0.148717212109269	0.318880968892589	0.547151774549824	0.77839296972675	0.488665128087207	0.75407433992594	0.297188662005546	0.584039208040505	0.0275965925834894	0.406310147951502	0.558790911266322	0.72516193423218	0.00515146716381698	0.163731084110401	0.518802670309037	0.268609573430321	0.202444000567694	0.327222867263825	0.0871866641197661	0.141594133708007	0.221504836523734	0.91793538631232	0.186644504184623	0.252828064562712	0.724244759320754	0.0039212933275641	0.66436073944189	0.415862698814448	0.00773142448926515	0.056289891387077	0.919154513822275	0.173191454566582	0.758964756588796	0.150812148699101	0.974978366591471	0.57316375620741	0.41295333315322	0.273399208042988	0.958108492888048	0.0456511815493577	0.0616438483357803
NCBI624315	0.21818866928749	0.955116569040432	0.251931912072371	0.528562072857437	0.401382325809042	0.303978181670814	0.117021625794439	0.364591194242003	0.649249947351135	0.962919033193811	0.380276948071101	0.498935757977504	0.989036162842882	0.851807713017029	0.763655561583538	0.885819923189154	0.40912928156812	0.232632234663642	0.71869949303282	0.752778835263538	0.275685271273958	0.392135905604053	0.896933357954571	0.810453697874953	0.619890131097156	0.761527567942258	0.096378625035057	0.603278374167341	0.581890957712512	0.476863268334608	0.437495899226364	0.500271967289187	0.550094936378815	0.243208330897654	0.93217686721512	0.77050450540176	0.0468114288668635	0.156861651434085	0.862528047609272	0.222860618796323	0.85768040672984	0.846990572329643	0.802678301129218	0.672605041808802	0.362427916025254	0.927310181983297	0.709340949138711	0.216048801704285	0.0714977214111291
NCBI646637	0.00545594488916499	0.884508055517757	0.015796086699668	0.0733421905140981	0.242734560524036	0.224105531050262	0.0277192941304454	0.0514225537244599	0.380276948071101	0.944442649658394	0.192771102816671	0.899997054986386	0.936122500968504	0.901225271576697	0.398780921091657	0.975081155609236	0.671256633569081	0.0133628826356803	0.435535190344841	0.847803393279566	0.0791684485871633	0.339815535163423	0.603278374167341	0.851245073177708	0.611180381362501	0.554188347852892	0.641214638296883	0.21818866928749	0.364920068139821	0.936122500968504	0.221056687323874	0.242734560524036	0.597104437001137	0.117355989856406	0.701967764532768	0.440754790791856	0.00612751321322858	0.0192991675337541	0.478442696766662	0.0410758679552461	0.807725436004781	0.781877399221278	0.508678435226231	0.208183297513009	0.183011120509475	0.851807713017029	0.150337532334831	0.00685993432489941	0.712067132415484
NCBI648999	0.512181532465641	0.235601007488393	0.572432780425313	0.630503576026619	0.550693137181437	0.249271230547974	0.492609970523594	0.752778835263538	0.792148274209909	0.801535359432127	0.585522512745496	0.33297117069635	0.415408321819056	0.664988797029486	0.290304013054847	0.995034761810909	0.424522181681418	0.449624733959551	0.3040814630808	0.695158778908912	0.986292759078732	0.613549512991946	0.106843575883168	0.585522512745496	0.506659911822919	0.497677168810983	0.124012707846964	0.762989914732218	0.237278770642224	0.531548888013767	0.375366345334312	0.376406585226668	0.761527567942258	0.788571777588494	0.942100510463833	0.885423246838058	0.712586542231093	0.705187553599458	0.752279618196458	0.617511943066782	0.967945697179081	0.290304013054847	0.789842006489258	0.339815535163423	0.481525032857631	0.443049614044606	0.443606356023804	0.616432456655169	0.796679611922875
NCBI660468	0.397360243819673	0.929910155279343	0.468577777063199	0.860044465420176	0.902362115024528	0.337503927770659	0.925136245357071	0.98128897463252	0.127867849399674	0.335905491689622	0.976969259677703	0.860634919023145	0.329493770485123	0.850558003703906	0.17350906485763	0.508017126304238	0.150337532334831	0.510851881029365	0.842223902603591	0.872987076317261	0.104478566970378	0.163439559353732	0.957706816920777	0.996795096593815	0.894460810050105	0.316932024287145	0.74226681771969	0.26912907075146	0.765194220459642	0.945387746157107	0.230217696729255	0.260660073163905	0.595712217868629	0.0554532458115599	0.761527567942258	0.407938080189629	0.186398657101822	0.277459290270972	0.747967665462644	0.295242100722043	0.952794157627434	0.194465164150909	0.847803393279566	0.248530821168243	0.549570708835678	0.389420873876017	0.897264748671233	0.181028059172819	0.119951499071901
NCBI666685	0.435122813518944	0.654750790409024	0.39905619399018	0.369694669141733	0.712938946317344	0.384508990522392	0.437495899226364	0.3904733538878	0.964780919266881	0.783633380162498	0.835813049151297	0.828652192745089	0.699410535787562	0.919709946547607	0.438856543339878	0.803821182114598	0.888861439246243	0.246671597296197	0.75839821986841	0.635741506001523	0.907545861522767	0.400950915656556	0.969890021471635	0.829094936799322	0.950256276210198	0.520826195639999	0.892647469035482	0.591036986169053	0.872279872067207	0.803821182114598	0.446371376558058	0.472928672731686	0.670027506152533	0.955577893866293	0.953851194958939	0.344291690691295	0.57316375620741	0.40912928156812	0.597749578519672	0.588099246956112	0.540145611656801	0.936862489664178	0.66736704342997	0.364920068139821	0.691804463433747	0.944026857455695	0.386465838673145	0.282769700177682	0.699410535787562
NCBI67299	0.791899150852363	0.40912928156812	0.813560551201333	0.40313756445371	0.259156743522447	0.972751964458677	0.535792486415433	0.533827519654723	0.526809002643568	0.377527357074507	0.427182415363058	0.232632234663642	0.600196444399872	0.789174617733184	0.756969681915829	0.963625698104349	0.890559701330926	0.819862704831111	0.619330059425616	0.706521995972721	0.93501609771679	0.712938946317344	0.746839229266059	0.953473553021384	0.936862489664178	0.87144499700652	0.773707637519376	0.801535359432127	0.632455918647032	0.672605041808802	0.897745924936903	0.878978737983315	0.770033787547057	0.956067118105196	0.395749586275783	0.99843641825491	0.49529355057182	0.969390162354476	0.848522645984592	0.745645455731515	0.543823409812092	0.446953203227913	0.925678760950959	0.761527567942258	0.410211166444403	0.728488775238665	0.675571441343791	0.850243608571383	0.727896069435506
NCBI67304	0.064714321754326	0.98128897463252	0.0982424684751602	0.582341744481101	0.619890131097156	0.131397983299692	0.115330192432974	0.639677245757176	0.156479913779747	0.395749586275783	0.309007460183205	0.852277082371594	0.49529355057182	0.807725436004781	0.224105531050262	0.566824995857399	0.0616438483357803	0.184832145528756	0.675004786036946	0.701285725545075	0.00019089577530259	0.182851870368988	0.30275053179786	0.267459785602636	0.175164590833196	0.251379323165038	0.0898357544342986	0.046480368562807	0.0585274215496206	0.854835216373783	0.0820960135232953	0.123232373356108	0.639677245757176	0.000247094726734133	0.894883434480765	0.661259666611901	0.000729065679085537	0.0279663548753821	0.95693046293636	0.0733421905140981	0.929197918031574	0.175164590833196	0.868850197011453	0.376406585226668	0.216048801704285	0.30275053179786	0.842223902603591	0.0153724574402085	0.0424730481006311
NCBI68203	0.0644939614699803	0.93334668671955	0.0906829742690898	0.971877705228302	0.972751964458677	0.443588371206468	0.77050450540176	0.927908674036529	0.200497440045501	0.77839296972675	0.618805926790721	0.964696499846712	0.89016512892323	0.796679611922875	0.379071675264757	0.926286824268604	0.579567600893554	0.182851870368988	0.87144499700652	0.964443197673005	0.344291690691295	0.476317212703854	0.785181725780644	0.975081155609236	0.557649466193909	0.579567600893554	0.953851194958939	0.512181532465641	0.31825547476286	0.811722055298386	0.344291690691295	0.386465838673145	0.625060121823511	0.279403288773265	0.755271520530551	0.85768040672984	0.0649053706471414	0.0199025714586562	0.922303815462091	0.0762285172671999	0.802678301129218	0.513181990114992	0.654750790409024	0.406788697061837	0.429840161335194	0.984795280272248	0.327222867263825	0.0985520076622411	0.972751964458677
NCBI68209	0.904332357434745	0.864827945184313	0.846364233312897	0.0452225967476391	0.0175860200579147	0.6668063497494	0.043350208953522	0.00456371821727605	0.438138336234402	0.0122687191715785	0.155608787088646	0.0166398164841445	0.184406144937525	0.472313239838878	0.459293646871704	0.0783574645888023	0.360427118458945	0.931613272798188	0.0249168629917863	0.344815706084753	0.545451584857101	0.777790802520371	0.956067118105196	0.30171722811937	0.329493770485123	0.520826195639999	0.1033363888985	0.555432253916764	0.448454757923065	0.0574963991416885	0.429840161335194	0.407938080189629	0.576646988150173	0.532521231141391	0.234235472794044	0.278429002909144	0.998142496140738	0.967945697179081	0.179120305675334	0.798933241823356	0.671256633569081	0.207060326586464	0.596211457395458	0.244793123052031	0.778897792085579	0.144895832317939	0.875694985730135	0.832976630134013	0.0474083318744015
NCBI684059	0.975564154346505	0.204163681977217	0.941826484074546	0.265838999420314	0.153690918684355	0.590289795799047	0.0799986625309563	0.138088868852335	0.633560544758225	0.430911097912883	0.130030480964388	0.0102852229542161	0.361759897303698	0.201858431595883	0.439426001960136	0.537106132330334	0.96584754381544	0.975081155609236	0.0225569876101177	0.150337532334831	0.672109158026059	0.862963662678279	0.363097020558843	0.0416766186775441	0.0534375723708384	0.455790225940703	0.00145871635694252	0.869442091389094	0.0170335097505825	0.0114335946132615	0.759662792930434	0.685423109208578	0.40912928156812	0.668317597155885	0.635309518451113	0.389420873876017	0.443606356023804	0.811722055298386	0.557649466193909	0.930534134291186	0.466973390641585	0.606510915961698	0.260082168700385	0.427182415363058	0.97099475077956	0.552455634976692	0.532016215727269	0.89016512892323	0.00456371821727605
NCBI69284	0.545451584857101	0.484527129362516	0.66275589270812	0.0717145960720652	0.170524935391082	0.89016512892323	0.393046325095833	0.285024270337701	0.572432780425313	0.290644873367367	0.53550404878761	0.685423109208578	0.334164480873909	0.792148274209909	0.581152003547761	0.588772012018761	0.328924395172546	0.690314218753446	0.506111935063364	0.40912928156812	0.875694985730135	0.83023137181417	0.886458771866265	0.459293646871704	0.379883788560725	0.601903835618358	0.927083743954117	0.373069695334573	0.309879877640811	0.98128897463252	0.862061531466509	0.892647469035482	0.618070298788431	0.901494722160119	0.263021589393031	0.713659871264613	0.520826195639999	0.827578114237833	0.651207404456566	0.826186909999609	0.938588915081681	0.167522393152653	0.344815706084753	0.925136245357071	0.901225271576697	0.681384103923398	0.667824807487862	0.940758878556758	0.315486460355674
NCBI748280	0.621714887217983	0.994191590541829	0.768929574355893	0.860634919023145	0.832565584159716	0.979544351562287	0.864392798603135	0.735022819847298	0.646296564320981	0.780134896791383	0.949063354737076	0.959735318216911	0.541357756942894	0.912552814633743	0.694175257877472	0.848522645984592	0.972751964458677	0.724802888652817	0.961359208056992	0.98128897463252	0.661885031828404	0.871999982758885	0.63795275868261	0.925678760950959	0.611180381362501	0.769530620333867	0.936862489664178	0.451349502668483	0.971877705228302	0.422417575309884	0.994736077888811	0.985898546502326	0.976969259677703	0.634060991340248	0.436061280366082	0.915382618630357	0.639677245757176	0.454639074259735	0.198482827398149	0.876922589173511	0.963258487796535	0.752778835263538	0.721681716786267	0.934418864259016	0.812641726812911	0.338981573723014	0.654750790409024	0.965426880677327	0.791457219869719
NCBI75697	0.953473553021384	0.854366616403161	0.942575609861594	0.913763223521878	0.92143275669376	0.898318200239471	0.938196661837458	0.969390162354476	0.253841504414277	0.35694947193057	0.907545861522767	0.860634919023145	0.613549512991946	0.93501609771679	0.66736704342997	0.138088868852335	0.730168801241102	0.900686214038691	0.586012388671058	0.759662792930434	0.277459290270972	0.970524493895291	0.712067132415484	0.74226681771969	0.546227980160799	0.642911364028634	0.896119994713919	0.403535494074687	0.972234629676355	0.186644504184623	0.8741564061526	0.846990572329643	0.708823614295927	0.311519792704283	0.435122813518944	0.66736704342997	0.974978366591471	0.74226681771969	0.96584754381544	0.933598418207916	0.7849354984669	0.55107278798957	0.316068429010394	0.782868835312081	0.879712596661364	0.119951499071901	0.869442091389094	0.795189774036423	0.986292759078732
NCBI77133	0.285733135577197	0.779597463745237	0.304754792401541	0.189289002754157	0.284316774861152	0.68038307889481	0.0432645749945061	0.131706580574011	0.597104437001137	0.982282091024483	0.112698968608627	0.316068429010394	0.918835163866776	0.174409387089108	0.725820301216717	0.935555115031384	0.35694947193057	0.331706085636437	0.0672292997608441	0.798170195272667	0.0599352135138337	0.278429002909144	0.111990413026511	0.00911044031458848	0.0312489529209712	0.716766136994289	0.00842843833686606	0.234235472794044	0.108992724690295	0.412313534039379	0.442474473975398	0.512181532465641	0.994191590541829	0.0857211185578639	0.964780919266881	0.218504188605271	0.0573319794933713	0.187151514629406	0.55107278798957	0.443049614044606	0.187151514629406	0.569149623795105	0.372042352870744	0.913321774524716	0.344815706084753	0.801535359432127	0.941408159815677	0.0796263340529638	0.114630288327545
NCBI795665	0.306554251127262	0.611180381362501	0.178712180647102	0.917556086859101	0.712938946317344	0.391001195440199	0.944026857455695	0.761527567942258	0.91793538631232	0.969390162354476	0.98456452729299	0.639677245757176	0.931186199342157	0.52745408328223	0.651825860310573	0.800804589328545	0.968861720267726	0.178712180647102	0.850558003703906	0.826976056719308	0.754639936783529	0.725820301216717	0.89016512892323	0.990817539719959	0.672109158026059	0.861409976643127	0.647632717886	0.964696499846712	0.596211457395458	0.906119533895645	0.292702022688674	0.329911948119914	0.383803258882817	0.835246011571169	0.801535359432127	0.646842197749882	0.222180219958375	0.143515161056209	0.518240426831964	0.313671337737707	0.968861720267726	0.877322819598139	0.791015471235075	0.464100555729973	0.435122813518944	0.380276948071101	0.277459290270972	0.185036301328632	0.469987301672584
NCBI83263	0.35694947193057	0.108992724690295	0.399636202755138	0.751314954550009	0.520335440028799	0.131944456014783	0.654750790409024	0.382471195635437	0.32036364912731	0.417572720454332	0.213209924366642	0.00682590500375903	0.346545851718134	0.0418345794146773	0.0796263340529638	0.832976630134013	0.828652192745089	0.532521231141391	0.0284450420402991	0.0454766521786337	0.641756344901663	0.935555115031384	0.667824807487862	0.00549566034973456	0.291902291002336	0.168205033376095	0.000397249902231914	0.473433143734241	0.472313239838878	0.00932870557307778	0.232632234663642	0.183320909194598	0.374599869781523	0.634060991340248	0.940758878556758	0.159862447423975	0.779597463745237	0.748829057560556	0.590047253493627	0.322619683947553	0.00436085780808226	0.376406585226668	0.0419932008993098	0.259505459047607	0.803821182114598	0.30171722811937	0.284316774861152	0.740016192886798	0.337503927770659
NCBI85561	0.00030246669567606	0.613549512991946	0.00145871635694252	0.683094345911516	0.927536560588423	0.00123295194244588	0.198482827398149	0.733800775396736	0.0602841313125413	0.243672806213203	0.649249947351135	0.694175257877472	0.277459290270972	0.350224716407931	0.0336336338148576	0.194465164150909	0.0210690772186768	0.00335121750974114	0.795825107190733	0.0548696674945399	0.0070620243990563	0.0172705147041598	0.979544351562287	0.928826807050362	0.923372399366967	0.0377155472433854	0.511442396116324	0.0515930385831	0.845266665726344	0.73647719230556	0.00225580255682988	0.00434148277749888	0.112448946880972	0.00635886500066743	0.704503845296002	0.796679611922875	2.19245464787928e-05	0.000590518861788243	0.667824807487862	0.00179733665785121	0.964443197673005	0.170103191912956	0.675571441343791	0.027210116146181	0.0656620502451181	0.326848474867831	0.0828021027282039	0.000627590255679658	0.572432780425313
NCBI85698	0.74511494783485	0.985503762907705	0.866347315045843	0.703407165425324	0.658519202311097	0.714213746104884	0.19518900898099	0.433365780134438	0.87811855909109	0.982763896761446	0.614906686566257	0.450136695555155	0.870089634803162	0.275685271273958	0.634632316180895	0.714213746104884	0.231573207649744	0.918752451218119	0.316068429010394	0.92455625787945	0.375866851903453	0.239607384923839	0.355671821865552	0.217314200501929	0.133347440459488	0.64222864100899	0.106004625102597	0.594997581329295	0.377527357074507	0.380276948071101	0.563930652093858	0.628238341396421	0.763655561583538	0.293086678517625	0.701967764532768	0.195991670426045	0.455790225940703	0.744386205792808	0.532521231141391	0.786225286973714	0.646296564320981	0.660044922909753	0.864392798603135	0.786225286973714	0.957247958068514	0.597104437001137	0.688695116401423	0.653683925684231	0.0829655689397831
NCBI86027	0.710962253509709	0.661259666611901	0.683094345911516	0.928826807050362	0.977430110632118	0.653683925684231	0.957706816920777	0.989036162842882	0.343398790601234	0.704503845296002	0.884905082642232	0.400217228588089	0.607751005442298	0.446371376558058	0.404085839604207	0.619330059425616	0.931613272798188	0.747967665462644	0.703955331049325	0.748829057560556	0.786225286973714	0.901494722160119	0.723620332472188	0.720701494152054	0.431429275430655	0.663698513779059	0.423768764955951	0.175999148089271	0.587463157690829	0.424522181681418	0.756436353248321	0.705187553599458	0.563930652093858	0.929910155279343	0.989321142763699	0.611180381362501	0.893887255099086	0.720078442462351	0.619330059425616	0.563754035898469	0.860634919023145	0.68038307889481	0.712067132415484	0.388858220337221	0.598395307530346	0.87811855909109	0.437041580332416	0.717421500920686	0.839430824070843
NCBI863372	0.969890021471635	0.604619516026263	0.971436504544814	0.651825860310573	0.558790911266322	0.46769381027904	0.597104437001137	0.513849596440682	0.834361868593945	0.478442696766662	0.340481865438553	0.17350906485763	0.251379323165038	0.35694947193057	0.26473891211798	0.985503762907705	0.673101445034766	0.985898546502326	0.270656333298337	0.235194956135883	0.655163301346573	0.442474473975398	0.747967665462644	0.208896581012184	0.619330059425616	0.295242100722043	0.139882799467614	0.784365490090332	0.776017174533734	0.348285683332129	0.550094936378815	0.554188347852892	0.825555129255338	0.441900288821102	0.533174005249485	0.889649470368511	0.986713935182501	0.957706816920777	0.788571777588494	0.860044465420176	0.261933171775336	0.599473384789177	0.172875014746653	0.541357756942894	0.858425992206449	0.154779254910671	0.963258487796535	0.991398315497451	0.733306021649371
NCBI879274	0.0480600174954545	0.970165517598395	0.0623351079772091	0.621714887217983	0.755271520530551	0.189146353514348	0.407079442022559	0.655163301346573	0.295708121699127	0.597104437001137	0.557649466193909	0.890559701330926	0.695702152343005	0.35366833073592	0.288307557201043	0.597104437001137	0.291902291002336	0.102788011751054	0.751314954550009	0.327222867263825	0.0145066532036129	0.273399208042988	0.655163301346573	0.470600216728573	0.975564154346505	0.400217228588089	0.903288175847313	0.3882966082334	0.75407433992594	0.942100510463833	0.125417143924142	0.14405694592487	0.314981569234744	0.0144473587927348	0.943194026283698	0.883746541071681	0.0129336590389004	0.100215737642554	0.993291371429224	0.0681604834542553	0.689910568756099	0.627495946674798	0.897264748671233	0.0315745540713486	0.722505348291807	0.389908598806502	0.290987108897816	0.0457726608402325	0.813180424720436
NCBI908605	0.896933357954571	0.359555845701867	0.957247958068514	0.560836016071279	0.430911097912883	0.795189774036423	0.386465838673145	0.402437898320215	0.557649466193909	0.489264752911365	0.188456565191701	0.0506081766341573	0.48300578164974	0.750321164333193	0.621714887217983	0.799376985103335	0.985163579044929	0.975564154346505	0.120747707541213	0.287858763782349	0.93087479992678	0.930534134291186	0.958108492888048	0.0803985597675927	0.251931912072371	0.492043348483197	0.017755328545234	0.863276196360753	0.3904733538878	0.0429893589624845	0.899997054986386	0.83023137181417	0.86541642603799	0.98802889621035	0.791457219869719	0.45657152981154	0.710410291373531	0.957247958068514	0.657099204290275	0.940758878556758	0.376406585226668	0.690314218753446	0.571226267778633	0.765194220459642	0.703407165425324	0.293548208051516	0.854835216373783	0.92953962857508	0.208183297513009
NCBI912	0.762989914732218	0.634060991340248	0.798170195272667	0.194465164150909	0.220238708350549	0.541357756942894	0.115694547724469	0.0569474516438161	0.451827195485417	0.196524642075933	0.300536569909085	0.0801823705942858	0.575251822571074	0.0806156107703605	0.594997581329295	0.149649324336092	0.81859673639851	0.926601406333342	0.00566274387030933	0.317631115380679	0.89016512892323	0.798170195272667	0.106203947957117	0.0514225537244599	0.147293166440575	0.590289795799047	0.0871866641197661	0.960876195569568	0.360427118458945	0.115330192432974	0.702960710308538	0.677753082686319	0.382471195635437	0.865881942314259	0.994736077888811	0.148717212109269	0.763655561583538	0.785181725780644	0.0218745264553768	0.722505348291807	0.172875014746653	0.535792486415433	0.117021625794439	0.600196444399872	0.896933357954571	0.580413654107009	0.694175257877472	0.953473553021384	0.449624733959551
NCBI913	0.130030480964388	0.339815535163423	0.245261021640785	0.450761239613328	0.446953203227913	0.209010785380186	0.526809002643568	0.29621310079344	0.126106966207601	0.178712180647102	0.698354065342516	0.122772501285724	0.600196444399872	0.0080355722810586	0.321622772712303	0.0941459090565527	0.649249947351135	0.315486460355674	0.0602841313125413	0.188132037552496	0.653133857749637	0.767596943107066	0.100848120109795	0.136935196138813	0.446953203227913	0.322101617521166	0.528562072857437	0.710410291373531	0.626188814786243	0.27095195463148	0.326848474867831	0.3246377699247	0.12105893391452	0.662441461270576	0.987582014652414	0.364591194242003	0.102788011751054	0.151470025040969	0.136430845938956	0.17764439240602	0.325721841277673	0.358079027447053	0.0451564685788632	0.232158792628958	0.494835120288077	0.643559559961531	0.273399208042988	0.274310141512363	0.811056179421948
NCBI91750	0.925451584267109	0.898318200239471	0.96584754381544	0.922303815462091	0.889649470368511	0.959735318216911	0.938196661837458	0.934418864259016	0.977430110632118	0.934418864259016	0.642911364028634	0.85768040672984	0.813560551201333	0.271515209493604	0.852277082371594	0.876522252563228	0.999055570743982	0.93217686721512	0.906535709860435	0.987272164156338	0.923114620283188	0.775041344754844	0.826976056719308	0.532016215727269	0.626895009287045	0.712586542231093	0.791899150852363	0.890559701330926	0.796076234977789	0.85768040672984	0.976128988552338	0.941826484074546	0.991398315497451	0.953473553021384	0.849148327404686	0.814162665319122	0.864827945184313	0.926798720472274	0.588099246956112	0.961756926143785	0.4996220406876	0.950780437287863	0.880172505423668	0.98802889621035	0.841596106626802	0.681384103923398	0.907130296751816	0.915382618630357	0.627495946674798
NCBI95486	0.48300578164974	0.540769652561767	0.579083248837567	0.357456584566234	0.389420873876017	0.202844222258497	0.918752451218119	0.427182415363058	0.386465838673145	0.208558177020031	0.880844912220566	0.620450796983337	0.343398790601234	0.854366616403161	0.221504836523734	0.787527725418327	0.0906829742690898	0.647632717886	0.77100804975746	0.293086678517625	0.263021589393031	0.3488930371361	0.975081155609236	0.345340820288356	0.72302940984934	0.296643631906495	0.824228149078505	0.21818866928749	0.879712596661364	0.857397545228408	0.196984527543679	0.261933171775336	0.34128477794534	0.251749023787133	0.759662792930434	0.879712596661364	0.163949817829987	0.0835160626190336	0.992606866195571	0.403535494074687	0.854366616403161	0.116356014311156	0.82160284174843	0.565375088928357	0.735716843778015	0.739288282068871	0.926286824268604	0.308439950492385	0.100215737642554
NCBI96344	0.201858431595883	0.992304745489967	0.29621310079344	0.768929574355893	0.738858344441951	0.558620835039188	0.436550899201842	0.695702152343005	0.753179507719932	0.905375159906574	0.440754790791856	0.473433143734241	0.915382618630357	0.832248655494917	0.820780640107911	0.807217891539917	0.280193230796518	0.382471195635437	0.251931912072371	0.767596943107066	0.206538367875279	0.444519723440391	0.72516193423218	0.139624018703277	0.101518423216776	0.809787646940923	0.0306517688611318	0.724244759320754	0.163186326272034	0.494835120288077	0.424163618761285	0.533827519654723	0.947925471938737	0.228739572010948	0.941826484074546	0.273021572984597	0.011770849690307	0.115107572500907	0.77100804975746	0.34598069183068	0.280741041879933	0.633131140741116	0.68038307889481	0.789174617733184	0.222860618796323	0.957706816920777	0.886458771866265	0.154366197626922	0.250417204819137
NCBI99653	0.0910640134725119	0.863276196360753	0.169188794800198	0.730928029368322	0.678766465262525	0.562923477368299	0.41295333315322	0.733306021649371	0.696722220030642	0.992606866195571	0.400217228588089	0.644997105998754	0.798170195272667	0.729114868071343	0.854366616403161	0.950780437287863	0.654750790409024	0.225627136830299	0.795825107190733	0.993291371429224	0.312517455668103	0.796995272621375	0.927310181983297	0.840183975222875	0.375866851903453	0.928826807050362	0.40912928156812	0.928826807050362	0.242734560524036	0.369091262461861	0.517568229994166	0.593786208067526	0.738858344441951	0.340481865438553	0.417993596379082	0.918752451218119	0.00378656248162571	0.0269697208047872	0.56238471992738	0.178712180647102	0.946015657540893	0.917556086859101	0.950780437287863	0.644033493618477	0.510188233220631	0.708373975325068	0.577899951256099	0.153690918684355	0.272569056282838
[truncated: 135 more columns]
