# Supplementary material for: Poncirus trifoliata vs. Citrus junos rootstocks: reshaping lemon rhizosphere microecology through microbial and metabolic reprogramming
Source: Front Microbiol. 2025 Sep 24;16:1650631. doi: 10.3389/fmicb.2025.1650631 (PMC12505669; doi:10.3389/fmicb.2025.1650631)
Supplement: SUPPLEMENTARY Table 9 — Dataset for GSEA-based KEGG pathway enrichment analysis. [file Table_9.xlsx]

## Sheet: kegg_enrichmentGSEA
ID	Description	setSize	enrichmentScore	NES	pvalue	p.adjust	qvalue	rank	leading_edge	core_enrichment
map03010	Ribosome	104	-0.463621	-1.93064	1.08555e-05	0.00163919	0.00130266	2521	tags=78%, list=43%, signal=46%	K02869/K02986/K02904/K02954/K02974/K02874/K02879/K02945/K02977/K02975/K02884/K02887/K02933/K02995/K02906/K02871/K02996/K02984/K02897/K02863/K02970/K02902/K02963/K02965/K02950/K02946/K02889/K02916/K02890/K02990/K02926/K02881/K02992/K02982/K02899/K02886/K02948/K02967/K02955/K02883/K02961/K02988/K02924/K02911/K02878/K02895/K02959/K02930/K02909/K02914/K02952/K02994/K02867/K02939/K02960/K02987/K02866/…
map00622	Xylene degradation	24	0.625275	2.00006	0.000532822	0.018865	0.014992	746	tags=38%, list=13%, signal=33%	K05784/K18364/K05550/K18366/K05549/K18365/K01617/K10217/K05783
map00543	Exopolysaccharide biosynthesis	23	0.60614	1.91871	0.000913447	0.018865	0.014992	713	tags=52%, list=12%, signal=46%	K19290/K19291/K16557/K11936/K16556/K16566/K16563/K16558/K19293/K19296/K16555/K19295
map00561	Glycerolipid metabolism	28	-0.576747	-1.83379	0.000999468	0.018865	0.014992	575	tags=36%, list=10%, signal=32%	K00635/K00655/K06117/K07029/K03429/K13979/K05879/K00863/K01046/C05401
map02025	Biofilm formation - Pseudomonas aeruginosa	65	0.464883	1.82734	0.000883477	0.018865	0.014992	1172	tags=45%, list=20%, signal=36%	K21025/K21024/K20973/K20972/K19291/K20978/K10941/K20975/K07689/K13491/K07678/K20977/K20974/K13061/K13490/K03651/K02659/K18304/K23127/K18101/K12990/K13488/K21019/K02657/K13489/K21001/K02398/K11444/K21007
map05171	Coronavirus disease - COVID-19	48	-0.501059	-1.80468	0.000571096	0.018865	0.014992	1551	tags=50%, list=26%, signal=37%	K02955/K02883/K02924/K02930/K02960/K02987/K02866/K02877/K02966/K02912/K02936/K02885/K02910/K02991/K02929/K02922/K02927/K02962/K02978/K02976/K02979/K02908/K02983/K02921
map00330	Arginine and proline metabolism	70	0.438733	1.76187	0.000760252	0.018865	0.014992	680	tags=27%, list=11%, signal=24%	K12252/K12255/K05526/K12254/K00840/K09471/K12253/K09472/K00137/K01750/C00213/K00673/K06447/K11358/K09123/K01584/K01484/K10536/K08688
map00520	Amino sugar and nucleotide sugar metabolism	94	-0.416505	-1.70465	0.000710277	0.018865	0.014992	1011	tags=26%, list=17%, signal=22%	K03431/K01840/K08679/K00963/K04042/K23144/K00975/K01654/K00966/K13810/K01854/K00965/K02779/C00267/K00886/K12373/K01209/K21749/K15894/K02472/K18429/K02473/K02804/K00621
map00984	Steroid degradation	16	0.679317	1.95226	0.00116917	0.019616	0.0155889	983	tags=56%, list=17%, signal=47%	K16049/K05898/K16047/K18687/K16051/K05296/K15982/K16050/K01822
map01250	Biosynthesis of nucleotide sugars	88	-0.414215	-1.68309	0.00184831	0.0279095	0.0221797	1542	tags=36%, list=26%, signal=27%	K02474/K01784/K15856/K01710/K03272/K00973/K13018/K00469/K03273/K01790/K03431/K01840/K08679/K00963/K04042/K23144/K00975/K03270/K01654/K00966/K13810/K01854/K02805/K00965/C00267/K00886/K21749/K15894/K02472/K18429/K02473/K00621
map03020	RNA polymerase	25	-0.561086	-1.71451	0.00327504	0.0449573	0.0357277	950	tags=36%, list=16%, signal=30%	K03049/K03060/K13798/K03047/K03041/K03059/K03058/K03051/K03053
map02020	Two-component system	264	0.290859	1.42826	0.00483197	0.0608022	0.0483197	782	tags=20%, list=13%, signal=19%	K00424/K10126/K07690/K07649/K14205/K20973/K17061/K03776/K07644/K06597/K07666/K07687/K20978/K08082/K10941/K05597/K17060/K07639/K20975/K07689/K07783/K07661/K03406/K07664/K10001/K13491/K11384/K07678/K20977/K08348/K10125/K07665/K20974/K13061/K05874/K07663/K08083/K10004/K00407/K07165/K13490/K10003/K11603/K02661/K07645/K07641/K02659/K19621/K18094/K01179/K18093/K10942/K09474/K07677
map04141	Protein processing in endoplasmic reticulum	10	-0.70453	-1.69775	0.00618309	0.0718189	0.0570746	1268	tags=70%, list=21%, signal=55%	K03237/K07151/K13993/K01456/K13525/K07342/K10956
map00195	Photosynthesis	32	-0.499338	-1.66979	0.00666509	0.0718877	0.0571293	1452	tags=47%, list=25%, signal=36%	K02637/K02110/K02115/K02635/K02705/K02698/K02709/K02704/K02113/K02108/K02636/K02639/K02691/K02707/K02703
map00621	Dioxin degradation	11	0.694762	1.78908	0.00809286	0.0744332	0.0591522	449	tags=36%, list=8%, signal=34%	K18364/K18366/K18365/K01617
map02060	Phosphotransferase system (PTS)	45	-0.447911	-1.59229	0.00892995	0.0744332	0.0591522	284	tags=22%, list=5%, signal=21%	K08483/K02800/C00794/K02774/K02784/K02779/K02783/K02822/K02804/C01451
map00500	Starch and sucrose metabolism	66	-0.41767	-1.58819	0.00895341	0.0744332	0.0591522	1406	tags=32%, list=24%, signal=25%	K01223/K00693/K01193/K16146/K16147/K00963/K16055/K00705/K00975/K07024/K13810/K01236/K01187/K16148/K02438/K22934/K05341/K05350/K00703/K00696/K01182
map00362	Benzoate degradation	85	0.377946	1.57917	0.00939143	0.0744332	0.0591522	867	tags=21%, list=15%, signal=18%	K05784/K18364/K16243/K05550/K18366/K05549/K16246/K18365/K00448/K03464/K01617/K10217/K04114/K15514/K05783/K01825/K16249/K01856
map01220	Degradation of aromatic compounds	102	0.34844	1.52244	0.00832774	0.0744332	0.0591522	449	tags=16%, list=8%, signal=15%	K05784/K18364/K16049/K16243/K05550/K18366/K05549/K16246/K18365/K01826/K00001/K00484/K05921/K00448/K03464/K01617
map01240	Biosynthesis of cofactors	251	-0.300378	-1.39647	0.0098587	0.0744332	0.0591522	2207	tags=45%, list=37%, signal=30%	K09458/K01885/K03183/K01698/K01955/K00643/K00794/K03750/K03179/K02823/K13540/K00287/K02548/K01599/K11785/K03186/K09698/K02372/K02302/K02189/K19221/K01012/K03150/K00950/K01495/K03801/K01737/K00940/K00826/K01939/K01937/K03639/K01749/K18853/K05936/K00833/K09903/K09722/K01956/K01491/K00077/K01938/K00939/K03517/K13038/K00788/K04487/K01579/K08681/K16793/K00763/K18286/K01935/K02228/K21142/K11781/K01053/…
map00900	Terpenoid backbone biosynthesis	32	-0.476303	-1.59276	0.0122105	0.0877996	0.0697745	2138	tags=62%, list=36%, signal=40%	K12506/K00919/K03186/K13787/K01662/K00099/K00938/K00054/K01823/K00806/K00795/K00805/K03527/K01770/K15888/K14215/K12503/K06981/K01641/K00869
map00364	Fluorobenzoate degradation	10	0.657928	1.65263	0.016294	0.111296	0.0884472	67	tags=30%, list=1%, signal=30%	K05784/K05550/K05549
map00300	Lysine biosynthesis	32	-0.46397	-1.55152	0.0169524	0.111296	0.0884472	2275	tags=66%, list=38%, signal=41%	K01439/K01586/K05825/K01928/K01714/K05822/K00133/K05831/K05827/K01929/K16793/K00003/K00290/K00928/K12524/K00821/K05828/K05829/K15792/K14267/K03340
map03030	DNA replication	28	-0.48456	-1.54068	0.0177812	0.111874	0.0889062	2612	tags=75%, list=44%, signal=42%	K02323/K07466/K02340/K04802/K02342/K02337/K02322/K01972/K03111/K02335/K02343/K10726/K10747/K02338/K04799/K03469/K02314/K04801/K03471/K02316/K18882
map00633	Nitrotoluene degradation	12	-0.631006	-1.58898	0.0205519	0.124133	0.098649	1851	tags=67%, list=31%, signal=46%	K10680/K00169/K00171/K06281/K06282/K00170/K00172/K14578
map00261	Monobactam biosynthesis	15	-0.578013	-1.54235	0.0232974	0.135304	0.107527	1983	tags=73%, list=33%, signal=49%	K01714/K00955/K00957/K00133/K00958/K00928/K05375/K12524/K16422/K00956/C00082
map02010	ABC transporters	318	0.248	1.23839	0.0251425	0.140612	0.111744	794	tags=20%, list=13%, signal=18%	K23058/K02000/K23055/K02001/K10015/K23057/K02002/K10024/K10538/K10441/K12541/K02071/K09688/K11709/K11708/K02063/K10107/K02062/K15580/K15551/K17324/K10023/K11707/K15582/K10021/K09689/K10009/K10001/K10014/K02424/K10025/K10235/K13889/K13890/K12371/K02072/K10022/K10004/C00212/K02073/K11076/K02196/K02064/K10539/K16786/K11710/K11069/K10003/K17213/K10038/K12372/K23056/K16787/K11603/K10111/K09694/K10020/…
map01200	Carbon metabolism	243	-0.282264	-1.30805	0.0267126	0.144057	0.114483	2575	tags=52%, list=43%, signal=31%	K01679/K00600/K00124/K15232/K00583/K00024/K01676/K00245/K01006/K01070/K02160/K14081/K01803/K01681/K00239/K00148/K00247/K01961/K00200/K00948/K00174/K01754/K00031/K01738/K00615/K08094/K00625/K01848/K00033/K11532/K17865/K00163/K00023/K01601/K00175/K02446/K22515/K01807/K10945/K00164/K01847/K16306/K14447/K00297/K00134/K00927/K00873/K00399/K02437/K00058/K01715/K01966/K00851/K01903/K14083/K01689/K14448/…
map03410	Base excision repair	21	-0.513859	-1.49506	0.0279889	0.145735	0.115816	1343	tags=57%, list=23%, signal=44%	K21929/K01972/K02335/K01142/K10747/K04799/K10773/K10563/K01151/K03649/K03660/K05522
map00541	O-Antigen nucleotide sugar biosynthesis	40	-0.430619	-1.49082	0.0377693	0.180243	0.143239	1636	tags=45%, list=28%, signal=33%	K17716/K02474/K01784/K15856/K01710/K00973/K13018/K01790/K01840/K08679/K00963/K04042/K01654/K01854/K02805/K15894/K02472/K02473
map00052	Galactose metabolism	42	-0.409453	-1.43338	0.0405844	0.180243	0.143239	1636	tags=48%, list=28%, signal=35%	K17716/K16370/K02775/K07406/K01784/K01193/K00094/C00794/K00963/K02774/C05402/K00917/K01190/K00850/K01187/K01854/K00965/C00267/C05401/K01182
map00350	Tyrosine metabolism	45	0.380107	1.41279	0.0386779	0.180243	0.143239	583	tags=24%, list=10%, signal=22%	K00146/K16163/K01826/K01800/K00001/K01668/K00484/K05921/K11358/K00832/K01801
map00190	Oxidative phosphorylation	119	-0.320427	-1.35968	0.0382741	0.180243	0.143239	2017	tags=53%, list=34%, signal=36%	K02124/K00338/K00425/K02125/K02114/K02828/K00412/K00333/K00411/K02275/K00342/K00337/K02262/K02258/K02132/K02274/K02119/K03886/K03881/K00240/K01507/K00413/K00330/K03882/K05583/K00335/K00341/K05574/K22468/K00343/K02110/K00340/K05587/K02115/K00339/K02122/K03887/K00937/K02123/K00334/K00332/K00410/K02117/K03885/K05588/K00241/K02259/K02276/K13378/K02118/K03890/K02126/K02120/K02113/K03880/K02108/K02277/…
map00680	Methane metabolism	139	-0.305958	-1.33045	0.04	0.180243	0.143239	1720	tags=33%, list=29%, signal=24%	K14083/K01689/K00830/K16370/K13788/K01624/K00123/K01079/K00169/K16260/K16793/K08264/K01623/K01834/K11781/K00201/K11645/K00171/K22086/K22087/K14067/C00037/K22081/K22305/K01622/K15634/K13039/K10714/K00170/K00582/C00082/K00850/K08093/K22085/K00172/K15228/K00018/K08097/K05979/K08692/K10946/K17067/K00863/K11212/K14941/K10944
map00643	Styrene degradation	16	0.523608	1.50478	0.0459393	0.190134	0.1511	287	tags=19%, list=5%, signal=18%	K00146/K01501/K01800
map03060	Protein export	22	-0.496503	-1.4557	0.046589	0.190134	0.1511	1737	tags=68%, list=29%, signal=48%	K03110/K03100/K03105/K03116/K03101/K03072/K03073/K03217/K03071/K03074/K03118/K03210/K07342/K13280/K10956
map00010	Glycolysis / Gluconeogenesis	76	-0.350882	-1.379	0.0462783	0.190134	0.1511	790	tags=20%, list=13%, signal=17%	K01622/K15634/K00170/K13810/K00850/K00172/K02779/C00267/K04072/K00886/K00895/K13979/K01792/K12957/C01451
map01501	beta-Lactam resistance	29	0.440196	1.45888	0.0524832	0.208552	0.165736	751	tags=28%, list=13%, signal=24%	K18135/K15580/K15582/K08720/K18145/K18129/K18094/K18093
map03430	Mismatch repair	21	-0.484494	-1.40962	0.0675453	0.261522	0.207832	2515	tags=76%, list=42%, signal=44%	K03601/K07466/K02340/K03555/K07462/K04802/K02342/K02337/K03602/K01972/K03111/K02343/K10747/K02338/K03657/K06223
map01230	Biosynthesis of amino acids	192	-0.275453	-1.24596	0.0752351	0.284013	0.225705	2770	tags=61%, list=47%, signal=34%	K17989/K00812/K15633/K01696/K00220/K04518/K01703/K12526/K01693/K04092/K01657/C00079/K00600/K01687/K17216/K02502/K01803/K01681/K00286/K00948/K01940/K01754/K00013/K00031/K00789/K01738/K13829/K01439/K00615/K08094/K14260/K01658/K00147/K03786/K01586/K14170/K00548/K01807/K01652/K01714/K16306/K00134/K00265/K00927/K00826/K00873/K00817/K01915/K00058/K01733/K01649/K01689/K00053/K14155/K00145/K01496/K00549/…
map05022	Pathways of neurodegeneration - multiple diseases	45	-0.378714	-1.3463	0.078905	0.290601	0.230941	2393	tags=56%, list=40%, signal=33%	K08738/K00432/K02977/K03878/K03883/K02183/K04392/K02125/K00412/K00411/K02262/K02132/K03881/K00413/K03882/K03237/K04565/K08770/K02126/K03880/K13525/K02927/K02128/K03781/K02256
map03320	PPAR signaling pathway	10	-0.589819	-1.42133	0.0873288	0.293037	0.232877	1858	tags=50%, list=31%, signal=34%	K00864/K01897/K00507/K08770/K01641
map00571	Lipoarabinomannan (LAM) biosynthesis	11	-0.567467	-1.41308	0.0854271	0.293037	0.232877	508	tags=36%, list=9%, signal=33%	K14335/K14339/K13669/K13671
map00470	D-Amino acid metabolism	38	0.372652	1.33464	0.0815789	0.293037	0.232877	1026	tags=34%, list=17%, signal=28%	K13877/K01779/K05597/K19744/K22550/K19746/K12658/K21062/K00285/K01753/C00041/K05396/K22549
map01210	2-Oxocarboxylic acid metabolism	75	-0.328026	-1.28838	0.0859375	0.293037	0.232877	2158	tags=48%, list=36%, signal=31%	K00163/K05825/K00175/K01652/K00164/K00826/K01649/K00053/K00830/K00145/K00133/K00052/K05831/K05827/K00187/K00930/K00169/K09011/K16793/K00928/K00171/K00188/K01704/K00821/K01653/K05828/K00836/K05829/K00170/K00813/C00082/C00077/K00172/K00176/K00619/K01616
map04066	HIF-1 signaling pathway	11	-0.562742	-1.40132	0.0904523	0.296919	0.235962	1901	tags=55%, list=32%, signal=37%	K00134/K00927/K01689/K01623/K00850/K02991
map00720	Carbon fixation pathways in prokaryotes	73	-0.328477	-1.27919	0.0954617	0.306696	0.243732	2575	tags=59%, list=43%, signal=34%	K01679/K15232/K00024/K01676/K00245/K01006/K02160/K01681/K00239/K00247/K01961/K00174/K00031/K00625/K01848/K00175/K01847/K00297/K18602/K01903/K15024/K01963/K01491/K13788/K00240/K01938/K00169/K01678/K18594/K01959/K00171/K18593/K14470/K01960/K00241/K00170/K14534/K15231/K15019/K15230/K00172/K00176/K00242
map04626	Plant-pathogen interaction	10	-0.573552	-1.38213	0.101027	0.311329	0.247414	705	tags=60%, list=12%, signal=53%	K02183/K02358/K00864/K12340/K02406/K13449
map03008	Ribosome biogenesis in eukaryotes	16	-0.495877	-1.34895	0.10066	0.311329	0.247414	480	tags=25%, list=8%, signal=23%	K14568/K11130/K18532/K03264
map00970	Aminoacyl-tRNA biosynthesis	38	-0.380135	-1.30224	0.107717	0.325305	0.258521	3154	tags=87%, list=53%, signal=41%	K01886/K02433/K01883/K01872/K01892/K02435/K01893/K04567/C00079/K09759/K01881/K02434/K01868/K01870/K01890/K01869/K01873/K00604/K01885/K01876/K09698/K01880/K01867/K01874/K01875/K01887/K01889/K09482/K01866/C00037/K04566/K03330/C00082
map00790	Folate biosynthesis	45	-0.359575	-1.27826	0.111111	0.328976	0.261438	2471	tags=56%, list=42%, signal=33%	K09007/K07589/K01633/K19645/K03750/K00287/K00950/K01495/K01737/K03639/K18853/K09457/K21142/K01664/K01724/K03342/K06897/K07142/K01113/K18824/K03635/K11754/K13950/K00796/K08310
map05014	Amyotrophic lateral sclerosis	37	-0.376246	-1.28562	0.11878	0.344919	0.274108	2393	tags=59%, list=40%, signal=36%	K08738/K00432/K03878/K03883/K04392/K02125/K00412/K00411/K02262/K02132/K03881/K00413/K03882/K03237/K05692/K04565/K02126/K03880/K13525/K02128/K03781/K02256
map04152	AMPK signaling pathway	11	-0.533515	-1.32853	0.128978	0.367466	0.292026	1405	tags=45%, list=24%, signal=35%	K00693/K00507/K03234/K01578/K00850
map00780	Biotin metabolism	14	-0.50203	-1.31865	0.135678	0.367646	0.292169	2437	tags=71%, list=41%, signal=42%	K00647/K00208/K09458/K02372/K01012/K00833/K01935/K02170/K02169/K00652
map00562	Inositol phosphate metabolism	18	-0.461538	-1.30471	0.141215	0.367646	0.292169	610	tags=28%, list=10%, signal=25%	K00999/K03337/K00010/K03338/K03335
map03420	Nucleotide excision repair	19	-0.455911	-1.2986	0.132137	0.367646	0.292169	2632	tags=74%, list=44%, signal=41%	K03017/K03703/K07466/K04802/K03701/K03702/K03007/K03723/K01972/K10848/K02335/K10843/K10747/K03657
map04714	Thermogenesis	30	-0.393735	-1.28366	0.139159	0.367646	0.292169	2198	tags=63%, list=37%, signal=40%	K03878/K03883/K02125/K00412/K00411/K02262/K01897/K02258/K02132/K03881/K00413/K03882/K05692/K02259/K02126/K03880/K02991/K02128/K02256
map05415	Diabetic cardiomyopathy	36	-0.367515	-1.24307	0.138934	0.367646	0.292169	2198	tags=56%, list=37%, signal=35%	K03878/K03883/K04392/K02125/K00412/K00411/K00134/K02262/K02132/K03881/K00413/K03882/K00693/K00383/C00794/K00036/K02126/K03880/K02128/K02256
map05012	Parkinson disease	42	-0.354479	-1.24093	0.149351	0.382236	0.303764	2393	tags=57%, list=40%, signal=34%	K08738/K02977/K03878/K03883/K02183/K02125/K00412/K00411/K02262/K02132/K03881/K00274/K00413/K03882/K03237/K03671/K04565/K08770/K02126/C00082/K03880/K02927/K02128/K02256
map00521	Streptomycin biosynthesis	13	-0.487321	-1.25506	0.185	0.446976	0.355212	2298	tags=69%, list=39%, signal=42%	K01835/K15778/K01858/K01092/K01710/K00973/K01790/K23144/K00010
map00624	Polycyclic aromatic hydrocarbon degradation	14	-0.471306	-1.23795	0.18593	0.446976	0.355212	2306	tags=71%, list=39%, signal=44%	K00449/K04100/K04101/K18252/K00480/K18067/K04102/K18068/C06337/K14578
map05020	Prion disease	32	-0.364217	-1.21794	0.18542	0.446976	0.355212	2198	tags=53%, list=37%, signal=34%	K03878/K03883/K04392/K02125/K00412/K00411/K02262/K02132/K03881/K00413/K03882/K03237/K04565/K02126/K03880/K02128/K02256
map00250	Alanine, aspartate and glutamate metabolism	50	0.309057	1.15774	0.186486	0.446976	0.355212	643	tags=16%, list=11%, signal=14%	K14268/K08324/K01779/K05597/K13051/K11358/K15371/K13566
map05111	Biofilm formation - Vibrio cholerae	38	0.328724	1.17731	0.2	0.471875	0.375	436	tags=21%, list=7%, signal=20%	K02458/K10941/K07689/K07678/K02457/K05851/K08720/K02463
map00361	Chlorocyclohexane and chlorobenzene degradation	21	0.387342	1.211	0.212658	0.472226	0.375279	952	tags=29%, list=16%, signal=24%	K16243/K16246/K21607/K16249/K01856/K10676
map05010	Alzheimer disease	33	-0.357898	-1.196	0.210016	0.472226	0.375279	2198	tags=52%, list=37%, signal=33%	K03878/K03883/K02183/K02125/K00412/K00411/K00134/K02262/K02132/K03881/K00413/K03882/K03237/K02126/K03880/K02128/K02256
map00550	Peptidoglycan biosynthesis	30	-0.36469	-1.18897	0.208738	0.472226	0.375279	2827	tags=60%, list=48%, signal=32%	K00790/K12555/K02563/K05366/K23170/K07259/K03587/K01928/K01921/K00806/K01000/K01929/K06153/K19302/K01925/K15792/K05364/K00887
map00910	Nitrogen metabolism	46	-0.328703	-1.17533	0.205457	0.472226	0.375279	2056	tags=50%, list=35%, signal=33%	K02586/K10945/K00284/K00265/K00363/K02575/K01915/K02588/K00370/K15577/K00261/K01455/K00368/K00374/K01725/K00376/K02568/K02567/K10946/K10535/K10944/K01743/K01674
map05016	Huntington disease	39	-0.343442	-1.18282	0.217742	0.476508	0.378682	2393	tags=54%, list=40%, signal=32%	K08738/K00432/K03878/K03883/K02125/K00412/K11827/K00411/K03007/K02262/K03120/K02132/K03881/K00413/K04564/K03882/K04565/K02126/K03880/K02128/K02256
map00051	Fructose and mannose metabolism	78	-0.291481	-1.15116	0.223975	0.483146	0.383957	1141	tags=32%, list=19%, signal=26%	K16370/K00045/K01624/K15856/K01623/K11645/K18333/K02800/C00794/K01840/K12661/K01622/K01628/K00966/K00850/K19270/K00009/K00848/C00267/K02783/K00895/K00863/K01820/K00594/K01795
map05034	Alcoholism	11	-0.483058	-1.20289	0.242881	0.500891	0.398059	2076	tags=64%, list=35%, signal=41%	K02183/K11418/K00274/K11254/C00082/K11251/K11253
map00290	Valine, leucine and isoleucine biosynthesis	17	-0.431678	-1.19601	0.23888	0.500891	0.398059	2770	tags=76%, list=47%, signal=41%	K17989/K01703/K01687/K01754/K14260/K01652/K00826/K01649/K00053/K00052/K09011/K01704/K01653
map00450	Selenocompound metabolism	17	-0.429233	-1.18924	0.24547	0.500891	0.398059	2107	tags=71%, list=36%, signal=46%	K00548/K11717/K00955/K00957/K01874/K14155/K00549/K00958/K01739/K01761/K00384/K00956
map00260	Glycine, serine and threonine metabolism	82	0.271722	1.13284	0.240997	0.500891	0.398059	831	tags=21%, list=14%, signal=18%	K00479/K15786/K21834/K00303/C00213/K00304/K15785/K00305/K21832/K00302/K01758/K08688/K21833/K02203/K00315/K01753/K00301
map01502	Vancomycin resistance	16	-0.43606	-1.18623	0.249175	0.501672	0.39868	1822	tags=44%, list=31%, signal=30%	K01921/K18351/K01000/K01929/K08641/K18352/C00037
map00950	Isoquinoline alkaloid biosynthesis	10	-0.489643	-1.17993	0.253425	0.503515	0.400144	1507	tags=60%, list=25%, signal=45%	K00274/K00276/C00811/K00813/C00082/K00505
map05134	Legionellosis	11	-0.471866	-1.17502	0.266332	0.522287	0.415062	499	tags=27%, list=8%, signal=25%	K02406/K13525/K03231
map05208	Chemical carcinogenesis - reactive oxygen species	31	-0.344477	-1.13561	0.271405	0.525413	0.417547	2198	tags=58%, list=37%, signal=37%	K03878/K03883/K04392/K02125/K00412/K00411/K02262/K02132/K03881/K00413/K04564/K03882/K04565/K02126/K03880/K02128/K03781/K02256
map00626	Naphthalene degradation	10	-0.483067	-1.16408	0.280822	0.536761	0.426565	264	tags=20%, list=4%, signal=19%	K04072/K14578
map05230	Central carbon metabolism in cancer	17	-0.414495	-1.14841	0.289951	0.543596	0.431997	1841	tags=41%, list=31%, signal=28%	K00873/K01425/K01834/C00037/K00036/C00082/K00850
map00983	Drug metabolism - other enzymes	17	-0.413997	-1.14703	0.291598	0.543596	0.431997	2819	tags=71%, list=48%, signal=37%	K00757/K01464/K01431/K00207/K01951/K01520/K00760/K00940/K00088/K00857/K00569/K13421
map00998	Biosynthesis of various antibiotics	10	-0.471997	-1.1374	0.306507	0.561505	0.446229	1933	tags=60%, list=33%, signal=40%	K02078/K21721/K09459/K01841/C00082/C00077
map05133	Pertussis	11	0.437379	1.1263	0.308642	0.561505	0.446229	278	tags=27%, list=5%, signal=26%	K07345/K07690/K07347
map05132	Salmonella infection	13	-0.438032	-1.12812	0.313333	0.563254	0.447619	2943	tags=77%, list=50%, signal=39%	K04079/K07937/K10418/K08738/K04392/K00134/K03671/K05692/K11014/K02406
map03018	RNA degradation	30	-0.334959	-1.09204	0.320388	0.56916	0.452313	2625	tags=63%, list=44%, signal=35%	K03628/K12580/K12589/K00970/K03679/K00962/K03666/K18682/K04043/K12625/K01689/K12621/K03654/K22468/K12574/K00937/K11600/K00850/K07573
map00053	Ascorbate and aldarate metabolism	28	0.328567	1.0862	0.326531	0.572186	0.454718	761	tags=29%, list=13%, signal=25%	K13877/K00064/K01708/K18982/K01707/K13873/K13876/K18983
map00860	Porphyrin metabolism	79	-0.269687	-1.06963	0.32967	0.572186	0.454718	958	tags=18%, list=16%, signal=15%	C00037/K22336/K02259/K07215/K03399/K03404/K02492/K02188/K05895/K02496/K22552/K01719/K19712/K03794
map00670	One carbon pool by folate	19	-0.388348	-1.10615	0.349103	0.599029	0.476049	2642	tags=58%, list=45%, signal=32%	K00602/K00600/K00604/K19645/K00548/K11175/K00287/K00297/K01491/K01938/K00560
map04922	Glucagon signaling pathway	17	-0.39151	-1.08473	0.360791	0.601803	0.478254	2076	tags=53%, list=35%, signal=34%	K07190/K03841/K02183/K00688/K00873/K00693/K01834/K11434/K00850
map05131	Shigellosis	15	-0.403318	-1.0762	0.368687	0.601803	0.478254	596	tags=27%, list=10%, signal=24%	K08770/K02406/K02927/K11253
map00760	Nicotinate and nicotinamide metabolism	47	0.282521	1.05699	0.358839	0.601803	0.478254	852	tags=19%, list=14%, signal=17%	K08324/K13522/K15357/K13995/K11751/K03742/K20454/K01081/K03783
map00340	Histidine metabolism	29	0.317848	1.0534	0.367454	0.601803	0.478254	546	tags=17%, list=9%, signal=16%	K05603/K01458/K01468/K01479/K01745
map05200	Pathways in cancer	13	0.392461	1.05271	0.370647	0.601803	0.478254	500	tags=15%, list=8%, signal=14%	K00355/K04482
map00623	Toluene degradation	24	0.320442	1.02499	0.428934	0.689032	0.547575	86	tags=8%, list=1%, signal=8%	K16243/K16246
map00710	Carbon fixation in photosynthetic organisms	27	-0.327834	-1.02918	0.448105	0.697566	0.554357	2671	tags=63%, list=45%, signal=35%	K03841/K00024/K01006/K01803/K00615/K11532/K01601/K02446/K01807/K00134/K00927/K01624/K01783/K01623/K11645/K01602/K00855
map00730	Thiamine metabolism	23	-0.343043	-1.0272	0.442975	0.697566	0.554357	1509	tags=70%, list=25%, signal=52%	K03153/K03149/K06928/K21219/K00941/K01662/K03150/K00939/K00788/K04487/C00037/K00946/C00082/K22699/K03707/K00878
map00564	Glycerophospholipid metabolism	41	-0.29101	-1.00791	0.447883	0.697566	0.554357	1038	tags=24%, list=18%, signal=20%	K07094/K17103/K00995/K08744/K00999/K00570/K06131/K00655/K07029/K00980
map00907	Pinene, camphor and geraniol degradation	14	0.352909	0.980674	0.471605	0.725962	0.576923	825	tags=29%, list=14%, signal=25%	K13776/K13779/K13774/K01825
map00960	Tropane, piperidine and pyridine alkaloid biosynthesis	12	0.362386	0.961522	0.475962	0.725962	0.576923	472	tags=25%, list=8%, signal=23%	K13609/K11358/K00832
map00040	Pentose and glucuronate interconversions	47	-0.272517	-0.973884	0.53451	0.807111	0.641413	1034	tags=26%, list=17%, signal=21%	K01815/K22185/K00963/K00039/C01904/K01685/K01628/K08322/K00848/K21681/K01820/K00594
map00220	Arginine biosynthesis	41	-0.271987	-0.942019	0.555375	0.830313	0.659851	1849	tags=44%, list=31%, signal=30%	K01428/K01915/K01425/K00145/K05831/K00930/K00261/K01430/K23265/K01429/K00821/K05828/K05829/K01941/K00813/C00077/K00619/K01457
map00540	Lipopolysaccharide biosynthesis	35	0.273285	0.949467	0.567282	0.8398	0.667391	885	tags=23%, list=15%, signal=20%	K02848/K00748/K02844/K00912/K21345/K02841/K02517/K19803
map00785	Lipoic acid metabolism	25	-0.311	-0.950323	0.57686	0.839801	0.667392	958	tags=44%, list=16%, signal=37%	K00627/K00382/K03644/K00163/K00164/K03801/K02437/C00037/K00282/K03800/K01616
map01503	Cationic antimicrobial peptide (CAMP) resistance	19	0.299584	0.91542	0.578406	0.839801	0.667392	327	tags=11%, list=6%, signal=10%	K14205/K01406
map00310	Lysine degradation	34	0.27115	0.933833	0.584656	0.840791	0.668178	362	tags=12%, list=6%, signal=11%	K14268/K15737/K00137/K13609
map00030	Pentose phosphate pathway	55	-0.250865	-0.917825	0.620066	0.872346	0.693255	2298	tags=49%, list=39%, signal=30%	K01835/K00615/K08094/K00033/K11532/K15778/K02446/K01807/K16306/K00851/K00616/K06859/K16370/K01624/K01783/K01623/K01053/K11645/K01622/K00036/K13810/K00850/K08093/K00034/K00895/C00257/K07404
map03070	Bacterial secretion system	62	0.233463	0.917304	0.62766	0.872346	0.693255	660	tags=18%, list=11%, signal=16%	K03230/K02458/K12257/K02457/K03202/K03228/K03226/K03222/K03194/K03225/K02452
map00061	Fatty acid biosynthesis	28	0.274161	0.906344	0.619898	0.872346	0.693255	4309	tags=100%, list=73%, signal=27%	K18473/C02679/C08362/K16363/C01530/C06423/K18472/C06424/K01716/K02371/K00645/K03922/K00648/K00059/K00209/K01962/K18660/K02160/K00647/K01961/K00208/K09458/K03921/K02372/K10780/K01897/K01963/K11263
map01212	Fatty acid metabolism	39	-0.260991	-0.898855	0.635484	0.872346	0.693255	3079	tags=62%, list=52%, signal=30%	K00648/K00059/K00626/K00209/K01962/K18660/K01782/K02160/K00647/K01961/K00208/K09458/K03921/K02372/K10780/K01897/K13767/K01963/K11263/K07516/K00507/K06445/K22770/K22769
map00440	Phosphonate and phosphinate metabolism	18	-0.312637	-0.883783	0.632184	0.872346	0.693255	958	tags=28%, list=16%, signal=23%	C00037/K09459/K01841/K06163/K06164
map00020	Citrate cycle (TCA cycle)	49	-0.245878	-0.89225	0.654517	0.890378	0.707586	2739	tags=61%, list=46%, signal=33%	K00627/K01677/K00382/K01679/K00024/K01676/K00245/K01681/K00239/K00247/K00174/K00031/K00163/K00175/K00164/K01903/K00240/K00169/K01678/K01959/K00171/K01960/K00241/K00170/K15231/K15230/K00172/K00176/K00242/K01616
map04142	Lysosome	10	-0.35232	-0.84901	0.664384	0.895731	0.71184	550	tags=20%, list=9%, signal=18%	K13444/K12373
map00380	Tryptophan metabolism	33	-0.258325	-0.863254	0.696284	0.905181	0.719349	1162	tags=30%, list=20%, signal=24%	K01721/K00463/K01432/K14338/K03392/K00452/K20807/K16901/K03781/K15067
map04122	Sulfur relay system	23	-0.286817	-0.858834	0.697521	0.905181	0.719349	1868	tags=48%, list=32%, signal=33%	K03154/K21147/K03639/K21148/K04487/K04085/K21142/K21029/K03635/K03636/K21140
map00625	Chloroalkane and chloroalkene degradation	19	-0.300695	-0.856484	0.680261	0.905181	0.719349	264	tags=11%, list=4%, signal=10%	K04072/K17067
map05152	Tuberculosis	12	-0.327585	-0.824912	0.701365	0.905181	0.719349	3457	tags=92%, list=58%, signal=38%	K04077/K02155/K14956/K14954/K03661/K08738/K14953/K02183/K04043/K02040/K14949
map04146	Peroxisome	15	0.287994	0.822709	0.70098	0.905181	0.719349	177	tags=13%, list=3%, signal=13%	K00477/K01796
map00130	Ubiquinone and other terpenoid-quinone biosynthesis	35	-0.25372	-0.855461	0.714286	0.907577	0.721253	1125	tags=46%, list=19%, signal=37%	K03182/K11783/K03183/K03179/K02548/K11785/K03186/K18286/K03809/C00811/K18534/K02551/K18285/C00082/K02552/K02549
map00460	Cyanoamino acid metabolism	14	-0.313072	-0.822328	0.715243	0.907577	0.721253	1359	tags=36%, list=23%, signal=28%	K01455/K01424/C00037/C00082/K05350
map02040	Flagellar assembly	47	-0.238337	-0.851736	0.723917	0.910928	0.723917	2054	tags=45%, list=35%, signal=29%	K02409/K02412/K02402/K02419/K03092/K02410/K09860/K02413/K02400/K02417/K02415/K02421/K02392/K02390/K03516/K02422/K02411/K02406/K02407/K02397/K02401
map00270	Cysteine and methionine metabolism	78	0.209688	0.865434	0.741848	0.914468	0.72673	667	tags=13%, list=11%, signal=12%	K19696/K08964/K01243/K08968/K13061/K11358/K00832/K00651/K01758/K00547
map00410	beta-Alanine metabolism	28	0.248765	0.822389	0.744898	0.914468	0.72673	908	tags=21%, list=15%, signal=18%	K17722/K00137/C00429/K01825/C01013/K00823
map03040	Spliceosome	19	-0.286742	-0.816743	0.738989	0.914468	0.72673	3690	tags=84%, list=62%, signal=32%	K12624/K11097/K12627/K12622/K12827/K12833/K13025/K12859/K12832/K12733/K11099/K11088/K11098/K12826/K12625/K12621
map04723	Retrograde endocannabinoid signaling	15	0.274331	0.783678	0.762255	0.92823	0.737666	90	tags=7%, list=2%, signal=7%	K03941
map00230	Purine metabolism	116	-0.202861	-0.855831	0.781202	0.934868	0.742941	2643	tags=60%, list=45%, signal=34%	C00209/K00602/K01119/K01239/K01486/K00839/K00759/K06928/K01951/K00948/K00860/K01923/K23264/K01835/K06966/K14048/K00951/K15778/K00764/K00760/K06952/K01488/K11175/K00955/K00957/K16856/K00940/K01428/K01939/K01952/K01120/K15518/K00088/K23269/K01933/K00769/K22879/K00939/K00958/K21636/K01430/K09769/K01129/K13483/K05873/K23265/K16838/K01429/K19710/K07816/K01524/K02083/C00037/K00942/K01587/K13481/K00073/…
map02026	Biofilm formation - Escherichia coli	35	0.233717	0.811996	0.78628	0.934868	0.742941	782	tags=23%, list=13%, signal=20%	K07687/K07689/K11936/K07678/K05851/K03567/K03566/K07677
map01040	Biosynthesis of unsaturated fatty acids	17	-0.279691	-0.774916	0.7743	0.934868	0.742941	1056	tags=41%, list=18%, signal=34%	K03921/K10804/K10805/C01595/K00507/K22770/K22769
map00650	Butanoate metabolism	79	0.20195	0.834827	0.794521	0.937286	0.744863	394	tags=9%, list=7%, signal=8%	K14268/K08324/K18366/K00043/K18118/K18226/K07518
map00630	Glyoxylate and dicarboxylate metabolism	81	-0.201348	-0.803181	0.847114	0.947285	0.752809	2237	tags=43%, list=38%, signal=27%	K01848/K03779/K17865/K00023/K01601/K22515/K01847/K00284/K07246/K01091/K14447/K02437/K01915/K01966/K14448/K00830/K14446/K11263/K11473/K00123/K01965/K01455/K18123/K00104/K01432/K14067/K11472/C00037/K00282/K01602/K03781/K00018/K08692/K01569/K01616
map00620	Pyruvate metabolism	92	0.186946	0.80269	0.86631	0.947285	0.752809	512	tags=9%, list=9%, signal=8%	K18930/K03778/K00116/K18366/K18118/K00001/K00467/K05523
map00240	Pyrimidine metabolism	70	-0.205973	-0.795049	0.8482	0.947285	0.752809	2913	tags=57%, list=49%, signal=29%	K01485/K00526/K00762/K00757/K01464/K01465/K00609/K01431/K07043/K01119/K00207/K02825/K06966/K09019/K01520/K01955/K02823/K06952/K00945/K00940/K09024/K01937/K09903/K06287/K01956/K03365/K21636/K09769/K00943/K01493/K19794/K00560/K00610/K01591/K00226/K01250/K00857/K02566/K13421/K09020
map01232	Nucleotide metabolism	71	-0.204446	-0.786328	0.884615	0.947285	0.752809	2188	tags=45%, list=37%, signal=29%	K01520/K00760/K06952/K01488/K00945/K00940/K01939/K15518/K01937/K00088/K09903/K06287/K03365/K00769/K00939/K21636/K01129/K13483/K00943/K01493/K00560/K00942/K01250/K00857/K13481/K11178/K02566/K00856/K03784/K11177/K05810/K18532
map00640	Propanoate metabolism	63	0.19667	0.772988	0.890957	0.947285	0.752809	908	tags=17%, list=15%, signal=15%	K09788/K20455/K08325/K01682/K01734/C05984/K01825/K11381/C01013/K09699/K00823
map00071	Fatty acid degradation	27	-0.241271	-0.757427	0.830313	0.947285	0.752809	2977	tags=56%, list=50%, signal=28%	K00626/K13953/K01909/K01782/K05297/K00496/K05939/K00252/K00529/K01897/K13767/K07516/K14338/K06445/K04072
map04112	Cell cycle - Caulobacter	30	-0.230582	-0.751747	0.86246	0.947285	0.752809	2757	tags=57%, list=47%, signal=30%	K03544/K02563/K01338/K03590/K02488/K13587/K07716/K13581/K13589/K01358/K13588/K02314/K02313/K11443/K03588/K11749/K13590
map04932	Non-alcoholic fatty liver disease	14	-0.284284	-0.746712	0.81742	0.947285	0.752809	2004	tags=50%, list=34%, signal=33%	K04392/K00412/K00411/K02262/K00413/K03237/K02256
map00627	Aminobenzoate degradation	54	-0.20337	-0.743792	0.893864	0.947285	0.752809	1570	tags=28%, list=26%, signal=21%	K04099/K14333/K01035/K01781/K01576/K16320/K01721/K14338/K03380/K08295/K22958/K20807/C06337/K20458/K14578
map02030	Bacterial chemotaxis	22	0.23328	0.739616	0.822943	0.947285	0.752809	409	tags=14%, list=7%, signal=13%	K03776/K03406/K05874
map00360	Phenylalanine metabolism	44	0.200789	0.738386	0.897098	0.947285	0.752809	675	tags=11%, list=11%, signal=10%	K00146/K11358/K00832/K03825/K00285
map00770	Pantothenate and CoA biosynthesis	34	-0.219074	-0.736147	0.88141	0.947285	0.752809	2814	tags=59%, list=47%, signal=31%	K01918/K01464/K03525/K21977/K01431/K00606/K00207/K01687/K01652/K00826/K00053/K09722/K00077/K13038/K01579/K00997/K00954/K01653/K00867/K09735
map00750	Vitamin B6 metabolism	11	0.284251	0.731977	0.809877	0.947285	0.752809	819	tags=18%, list=14%, signal=16%	K03472/K00868
map00660	C5-Branched dibasic acid metabolism	19	-0.256534	-0.7307	0.845024	0.947285	0.752809	2747	tags=63%, list=46%, signal=34%	K01902/K08691/K01846/K14449/K01703/K10218/K01652/K01903/K00052/K09011/K01704/K01653
map00930	Caprolactam degradation	11	0.263162	0.67767	0.866667	0.947285	0.752809	846	tags=36%, list=14%, signal=31%	K06446/K14731/K01825/K03379
map00740	Riboflavin metabolism	23	-0.216055	-0.646947	0.910744	0.955016	0.758953	1036	tags=22%, list=17%, signal=18%	K11753/K21064/K01515/K00082/K00878
map00480	Glutathione metabolism	24	-0.218079	-0.660065	0.917763	0.95574	0.759528	1254	tags=46%, list=21%, signal=36%	K00432/K00031/K00033/K01581/K01255/K00383/K23124/C00037/C01879/K00036/C00077
map02024	Quorum sensing	109	-0.177762	-0.745444	0.943077	0.975374	0.775132	638	tags=12%, list=11%, signal=11%	K19733/K13075/K01580/K03210/K11530/K07699/K07173/K02490/K07344/K07711/K18139/K13063/K20482
map00920	Sulfur metabolism	63	0.182723	0.71817	0.952128	0.978036	0.777247	1101	tags=24%, list=19%, signal=20%	K00299/K15551/K20034/K04091/K00651/K01082/K03119/K02439/K20035/K00988/K10831/C00263/K00184/K17228/K17217
map00400	Phenylalanine, tyrosine and tryptophan biosynthesis	43	0.169519	0.624331	0.963446	0.982976	0.781173	472	tags=9%, list=8%, signal=9%	K14187/K13832/K11358/K00832
map00280	Valine, leucine and isoleucine degradation	46	-0.171174	-0.61206	0.977528	0.990649	0.787271	3142	tags=50%, list=53%, signal=24%	K01849/K01640/K00186/K00626/K05606/K18660/K01782/K01969/K00382/K00020/K01028/K01848/K01029/K01847/K00826/K01966/K11263/K00187/K01965/K00188/K01641/K07250/K11410
map00430	Taurine and hypotaurine metabolism	17	-0.190483	-0.527755	0.988468	0.995058	0.790774	2391	tags=65%, list=40%, signal=39%	K03852/K00259/K00681/K19244/K00260/K00625/K15372/K15024/K15515/K13788/K01580
map03440	Homologous recombination	25	-0.151791	-0.463827	0.998347	0.998347	0.793388	2495	tags=52%, list=42%, signal=30%	K07466/K02340/K04066/K07462/K02342/K02337/K03553/K01159/K03111/K02335/K02343/K02338/K03584
